# Supplementary material for: Chemical Carbonylation of Arginine in Peptides and Proteins
Source: J Am Chem Soc. 2025 Mar 15;147(12):10139–50. doi: 10.1021/jacs.4c14476 (PMC11951078; doi:10.1021/jacs.4c14476)
Supplement: Supplementary file 2 — ja4c14476_si_002.xlsx [file ja4c14476_si_002.xlsx]

## Sheet: 50 uM rep 1
Annotated.Sequence	Modifications	Master.Protein.Accessions	Positions.in.Master.Proteins	Theo..MH...Da.
[E].QRFIHGHRGGSGSGSGGSGKASDPAGGGPNHHAPQLSGD.[S]	2xBenArg-43 [R2(100); R8(100)]	P40145	P40145 [48-86]	3605.61
[D].IGLTARDNEGATALHFAARGGHTPILD.[R]	1xBenArg-43 [R]	Q6ZVH7	Q6ZVH7 [230-256]	2731.38
[E].ARAGGGRKQPGSGKNTMGDLSRTPAAETLSQLGQTLQSLKTRLE.[N]	3xBenArg-43 [R22(100); R42(100); R]	Q15818	Q15818 [102-145]	4438.25
[E].AQPRRLEPAPPRARPEVAPE.[G]	2xBenArg-43 [R]	Q96Q04	Q96Q04 [1156-1175]	2151.12
[D].RAPGAGRGRSRGLGRGGGGPE.[G]	2xBenArg-43 [R1(100); R]	Q9H074	Q9H074 [7-27]	1891.95
[E].GAGRPPPATPPRPPPSTSAVRRVD.[V]	4xBenArg-43 [R4(100); R12(100); R21(100); R22(100)]	Q9BQ89	Q9BQ89 [132-155]	2264.11
[D].AFGAAAMLAKGSWPPHPAAPSGGRPRGAASPPDLASSPRCPRE.[P]	1xCarbamidomethyl [C40]; 1xBenArg-43 [R]	A6NKL6	A6NKL6 [272-314]	4264.09
[E].AISSEQRAMLAQQYQEGTLSVE.[K]	1xBenArg-43 [R7(100)]	P58107	P58107 [518-539]	2396.13
[D].PESIRSERGNSRMNSAGMKSKE.[S]	1xBenArg-43 [R12(94.8)]	Q13316	Q13316 [220-241]	2408.13
[E].SPLSSGKVSPESIRTLRAPSE.[S]	2xBenArg-43 [R14(100); R17(100)]	Q9UPX0	Q9UPX0 [775-795]	2112.07
[E].SVEGPPALGFRSASAHNLTVGE.[R]	1xBenArg-43 [R11(100)]	Q6PRD1	Q6PRD1 [806-827]	2153.05
[E].TDRLPRCVRSTARLARALSPAFE.[L]	1xCarbamidomethyl [C7]; 4xBenArg-43 [R3(97.1); R6(99.9); R9(97.1); R13(97.1)]	Q92542	Q92542 [614-636]	2471.21
[E].NSGALSAQAAVGPGGRARPE.[V]	1xBenArg-43 [R16(99)]	Q13761	Q13761 [32-51]	1822.9
[E].KATEPANGKRQNGMGIIE.[S]	1xBenArg-43 [R10(100)]	Q6NSI1	Q6NSI1 [292-309]	1870.93
[D].TVPQQSPERLPSTEPPPQGRPE.[F]	1xBenArg-43 [R9(96.3)]	Q5JU85	Q5JU85 [523-544]	2384.17
[E].GLWSPGSQVSTVWHVFRAQDAQRIRRFLQMVCPAGAGALE.[P]	1xCarbamidomethyl [C32]; 1xBenArg-43 [R]	O43593	O43593 [1042-1081]	4439.23
[D].QGQAGPPGPPGPPGPRGPPGD.[T]	1xBenArg-43 [R16(100)]	Q9BXS0	Q9BXS0 [191-211]	1846.87
[E].IREARQQAAASQSPSLPE.[R]	2xBenArg-43 [R2(100); R5(100)]	Q12955	Q12955 [1997-2014]	1852.89
[E].GMGLGPPELSGSASPSRYHGPARWMPPRWAQGAPE.[L]	2xBenArg-43 [R23(95.4); R28(95.4)]; 1xOxidation [M2(99.9)]	Q86TL0	Q86TL0 [171-205]	3617.66
[-].MAADTPGKPSASPMAGAPASASRTPD.[K]	1xAcetyl [N-Term]; 1xBenArg-43 [R23(100)]	Q9HCC6	Q9HCC6 [1-26]	2441.1
[D].GPIDVGQEGQLSQMARPLSTPSSSQMQARKKHRGIIE.[K]	2xBenArg-43 [R29(99.6); R33(99.6)]; 2xOxidation [M14(100); M26(100)]	Q9NQ87	Q9NQ87 [16-52]	3963.95
[D].ETEALGGTVNASALTSNRPE.[P]	1xBenArg-43 [R18(100)]	Q7Z3K6	Q7Z3K6 [360-379]	1973.93
[E].KRREGTLRVDTYTLVQPE.[A]	3xBenArg-43 [R2(100); R3(100); R8(100)]	Q9P2E3	Q9P2E3 [308-325]	2032.01
[E].PQAQATQVSDVPATSRRPE.[Q]	1xBenArg-43 [R16(97.5)]	O60826	O60826 [305-323]	1994.98
[D].QPGTVATSDAHGTFRVPGVCAD.[S]	1xCarbamidomethyl [C20]; 1xBenArg-43 [R15(100)]	Q8IUL8	Q8IUL8 [233-254]	2200
[E].RGGRGGRGPGEPGGRGRAGGAE.[G]	1xBenArg-43 [R]	Q7L0Q8	Q7L0Q8 [25-46]	1977.97
[D].RGGGAPRGGGRGGTSAGRGRE.[R]	1xBenArg-43 [R]	Q9HCE5	Q9HCE5 [408-428]	1882.93
[D].GPPGPPGVTGVRGPEGKSGKQGE.[K]	1xBenArg-43 [R12(100)]	Q8IZC6	Q8IZC6 [1228-1250]	2102.05
[E].AGPGGADGAVAVTDGGPFRPE.[G]	1xBenArg-43 [R19(100)]	P21817	P21817 [4429-4449]	1854.85
[D].GGGVGHRTVYLFDRREKE.[S]	3xBenArg-43 [R7(100); R14(100); R15(100)]	A6NHR9	A6NHR9 [20-37]	1946.91
[D].RSLRRRAGPGGKGGAVAELE.[P]	4xBenArg-43 [R1(100); R4(100); R5(100); R6(100)]	P36956	P36956 [1059-1078]	1864.93
[D].PGPPGEPGPRGPRGVPGPE.[G]	2xBenArg-43 [R10(100); R13(100)]	P12110	P12110 [560-578]	1720.82
[E].LEQPRSCLFEQGTRRVGPSSGD.[A]	1xCarbamidomethyl [C7]; 2xBenArg-43 [R15(98); R]	Q86V48	Q86V48 [963-984]	2390.09
[E].TPAQKPGRHELGSPLREIAFAE.[S]	2xBenArg-43 [R8(100); R16(100)]	Q6ZNR0	Q6ZNR0 [21-42]	2318.17
[E].PVNPPSEASPTRDRSPPKSPE.[K]	1xBenArg-43 [R]	Q9UQ35	Q9UQ35 [390-410]	2202.07
[D].QSKDPGPPRPHRPEATPSMASLGPE.[G]	2xBenArg-43 [R9(100); R12(100)]	Q9Y6J0	Q9Y6J0 [1990-2014]	2553.19
[E].RYALQFADGHRRYITENNRAE.[I]	3xBenArg-43 [R]	Q96BJ8	Q96BJ8 [48-68]	2451.12
[E].LTWAGSRPRSPGANLTYE.[L]	1xBenArg-43 [R]	P21709	P21709 [465-482]	1932.94
[D].LAGSERLKRTGATGERAKE.[G]	3xBenArg-43 [R6(100); R9(100); R16(100)]	Q7Z4S6	Q7Z4S6 [275-293]	1900.95
[E].PGTERRAPETGGAPRAPGAGRLD.[L]	1xBenArg-43 [R]	Q96Q04	Q96Q04 [1086-1108]	2246.13
[D].REAKPHMESYNAGVKHYE.[A]	1xBenArg-43 [R1(100)]; 1xOxidation [M7(100)]	Q8IVL5	Q8IVL5 [205-222]	2118.95
[D].TIHGHPGSSSGGRQGSHYEQLVDRSGHSGSHHSHTTSQGRSD.[A]	2xBenArg-43 [R]	P20930	P20930 [2461-2502]	4318.89
[E].GPDRASPSRKATMAGGLANLQD.[L]	1xBenArg-43 [R]	Q6P0Q8	Q6P0Q8 [1664-1685]	2170.06
[E].DIVTQRGSRVLGSFLPE.[K]	2xBenArg-43 [R6(100); R9(100)]	Q9UPN3	Q9UPN3 [3262-3278]	1787.91
[E].ALPSPGQEPAAGASPRRGE.[L]	1xBenArg-43 [R]	Q15772	Q15772 [1991-2009]	1804.88
[D].GPKAPTACLPPPRPQRPAE.[T]	1xCarbamidomethyl [C8]; 2xBenArg-43 [R13(100); R16(100)]	A1L443	A1L443 [335-353]	1953.97
[E].GAGRRSPARPATERMAIE.[A]	2xBenArg-43 [R4(98.5); R5(98.5)]	Q9BR39	Q9BR39 [529-546]	1839.9
[E].DSPALGAPRVGALPDVVPE.[G]	1xBenArg-43 [R9(100)]	O95398	O95398 [19-37]	1816.93
[E].DAVVNAQFASQGARAGFLRRAD.[S]	2xBenArg-43 [R19(97.1); R20(97.1)]	Q96NW7	Q96NW7 [1096-1117]	2234.08
[E].TKKEGAARSGGQGGIRARLRPID.[A]	4xBenArg-43 [R8(100); R16(100); R18(100); R20(100)]	O14764	O14764 [401-423]	2222.13
[E].TPVRYSSSEVNHLSPRE.[V]	2xBenArg-43 [R4(100); R16(100)]	Q96PD2	Q96PD2 [593-609]	1871.87
[E].QSESAHGRAGPSTGGRQGSRHE.[Q]	1xBenArg-43 [R]	P20930	P20930 [3719-3740]	2206
[E].PGPMGPPGPPGLPGRQGSKGD.[L]	1xBenArg-43 [R15(100)]	P53420	P53420 [496-516]	1912.92
[E].GPRRLPEAAAAKGGPGE.[S]	2xBenArg-43 [R3(100); R4(100)]	A6NNE9	A6NNE9 [105-121]	1547.77
[D].ASPAGGPSSPRDLPEPRVSTE.[H]	2xBenArg-43 [R11(100); R17(100)]	P28908	P28908 [488-508]	2020.93
[E].LRSARGPLSSAPEIVHE.[D]	2xBenArg-43 [R2(100); R5(100)]	Q00536	Q00536 [56-72]	1732.88
[D].ATYGTGSASRASAVSELSPRE.[R]	2xBenArg-43 [R10(100); R20(100)]	Q9Y2W1	Q9Y2W1 [226-246]	2010.91
[D].GPAAGPGAAAAAARERRRE.[Q]	2xBenArg-43 [R]	Q9BZL4	Q9BZL4 [6-24]	1748.87
[E].LSGRTEELAQVRTALQQQE.[E]	2xBenArg-43 [R4(100); R12(100)]	Q5T7N3	Q5T7N3 [356-374]	2071.02
[E].ALGGTNSEPGTPRAGRSAIRAGGSSRAE.[R]	4xBenArg-43 [R13(100); R16(100); R20(100); R26(100)]	Q7Z6I6	Q7Z6I6 [378-405]	2511.15
[E].RKTSSKSSVRKRRVVIVD.[P]	2xBenArg-43 [R13(96.7); R]	Q15149	Q15149 [4265-4282]	2015.16
[D].LEGLRGSQNEGAGRLRGPGD.[D]	1xBenArg-43 [R]	Q0VD83	Q0VD83 [67-86]	1995.98
[E].QPTAGDVFVLEMVLNRE.[T]	1xBenArg-43 [R16(100)]; 1xOxidation [M12(100)]	Q9Y5Q9	Q9Y5Q9 [115-131]	1890.92
[E].LEERAVAGPRAPPRGPPRGPGE.[E]	4xBenArg-43 [R4(100); R10(100); R14(100); R18(100)]	Q6NUI6	Q6NUI6 [368-389]	2094
[D].LEQGLSGEPQPRARAFLAE.[V]	1xBenArg-43 [R12(96.7)]	O43613	O43613 [268-286]	2026.02
[E].PAGHSGQLGDLEGARAAAGQE.[R]	1xBenArg-43 [R15(100)]	Q8N3D4	Q8N3D4 [485-505]	1948.9
[E].ASAAVRSGARSVGGAEAPALE.[P]	1xBenArg-43 [R]	Q6ZQN5	Q6ZQN5 [201-221]	1883.95
[E].PGPGGPYPRPLRRIISVEE.[D]	3xBenArg-43 [R9(100); R12(100); R13(100)]	Q9BSW2	Q9BSW2 [458-476]	1960.99
[E].YRGSFTCRIWQFGRWVEVTTDD.[R]	1xCarbamidomethyl [C7]; 2xBenArg-43 [R8(96.7); R14(96.7)]	Q9HC96	Q9HC96 [105-126]	2693.2
[E].RAVAGPRAPPRGPPRGPGE.[E]	3xBenArg-43 [R1(100); R7(99); R]	Q6NUI6	Q6NUI6 [371-389]	1765.89
[E].GITVTGNRLGTLAVTYVE.[A]	1xBenArg-43 [R8(100)]	Q6ZN66	Q6ZN66 [284-301]	1820.96
[E].TVGSIFSRTRDLVRAGVLKE.[K]	3xBenArg-43 [R8(100); R10(100); R14(100)]	Q9Y3D9	Q9Y3D9 [8-27]	2075.09
[E].KNECRKQPFQRAIGPE.[E]	1xCarbamidomethyl [C4]; 2xBenArg-43 [R5(100); R11(100)]	Q9P212	Q9P212 [2072-2087]	1871.9
[D].FRAQQCQQRNSHFEYQNTKHHWLPYEHPD.[P]	1xCarbamidomethyl [C6]; 2xBenArg-43 [R2(100); R9(100)]	O15072	O15072 [612-640]	3695.61
[E].LSSIGGGGRAARRPPE.[G]	3xBenArg-43 [R9(100); R12(100); R13(100)]	Q8WXD9	Q8WXD9 [1010-1025]	1451.7
[E].VPREYIRALNATKLE.[R]	2xBenArg-43 [R3(100); R7(100)]	Q9NV06	Q9NV06 [37-51]	1686.89
[D].TIRGHPGSSRRGRQGSHYE.[Q]	3xBenArg-43 [R3(100); R]	P20930	P20930 [3433-3451]	2008.91
[D].ILGDERFPRGTGLE.[S]	2xBenArg-43 [R6(100); R9(100)]	Q9Y233	Q9Y233 [167-180]	1473.71
[D].YVMLRSAILGVPVPE.[G]	1xBenArg-43 [R5(100)]	Q9UJ37	Q9UJ37 [237-251]	1600.87
[E].EAKQHGGSKRPSDSSRPKE.[H]	1xBenArg-43 [R10(98.6)]	Q13573	Q13573 [507-525]	2037.99
[E].AQVASGFLVDPLNNQRLSVED.[A]	1xBenArg-43 [R16(100)]	P58107	P58107 [1282-1302]	2229.1
[D].NPRASSPSRTIQQE.[N]	1xBenArg-43 [R9(97.6)]	Q9H2D6	Q9H2D6 [681-694]	1527.74
[E].VHGRHGLSMEIMWARMDVALRSPGRGLLAGAGALCMTLAE.[S]	1xCarbamidomethyl [C35]; 1xBenArg-43 [R]; 1xOxidation [M12(83.4)]	Q96EZ4	Q96EZ4 [184-223]	4264.11
[D].GAAGQGPGRGLTARLGRE.[R]	2xBenArg-43 [R9(99.2); R]	Q86X59	Q86X59 [192-209]	1637.82
[E].KAGTSDLPRRLGTFAE.[Y]	1xBenArg-43 [R]	Q13796	Q13796 [860-875]	1675.86
[E].KANVKWYRNGREIKE.[G]	2xBenArg-43 [R8(100); R11(100)]	Q8WZ42	Q8WZ42 [13777-13791]	1804.92
[E].ASFRSAQASCSGARRQGLGRGDQNLSVMPPNGRAQTHTPGWVSD.[P]	1xCarbamidomethyl [C10]; 3xBenArg-43 [R15(92.8); R20(93.2); R33(93.2)]; 1xOxidation [M28(100)]	Q9HCN2	Q9HCN2 [7-50]	4555.07
[D].VSHTFYPRRTPLQHE.[L]	2xBenArg-43 [R8(100); R9(100)]	Q86UY8	Q86UY8 [512-526]	1781.85
[E].TPGPPARAPDARPAGPVE.[N]	2xBenArg-43 [R7(100); R12(100)]	Q96Q04	Q96Q04 [1442-1459]	1669.81
[E].QGEKGDRGLPGPQGSSGPKGE.[Q]	1xBenArg-43 [R7(100)]	P20908	P20908 [1497-1517]	1994.94
[D].VRARDGGSPAMEQHCSLRVD.[L]	1xCarbamidomethyl [C15]; 1xBenArg-43 [R2(96.8)]	Q9Y5F7	Q9Y5F7 [320-339]	2198.01
[E].ARGEGRWPGQTGPEAARLE.[W]	2xBenArg-43 [R6(100); R17(100)]	Q3KP66	Q3KP66 [20-38]	1951.91
[D].VSSGRRHYEPGSHYSGFAGRD.[A]	1xBenArg-43 [R]	Q8WUJ1	Q8WUJ1 [66-86]	2279.02
[E].AEAWTRRAAASARRGGELRTE.[E]	4xBenArg-43 [R7(98.2); R13(98.2); R14(98.2); R19(98.2)]	Q5TG53	Q5TG53 [63-83]	2142.99
[D].RAQRLGHSLSVSKDSISRE.[E]	3xBenArg-43 [R1(100); R4(100); R18(100)]	Q9P266	Q9P266 [1310-1328]	1996.98
[D].GSVPVGLRQRNQTE.[K]	1xBenArg-43 [R8(100)]	P29536	P29536 [43-56]	1497.77
[D].IMDLDQGQRLNNGAGTKE.[N]	1xBenArg-43 [R9(100)]; 1xOxidation [M2(100)]	Q9ULI0	Q9ULI0 [1212-1229]	1932.9
[E].GRAVSPAAGEEAPAAKE.[P]	1xBenArg-43 [R2(100)]	Q9BVN2	Q9BVN2 [428-444]	1567.76
[D].KSAGCRERDLSPRPE.[L]	1xCarbamidomethyl [C5]; 1xBenArg-43 [R13(97.3)]	Q08493	Q08493 [52-66]	1714.82
[E].AVANSNNIPGIRARELCIRAAIE.[Q]	1xCarbamidomethyl [C17]; 3xBenArg-43 [R12(100); R14(100); R19(100)]	Q4G0P3	Q4G0P3 [2074-2096]	2379.19
[D].PGEVPGGSKESARQVGE.[P]	1xBenArg-43 [R13(100)]	Q5JPB2	Q5JPB2 [862-878]	1640.78
[E].RPGVSTPTESGVPSAEE.[V]	1xBenArg-43 [R1(100)]	Q86TY3	Q86TY3 [108-124]	1656.76
[E].RGAGRRRPGPSPEALLE.[E]	3xBenArg-43 [R]	Q9HCE9	Q9HCE9 [622-638]	1689.84
[E].KLMGTRHSLATISLE.[M]	1xBenArg-43 [R6(100)]; 1xOxidation [M3(100)]	Q5TZA2	Q5TZA2 [1077-1091]	1629.85
[E].LSDYAAQGRAYGNMGNAYNALGMYDQAVKYHRQE.[L]	2xBenArg-43 [R9(100); R32(100)]; 1xOxidation [M]	Q96AY4	Q96AY4 [507-540]	3755.64
[D].EVSGQWRRRWGYQRARD.[D]	2xBenArg-43 [R]	Q15050	Q15050 [135-151]	2120.01
[D].GLEAPGAGDRPGRAAVARSAMMQD.[S]	2xBenArg-43 [R]; 1xOxidation [M22(99.8)]	O75676	O75676 [378-401]	2314.04
[D].INGAAVRPEQRPAARGSPRE.[M]	3xBenArg-43 [R7(98.9); R]	Q76M96	Q76M96 [97-116]	2002.98
[D].LVWNAAQGGTAGSLRQRVAD.[F]	2xBenArg-43 [R15(100); R17(100)]	Q9NVE5	Q9NVE5 [1089-1108]	1983.98
[E].RFLLLFRCLHFVNNSSISAGQSKAQISLQKIKPVFD.[F]	1xCarbamidomethyl [C8]; 2xBenArg-43 [R1(100); R7(100)]	Q96DM1	Q96DM1 [196-231]	4076.17
[E].EKSNMIRKSLEMLE.[L]	1xBenArg-43 [R7(100)]; 1xOxidation [M12(98.8)]	Q07866	Q07866 [67-80]	1680.82
[E].ALGQAVEAAAGAAGKLARE.[D]	1xBenArg-43 [R18(100)]	Q86VI1	Q86VI1 [197-215]	1710.9
[E].AARKAAGSAAPPPAQ.[-]	1xBenArg-43 [R3(100)]	Q9NYX4	Q9NYX4 [203-217]	1320.69
[D].KRASGQSFEVILKSPSD.[L]	1xBenArg-43 [R2(100)]	Q9NZ72	Q9NZ72 [47-63]	1805.93
[E].RLDVKAMGPLVLTE.[V]	1xBenArg-43 [R1(100)]; 1xOxidation [M7(100)]	P55010	P55010 [269-282]	1514.81
[E].EQLAGAHQQVSALQQGAGVRD.[G]	1xBenArg-43 [R20(100)]	O75335	O75335 [184-204]	2120.04
[D].RRAFQMLRRDNEKIE.[A]	2xBenArg-43 [R]; 1xOxidation [M6(100)]	Q8NB16	Q8NB16 [145-159]	1891.93
[E].GARSSLSTVSRTLE.[K]	1xBenArg-43 [R11(98.2)]	A6PVL3	A6PVL3 [99-112]	1420.73
[E].KNGGARLGMAGVPE.[D]	1xBenArg-43 [R6(100)]	P42684	P42684 [893-906]	1313.65
[E].SVDSVTDSQKRRE.[I]	1xBenArg-43 [R11(99)]	P16220	P16220 [100-112]	1463.7
[E].VTLRVVVRMPPQHIIKGD.[L]	1xBenArg-43 [R]	Q8NEY1	Q8NEY1 [1419-1436]	2015.15
[E].IPGYRGTQVTPTRAVTE.[Q]	2xBenArg-43 [R5(100); R13(100)]	Q5GH73	Q5GH73 [533-549]	1759.87
[E].GVGGAGGRDHLRGQAGFFSTPGGASRD.[G]	2xBenArg-43 [R]	Q8IYI6	Q8IYI6 [123-149]	2501.14
[D].THSPLDSSVTKQVPRPPE.[R]	1xBenArg-43 [R15(100)]	Q8IWN7	Q8IWN7 [674-691]	1931.97
[D].RLAGAGGGGAAVTVAFTNARD.[C]	1xBenArg-43 [R1(92.9)]	O43933	O43933 [6-26]	1888.95
[D].PGLGGTQEGARGEATKRSPSPE.[E]	2xBenArg-43 [R11(100); R17(100)]	P25686	P25686 [294-315]	2095.98
[E].AASVGEGGGGGRKVGRYRD.[D]	1xBenArg-43 [R12(93.7)]	Q03468	Q03468 [436-454]	1805.89
[E].IEKARAVAERALKTISFRE.[E]	2xBenArg-43 [R5(100); R18(98.3)]	Q14690	Q14690 [1635-1653]	2102.15
[D].QSKARTDQAAVMEKGRAE.[N]	2xBenArg-43 [R5(100); R16(100)]	Q9H792	Q9H792 [1004-1021]	1889.89
[E].TGAQDVRVQVLPE.[V]	1xBenArg-43 [R7(100)]	Q92692	Q92692 [29-41]	1368.7
[D].SGYLSRSDSAEQPHAPCSPLHSLSE.[H]	1xCarbamidomethyl [C17]; 1xBenArg-43 [R6(100)]	Q5JPB2	Q5JPB2 [344-368]	2669.18
[E].ARERRREQPKGRPSLTGE.[N]	4xBenArg-43 [R2(100); R4(100); R5(100); R6(100)]	Q9BY89	Q9BY89 [1428-1445]	1950.94
[E].AQGRPPPMPASAAEGSRGD.[W]	1xBenArg-43 [R4(100)]; 1xOxidation [M8(100)]	Q8IZJ3	Q8IZJ3 [1517-1535]	1824.82
[E].PSPADQAPMVLLRKRKPNLRRFTVSPE.[S]	2xBenArg-43 [R]; 1xOxidation [M9(100)]	Q8NA82	Q8NA82 [125-151]	3033.62
[D].ISSDIFRRRYATPASALAGE.[S]	1xBenArg-43 [R]	A6NM62	A6NM62 [475-494]	2138.09
[D].PEMGGKPQRRKNPQEGLYNE.[L]	2xBenArg-43 [R9(100); R10(100)]; 1xOxidation [M3(100)]	P20963	P20963 [94-113]	2258.04
[D].RLAAEKEGIVGSWFGARE.[E]	2xBenArg-43 [R1(100); R17(100)]	Q5JY77	Q5JY77 [802-819]	1889.93
[E].KRPEQAVEAVLGKE.[V]	1xBenArg-43 [R2(100)]	Q15334	Q15334 [768-781]	1510.81
[D].LTPEQAAERLRALPE.[V]	2xBenArg-43 [R9(100); R11(100)]	P07902	P07902 [349-363]	1607.82
[E].RALRAMQVAKDSLE.[H]	2xBenArg-43 [R1(100); R4(100)]; 1xOxidation [M6(100)]	A5D8V7	A5D8V7 [454-467]	1517.75
[E].SRPVQQTTRRSVRRRGRTRVFLE.[Q]	2xBenArg-43 [R2(83); R19(83)]	Q9Y252	Q9Y252 [330-352]	2755.52
[D].GRGAWAHSRAALDRLE.[K]	2xBenArg-43 [R9(98.3); R14(100)]	Q99728	Q99728 [30-45]	1679.81
[E].LGARGGPGGGPAGGGGAARD.[L]	1xBenArg-43 [R]	P17542	P17542 [54-73]	1564.75
[D].PKNVRRAIGLLD.[I]	2xBenArg-43 [R5(100); R6(100)]	Q6PIF6	Q6PIF6 [426-437]	1265.71
[E].PGLEEHRRGPSGAAAFLHE.[P]	2xBenArg-43 [R7(100); R8(100)]	A8MVW0	A8MVW0 [455-473]	1944.91
[D].QSKSFSARAVSRSHQRAE.[H]	2xBenArg-43 [R8(99.2); R]	Q8N2C7	Q8N2C7 [1714-1731]	1945.94
[E].ASEKVPPSGPGPAVRVRE.[Q]	2xBenArg-43 [R15(100); R17(100)]	Q8N1F8	Q8N1F8 [995-1012]	1746.89
[D].KDRTLMTPVQNLE.[Q]	1xBenArg-43 [R3(100)]; 1xOxidation [M6(100)]	Q9NWZ3	Q9NWZ3 [130-142]	1517.75
[E].RALGAEAIRKSPND.[T]	2xBenArg-43 [R1(100); R9(100)]	Q6PRD1	Q6PRD1 [1717-1730]	1411.71
[D].RVRSAAGRYAAAGAGGGGGVPARAD.[A]	2xBenArg-43 [R23(100); R]	D6REC4	D6REC4 [646-670]	2185.07
[D].RASAAEAVRSSTSRPRQPE.[H]	2xBenArg-43 [R]	Q7Z5J1	Q7Z5J1 [215-233]	1969.96
[E].NRPVMMKDVSEGPGLSAE.[I]	1xBenArg-43 [R2(100)]; 1xOxidation [M]	A2A3K4	A2A3K4 [302-319]	1889.86
[E].RAAAASPRPGFWKD.[K]	2xBenArg-43 [R1(100); R8(100)]	Q1XH10	Q1XH10 [121-134]	1443.69
[D].LGPSMLDAVLGVMDAARPE.[A]	1xBenArg-43 [R17(100)]; 2xOxidation [M5(100); M13(100)]	Q6NZY7	Q6NZY7 [95-113]	1930.91
[D].SQRQATKDAGVIAGLNVLRIINE.[P]	2xBenArg-43 [R3(100); R19(100)]	P0DMV9	P0DMV9 [153-175]	2380.27
[D].SVRVVKADERGKMVPE.[D]	2xBenArg-43 [R3(100); R10(100)]; 1xOxidation [M13(100)]	Q9Y600	Q9Y600 [207-222]	1729.87
[D].VFDQPQPVGNKRIE.[F]	1xBenArg-43 [R12(100)]	Q96LT9	Q96LT9 [309-322]	1583.81
[E].KEVPMMRKGLPE.[Q]	1xBenArg-43 [R7(100)]; 1xOxidation [M6(98.7)]	Q8N807	Q8N807 [521-532]	1387.7
[D].VARPPFNPHGGAEPGADSAE.[G]	1xBenArg-43 [R3(100)]	P51511	P51511 [572-591]	1932.87
[E].AQNQPIDKARKTYE.[R]	1xBenArg-43 [R10(100)]	Q12996	Q12996 [42-55]	1618.81
[E].NSQQQLAAERRLQDVRQKFE.[D]	3xBenArg-43 [R10(100); R11(100); R16(100)]	Q8N8E3	Q8N8E3 [835-854]	2315.11
[E].ASARIPEQLDVTARGVYAPE.[D]	2xBenArg-43 [R4(100); R14(100)]	Q8TEP8	Q8TEP8 [2424-2443]	2057.01
[E].LERRDTVSLYQRTLE.[Q]	3xBenArg-43 [R3(100); R4(100); R12(100)]	Q96JK9	Q96JK9 [105-119]	1749.84
[E].VAQQGTMWQGRNDMTYNYANRQSTGSAPQGPAYHGVNRTDE.[M]	2xBenArg-43 [R21(94.6); R38(94.6)]; 1xOxidation [M7(90)]	O14497	O14497 [1491-1531]	4486.93
[E].QQLQAEAEHLRKE.[L]	1xBenArg-43 [R11(100)]	Q08379	Q08379 [463-475]	1536.77
[E].KAARAELEMRLQNALNE.[Q]	2xBenArg-43 [R4(100); R10(100)]	Q14980	Q14980 [1024-1040]	1870.92
[E].FLMNALERSHIE.[S]	1xBenArg-43 [R8(100)]	A4FU69	A4FU69 [960-971]	1416.68
[E].GRCFRKGCRSRYMQCQSIFGPDAME.[A]	3xCarbamidomethyl [C3; C8; C15]; 1xBenArg-43 [R]; 2xOxidation [M13(100); M24(100)]	Q9UKF2	Q9UKF2 [493-517]	3086.32
[E].ARGRPGEGRGNTATETTTRHSQRAAD.[G]	4xBenArg-43 [R9(98.1); R]	P53814	P53814 [634-659]	2581.14
[-].MANGGGGGGGSSGGGGGGGGSSLRMSSNIHANHLSLD.[A]	1xBenArg-43 [R24(100)]; 1xOxidation [M25(91)]	Q12791	Q12791 [1-37]	3200.37
[D].KPGGHYRRTNVKE.[T]	2xBenArg-43 [R7(100); R8(100)]	Q02246	Q02246 [555-567]	1455.72
[E].ARAIFIFLTTD.[G]	1xBenArg-43 [R2(100)]	Q9BXP8	Q9BXP8 [1275-1285]	1224.65
[E].PQLCPRSEGPHLSPRPE.[E]	1xCarbamidomethyl [C4]; 2xBenArg-43 [R6(100); R15(100)]	O14686	O14686 [732-748]	1870.86
[E].IQRPFYPDWKTRPE.[V]	1xBenArg-43 [R3(100)]	Q8TF47	Q8TF47 [79-92]	1789.89
[E].AVEALRGAGTAVQMRVWRE.[R]	1xBenArg-43 [R]	Q14160	Q14160 [796-814]	2057.06
[E].RADSPAGPESSRRSGPGPPE.[L]	1xBenArg-43 [R]	Q9Y4F5	Q9Y4F5 [708-727]	1963.91
[-].MKRKERIARRLE.[G]	1xBenArg-43 [R6(100)]; 1xOxidation [M1(100)]	O95425	O95425 [1-12]	1558.88
[D].TSFLSRHGGGPPPE.[P]	1xBenArg-43 [R6(100)]	Q6NZY7	Q6NZY7 [46-59]	1395.65
[E].RGESQRQSPWRIYFRKE.[F]	3xBenArg-43 [R1(99.2); R15(100); R]	Q6PIF6	Q6PIF6 [1272-1288]	2093.99
[E].ARARWGATLRNFSAAHGVAE.[P]	3xBenArg-43 [R2(100); R4(100); R10(100)]	Q9HB15	Q9HB15 [68-87]	2011.95
[E].VPNSSQRRYTGKVPCNHFTLNE.[E]	1xCarbamidomethyl [C15]; 2xBenArg-43 [R7(100); R8(100)]	Q8NHU2	Q8NHU2 [794-815]	2518.17
[D].TVQRCREIFFPETAHE.[A]	1xCarbamidomethyl [C5]; 2xBenArg-43 [R4(100); R6(100)]	Q92871	Q92871 [246-261]	1933.86
[D].KGDPGFPGQPGMPGRAGSPGRD.[G]	2xBenArg-43 [R15(100); R21(100)]; 1xOxidation [M12(100)]	P02462	P02462 [543-564]	2067.91
[D].QITAGNAARKNHLE.[G]	1xBenArg-43 [R9(100)]	P22234	P22234 [38-51]	1479.75
[E].ALGRSQGRLEAQKRE.[L]	3xBenArg-43 [R4(100); R8(100); R14(100)]	Q02818	Q02818 [374-388]	1569.78
[D].THGGVGRVGTAARRD.[A]	2xBenArg-43 [R13(98.5); R14(98.5)]	Q6ZS02	Q6ZS02 [120-134]	1423.69
[E].TARGVTNMALAHE.[I]	1xBenArg-43 [R3(100)]; 1xOxidation [M8(100)]	Q9NUJ3	Q9NUJ3 [69-81]	1343.63
[E].VSYRVLRHLAQP.[-]	2xBenArg-43 [R4(100); R7(100)]	P09919	P09919 [196-207]	1352.72
[E].RGGAEYQAVLPE.[V]	1xBenArg-43 [R1(100)]	Q96EG1	Q96EG1 [470-481]	1246.59
[E].KDLRSTPNLSLD.[D]	1xBenArg-43 [R4(100)]	Q15788	Q15788 [758-769]	1315.67
[E].KEPAARGTPGTGKE.[R]	1xBenArg-43 [R6(100)]	Q96MG2	Q96MG2 [68-81]	1355.68
[D].RLGGAGMERMGAGLGHGMDRVGSE.[I]	3xBenArg-43 [R1(100); R9(100); R20(100)]	P52272	P52272 [410-433]	2271.97
[D].GRPIASGPVVHE.[T]	1xBenArg-43 [R2(100)]	Q86TG7	Q86TG7 [404-415]	1175.61
[E].QGGVGIRREYAAQLE.[R]	2xBenArg-43 [R7(100); R8(100)]	Q6P1N0	Q6P1N0 [896-910]	1560.75
[E].LGGSSRVPVGGGPE.[A]	1xBenArg-43 [R6(100)]	O15209	O15209 [340-353]	1225.61
[E].QRTGQPSAPGD.[T]	1xBenArg-43 [R2(100)]	Q5H9R7	Q5H9R7 [856-866]	1070.47
[D].GRVVTCEVDAQPPE.[L]	1xCarbamidomethyl [C6]; 1xBenArg-43 [R2(100)]	Q86VU5	Q86VU5 [128-141]	1513.68
[E].QARRNAASTGTALE.[G]	2xBenArg-43 [R3(100); R4(100)]	Q86Y38	Q86Y38 [890-903]	1359.64
[DE].TEIERLKSE.[IK]	1xBenArg-43 [R5(100)]	O14827	O14827 [173-181]	1061.54
[E].PQPRARAFLAE.[V]	2xBenArg-43 [R4(100); R6(100)]	O43613	O43613 [276-286]	1169.58
[E].MQPGLSPGSPGDPRPPTPE.[T]	1xBenArg-43 [R14(100)]; 1xOxidation [M1(100)]	Q6ZUM4	Q6ZUM4 [342-360]	1889.86
[E].SPAAAAAREARMAE.[V]	2xBenArg-43 [R8(100); R11(100)]	Q8N6I1	Q8N6I1 [94-107]	1315.58
[E].RQGRLAAEEAAD.[L]	2xBenArg-43 [R1(100); R4(100)]	H7BZ55	H7BZ55 [775-786]	1200.54
[E].QTSLKMMQAVGGAPARPTGE.[Y]	1xBenArg-43 [R16(100)]; 1xOxidation [M]	Q96K83	Q96K83 [614-633]	2002.96
[D].LDARKTGVKRRHE.[E]	2xBenArg-43 [R]	Q9NYF3	Q9NYF3 [278-290]	1479.79
[E].PGSRVNLASRPE.[Q]	1xBenArg-43 [R4(99)]	Q2QGD7	Q2QGD7 [98-109]	1239.63
[D].LGRFDSMVMLVE.[L]	1xBenArg-43 [R3(100)]	Q9H5P4	Q9H5P4 [622-633]	1353.64
[E].KEAERRWKE.[G]	2xBenArg-43 [R5(100); R6(100)]	Q7Z7M9	Q7Z7M9 [453-461]	1145.55
[D].GPAASGPAAIRE.[G]	1xBenArg-43 [R11(100)]	P19623	P19623 [7-18]	1053.52
[E].RALVLE.[L]	1xBenArg-43 [R1(100)]	P58166	P58166 [40-45]	657.382
[D].TTGARRWED.[L]	1xBenArg-43 [R]	Q8N142	Q8N142 [413-421]	1048.47
[E].SRAGPAARPPE.[P]	2xBenArg-43 [R2(100); R8(100)]	Q4G0M1	Q4G0M1 [57-67]	1022.48
[D].PEAASPGAPSRD.[V]	1xBenArg-43 [R11(100)]	O43581	O43581 [5-16]	1111.49
[E].MREALQE.[K]	1xBenArg-43 [R2(100)]	Q13435	Q13435 [536-542]	833.371
[D].GGAAAAGPRPE.[Q]	1xBenArg-43 [R9(100)]	Q8NCN4	Q8NCN4 [147-157]	910.426
[D].RRGAESVTEE.[K]	2xBenArg-43 [R1(100); R2(100)]	P42229	P42229 [429-438]	1047.45
[E].ARVFNE.[T]	1xBenArg-43 [R2(100)]	Q9Y678	Q9Y678 [31-36]	692.325
[E].NLRGSICPE.[E]	1xCarbamidomethyl [C7]; 1xBenArg-43 [R3(100)]	O95460	O95460 [560-568]	1002.46
[E].RTNFLVE.[E]	1xBenArg-43 [R1(100)]	P58005	P58005 [58-64]	835.42
[E].TTGRQIE.[D]	1xBenArg-43 [R4(100)]	Q8IY92	Q8IY92 [478-484]	761.368
[E].GARGSERQRE.[R]	1xBenArg-43 [R7(98.6)]	D6RIA3	D6RIA3 [850-859]	1102.52
[E].ARLRLE.[QT]	2xBenArg-43 [R2(100); R4(100)]	P40145	P40145 [359-364]	671.361
[E].QRGVGAGGPE.[E]	1xBenArg-43 [R2(100)]	O60347	O60347 [235-244]	884.411
[E].RLGNSHQPE.[K]	1xBenArg-43 [R1(100)]	P49959	P49959 [351-359]	994.459
[E].TLGRTWSRE.[E]	2xBenArg-43 [R4(100); R8(100)]	Q92817	Q92817 [1569-1577]	1019.47
[E].AEGPRAE.[E]	1xBenArg-43 [R5(100)]	Q9HCE6	Q9HCE6 [1138-1144]	686.299
[E].EAGRRAPE.[G]	1xBenArg-43 [R]	Q8N819	Q8N819 [33-40]	842.4
[E].RRGGAAVGGGE.[Q]	2xBenArg-43 [R1(100); R2(100)]	Q86Y38	Q86Y38 [45-55]	900.406
[E].TSRLMLPE.[E]	1xBenArg-43 [R3(100)]	Q7Z5N4	Q7Z5N4 [758-765]	903.449
[D].VEVRVPE.[N]	1xBenArg-43 [R4(100)]	O75376	O75376 [824-830]	784.409
[E].DLLRVPD.[E]	1xBenArg-43 [R4(100)]	Q4L235	Q4L235 [572-578]	784.409
[E].TLGAQRE.[A]	1xBenArg-43 [R6(100)]	P47972	P47972 [76-82]	731.357
[E].TLRTLE.[K]	1xBenArg-43 [R3(100)]	P48681	P48681 [754-759]	689.372
[E].RRTYPE.[E]	2xBenArg-43 [R1(100); R2(100)]	P49750	P49750 [1785-1790]	735.319
[E].NAAMRLE.[L]	1xBenArg-43 [R5(100)]	Q9ULX9	Q9ULX9 [97-103]	761.35
[E].KRESPE.[V]	1xBenArg-43 [R2(100)]	Q14204	Q14204 [291-296]	702.33
[E].SRGSDPKPE.[N]	1xBenArg-43 [R2(100)]	Q99665	Q99665 [772-780]	929.421
[D].SGARMISE.[A]	1xBenArg-43 [R4(100)]; 1xOxidation [M5(100)]	Q7RTR2	Q7RTR2 [1045-1052]	823.35
[E].SRGVMEHLE.[Q]	1xBenArg-43 [R2(100)]	P11277	P11277 [795-803]	1014.46
[E].QTLHRARE.[W]	2xBenArg-43 [R5(100); R7(100)]	P78318	P78318 [313-320]	924.442
[D].QTPPARPE.[Y]	1xBenArg-43 [R6(100)]	Q96KR7	Q96KR7 [44-51]	852.41
[E].MPRLYRED.[G]	1xBenArg-43 [R6(99.6)]; 1xOxidation [M1(100)]	Q8WXH0	Q8WXH0 [4553-4560]	1052.47
[E].LRATLE.[QM]	1xBenArg-43 [R2(100)]	Q9UKX2	Q9UKX2 [1694-1699]	659.361
[E].KSRTRSPE.[K]	2xBenArg-43 [R3(100); R5(100)]	Q5TCQ9	Q5TCQ9 [1348-1355]	874.415
[E].ARPAAQAPE.[K]	1xBenArg-43 [R2(100)]	A6NI56	A6NI56 [125-133]	867.421
[E].KSRHYGE.[T]	1xBenArg-43 [R3(100)]	Q02224	Q02224 [187-193]	833.379
[E].QVTNSRPE.[E]	1xBenArg-43 [R6(100)]	Q5MNZ9	Q5MNZ9 [263-270]	887.41
[E].AVREGRPPE.[P]	2xBenArg-43 [R3(100); R6(100)]	Q9UQ35	Q9UQ35 [2589-2597]	924.431
[E].RAGVGEPPE.[P]	1xBenArg-43 [R1(100)]	Q14997	Q14997 [6-14]	868.405
[E].SRVDPE.[V]	1xBenArg-43 [R2(100)]	Q9BY76	Q9BY76 [95-100]	659.288

## Sheet: 50 uM rep 2
Annotated.Sequence	Modifications	Master.Protein.Accessions	Positions.in.Master.Proteins	Theo..MH...Da.
[D].TPPPTPRSARLERMTQALALQAGSLE.[D]	3xBenArg-43 [R7(100); R10(100); R13(100)]	O75145	O75145 [714-739]	2662.33
[E].GPVGPAPSRPALQEKQPEKE.[E]	1xBenArg-43 [R9(100)]	Q8TDD1	Q8TDD1 [617-636]	2072.07
[D].PRPGLRATRAGPAGAARARPE.[V]	4xBenArg-43 [R6(97.9); R9(97.9); R17(99.9); R19(99.9)]	Q8NC56	Q8NC56 [181-201]	1955.98
[D].FRGFYRQLTSDGQLRWIGPE.[K]	3xBenArg-43 [R2(100); R6(100); R15(100)]	Q7L5Y1	Q7L5Y1 [88-107]	2297.08
[D].LAGSELQRGTLTAESQRE.[Q]	1xBenArg-43 [R]	A6NGE7	A6NGE7 [70-87]	1902.94
[D].PQLMRLDNMLLAEGVSGPE.[K]	1xBenArg-43 [R5(100)]	P40426	P40426 [106-124]	2026.98
[E].ASAPGRGRQSVSTKSRSSKE.[L]	3xBenArg-43 [R6(100); R8(100); R16(100)]	Q9P202	Q9P202 [773-792]	1946.93
[E].PSGSIANPAASTSPSLSHRFLD.[S]	1xBenArg-43 [R19(100)]	P46821	P46821 [13-34]	2169.05
[D].PNRFDRDRLFNAVSRGVPE.[D]	3xBenArg-43 [R6(100); R8(100); R15(100)]	Q9Y5S1	Q9Y5S1 [71-89]	2116
[E].QPTAGDVFVLEMVLNRE.[T]	1xBenArg-43 [R16(100)]; 1xOxidation [M12(100)]	Q9Y5Q9	Q9Y5Q9 [115-131]	1890.92
[-].MPKGGRKGGHKGRARQYTSPEE.[I]	3xBenArg-43 [R6(100); R13(100); R15(100)]; 1xOxidation [M1(100)]	Q13442	Q13442 [1-22]	2314.08
[D].GPAAGPGAAAAAARERRRE.[Q]	2xBenArg-43 [R]	Q9BZL4	Q9BZL4 [6-24]	1748.87
[E].QSEPGAKGPERVRARPHE.[H]	3xBenArg-43 [R11(100); R13(100); R15(100)]	Q5JTC6	Q5JTC6 [189-206]	1871.88
[E].APPVPPRRERGGRGGRGPGE.[P]	4xBenArg-43 [R7(100); R8(100); R10(100); R13(100)]	Q7L0Q8	Q7L0Q8 [16-35]	1882.89
[E].ASGRRGSPRARKASRSQSE.[T]	4xBenArg-43 [R4(100); R5(98.2); R9(98.2); R15(98.2)]	Q96B18	Q96B18 [409-427]	1871.87
[D].RPASQRMWRIDYSAAVIYD.[F]	2xBenArg-43 [R]	Q9H0X4	Q9H0X4 [75-93]	2212.04
[E].GLDYSGPSREFFFLVSRE.[L]	1xBenArg-43 [R17(100)]	Q9P2P5	Q9P2P5 [1255-1272]	2062.98
[D].ENGHPRRCIPDFVNAAFGKD.[V]	1xCarbamidomethyl [C8]; 1xBenArg-43 [R]	O95631	O95631 [44-63]	2257.05
[D].DLQQTQGKCRERQKSE.[S]	1xCarbamidomethyl [C9]; 1xBenArg-43 [R]	Q2PPJ7	Q2PPJ7 [830-845]	1947.92
[E].RAQGPSGEGAAAAAAASPTPSE.[D]	1xBenArg-43 [R1(100)]	O15370	O15370 [202-223]	1910.87
[D].SRAVKPADRQMAQNNSRPE.[L]	2xBenArg-43 [R2(100); R9(100)]	Q86YD3	Q86YD3 [311-329]	2068.97
[D].RKRGRQTYTRYQTLELE.[K]	4xBenArg-43 [R1(100); R3(100); R5(100); R10(100)]	P31268	P31268 [130-146]	2025.96
[E].SRKSARTTSPEPRKPSPSESPE.[P]	3xBenArg-43 [R2(100); R6(100); R13(100)]	Q96JM3	Q96JM3 [267-288]	2282.07
[E].AGTVGRGGGQEERPFVARFGFD.[V]	1xBenArg-43 [R]	Q9HA64	Q9HA64 [125-146]	2267.08
[E].APAAARGSGSETVPKAEAGPE.[S]	1xBenArg-43 [R6(100)]	Q8N5A5	Q8N5A5 [92-112]	1909.91
[E].RGIEGFRGPPGPQGDPGVRGPAGE.[K]	3xBenArg-43 [R1(100); R7(100); R19(100)]	Q02388	Q02388 [1745-1768]	2231.02
[E].GVPGSRRWAGGGGGGGGATYVFRVRAGE.[L]	4xBenArg-43 [R6(100); R7(100); R23(100); R25(100)]	P29376	P29376 [197-224]	2519.15
[E].PGLDGRRGVDGVPGSPGPPGRKGD.[T]	3xBenArg-43 [R6(100); R7(100); R21(100)]	P53420	P53420 [1411-1434]	2171.02
[E].RGRGPGPEGGRRHHRRGSPE.[E]	3xBenArg-43 [R11(98.6); R12(98.6); R]	Q00975	Q00975 [906-925]	2078.99
[D].DGAPAGVREVMRAPPSGRE.[R]	1xBenArg-43 [R]; 1xOxidation [M11(100)]	Q12802	Q12802 [1206-1224]	1924.92
[E].DELPQHLQSLGQLSGRYE.[A]	1xBenArg-43 [R16(100)]	Q9ULD5	Q9ULD5 [466-483]	2026.97
[D].PGPRGPPGLPGTAMKGDKGDRGE.[R]	1xBenArg-43 [R4(100)]	Q02388	Q02388 [1385-1407]	2204.08
[D].SKGAGQEQGMPAGKKRPPE.[A]	1xBenArg-43 [R16(100)]	Q9Y4C8	Q9Y4C8 [258-276]	1909.94
[E].PAAARGGGGGGGGGGGGRGPQARARGGGPGE.[P]	3xBenArg-43 [R5(99.9); R25(98.1); R]	Q86Y38	Q86Y38 [74-104]	2387.07
[E].LGARGGPGGGPAGGGGAARDLKGRD.[A]	3xBenArg-43 [R4(100); R19(100); R24(100)]	P17542	P17542 [54-78]	2047.97
[E].LEERAVAGPRAPPRGPPRGPGE.[E]	4xBenArg-43 [R4(100); R10(100); R14(100); R18(100)]	Q6NUI6	Q6NUI6 [368-389]	2094
[E].ASTLRAGERPELCRVSLPE.[F]	1xCarbamidomethyl [C13]; 3xBenArg-43 [R5(100); R9(100); R14(100)]	P19174	P19174 [235-253]	2011.95
[E].AAGSQEAEPGSRVNLASRPE.[Q]	2xBenArg-43 [R12(100); R18(100)]	Q2QGD7	Q2QGD7 [90-109]	1939.89
[D].TILDMRSKRVRSLLGRSLE.[L]	4xBenArg-43 [R6(100); R9(100); R11(100); R16(100)]	Q9NRL3	Q9NRL3 [190-208]	2058.07
[D].SVAASTEKTLRLYDRRSIFE.[A]	3xBenArg-43 [R11(100); R15(100); R16(100)]	Q8NER1	Q8NER1 [101-120]	2213.09
[E].TIRNLNCIGMKWENQNID.[D]	1xCarbamidomethyl [C7]; 1xBenArg-43 [R3(100)]	P15621	P15621 [84-101]	2176.02
[E].AGGQAQAMELPEAQPRQARD.[G]	1xBenArg-43 [R]	Q96JG9	Q96JG9 [51-70]	2080.97
[D].FYHNVAERMQTRGKVPPE.[R]	1xBenArg-43 [R]	Q9UJ41	Q9UJ41 [185-202]	2116.03
[D].QRCTERVAQAQAQHELE.[I]	1xCarbamidomethyl [C3]; 1xBenArg-43 [R6(98.5)]	Q9UPN4	Q9UPN4 [660-676]	2010.93
[E].LQPAAGGSRIPFRVGLYTGE.[I]	2xBenArg-43 [R9(100); R13(100)]	Q9Y5I1	Q9Y5I1 [610-629]	2003.01
[E].VASLAMDSLCRGVFAGNSRE.[L]	1xCarbamidomethyl [C10]; 1xBenArg-43 [R11(99.9)]	P50336	P50336 [158-177]	2096.97
[E].AQLATAEQQLRGLRTEAE.[R]	2xBenArg-43 [R11(100); R14(100)]	Q8TF21	Q8TF21 [1018-1035]	1898.93
[D].LAGSERCSTAHTNGDRLKE.[G]	1xCarbamidomethyl [C7]; 1xBenArg-43 [R6(100)]	Q15058	Q15058 [604-622]	2058.95
[D].LRTMRLRHGQQDGAGNPE.[R]	2xBenArg-43 [R2(100); R]	Q8N7C3	Q8N7C3 [268-285]	1949.91
[E].RNQSRNTSSAQRRLE.[I]	1xBenArg-43 [R5(98.8)]	Q96AV8	Q96AV8 [890-904]	1759.88
[D].VTNFTVGGFAPMSPRISSPMHPSAGGQRGGFGSPGGGSGGMSRGRGRRD.[N]	3xBenArg-43 [R15(100); R28(100); R]; 1xOxidation [M41(98.8)]	O00267	O00267 [654-702]	4719.15
[E].PQASTPRATGRGARKAGSE.[P]	3xBenArg-43 [R7(100); R11(100); R14(100)]	Q8N2Y8	Q8N2Y8 [750-768]	1768.83
[E].APGSARVEPHSPLRGGAQTE.[A]	2xBenArg-43 [R6(100); R14(100)]	Q8TDX9	Q8TDX9 [2020-2039]	1930.91
[E].PVGGVERGEAVAASGAAAAAAFGE.[S]	1xBenArg-43 [R7(100)]	Q8N128	Q8N128 [5-28]	2071.99
[D].PRGLQSSVYESRRVTDPE.[R]	2xBenArg-43 [R2(100); R]	Q9P2T0	Q9P2T0 [29-46]	1989.94
[E].RRATRLGAGYGLLSEAELE.[V]	3xBenArg-43 [R1(100); R2(100); R5(100)]	Q15642	Q15642 [222-240]	1932.94
[D].LENRFLSRFGSHCGIPEE.[Y]	1xCarbamidomethyl [C13]; 1xBenArg-43 [R]	Q9NZM1	Q9NZM1 [1641-1658]	2104.98
[E].PAVAMPGGPGTPGFPGERGNSGE.[H]	1xBenArg-43 [R18(100)]	Q01955	Q01955 [744-766]	2095.94
[E].KSQGSETSKNKFRQVTLYE.[A]	1xBenArg-43 [R13(100)]	Q99708	Q99708 [505-523]	2187.09
[E].ATSPPRPRPGPAGPRELAEHE.[-]	3xBenArg-43 [R6(100); R8(100); R15(100)]	Q16478	Q16478 [960-980]	2092.98
[E].NRVHLGHAIMSFYAALID.[L]	1xBenArg-43 [R2(100)]	P21817	P21817 [2414-2431]	1984.99
[E].PGPDGPAASGPAAIREGWFRE.[T]	1xBenArg-43 [R15(97.4)]	P19623	P19623 [3-23]	2094.99
[E].SGPRAELGAGAPPAVVARTPPE.[P]	1xBenArg-43 [R4(97.9)]	Q3KQU3	Q3KQU3 [3-24]	2057.07
[E].RGESQRQSPWRIYFRKE.[F]	3xBenArg-43 [R1(98.9); R11(98.9); R15(100)]	Q6PIF6	Q6PIF6 [1272-1288]	2093.99
[D].ARNGRGETALSAACGAARRPD.[E]	1xCarbamidomethyl [C14]; 1xBenArg-43 [R2(92.1)]	Q6ZVZ8	Q6ZVZ8 [247-267]	2114.02
[E].LDPVNSYQAWQLATRGKVAEPAE.[Y]	1xBenArg-43 [R15(100)]	Q92618	Q92618 [410-432]	2500.24
[E].SQTAPTRGWAPPGPSPSSGALD.[L]	1xBenArg-43 [R7(100)]	Q14202	Q14202 [37-58]	2093.98
[E].RSQPSLRARQASLE.[G]	1xBenArg-43 [R]	Q8N8W4	Q8N8W4 [292-305]	1555.82
[D].SVPSAMTTRLRRQSERERE.[R]	3xBenArg-43 [R9(98.6); R]; 1xOxidation [M6(100)]	Q8NDX5	Q8NDX5 [873-891]	2176.02
[E].QTGRGQARGRQDRGDIRHIQAE.[V]	4xBenArg-43 [R]	Q2TAC6	Q2TAC6 [385-406]	2333.07
[E].RFPYLTGQMARIYGAVGHVD.[E]	2xBenArg-43 [R1(100); R11(100)]	Q14D04	Q14D04 [282-301]	2165.04
[D].PGLGGTQEGARGEATKRSPSPE.[E]	2xBenArg-43 [R11(100); R17(100)]	P25686	P25686 [294-315]	2095.98
[D].RYRPQPGDEGPGRTPQSAE.[E]	2xBenArg-43 [R1(100); R3(100)]	Q9H1X3	Q9H1X3 [80-98]	2011.9
[D].TQPAGHVRSQSIVSSVFSE.[A]	1xBenArg-43 [R8(100)]	Q70E73	Q70E73 [561-579]	1972.96
[D].SPAGVRTAFTDLPEQVPE.[S]	1xBenArg-43 [R6(100)]	Q13884	Q13884 [87-104]	1870.91
[D].TETTALCPSGSRRASPPGTPTPE.[A]	1xCarbamidomethyl [C7]; 1xBenArg-43 [R]	Q8IYK8	Q8IYK8 [13-35]	2327.08
[E].QELRSQISSLSSTERGIRSE.[M]	2xBenArg-43 [R15(98); R]	Q8N5G2	Q8N5G2 [405-424]	2177.06
[E].ATSPPRPRPGPAGPRELAE.[H]	1xBenArg-43 [R6(97.6)]	Q16478	Q16478 [960-978]	1912.99
[E].AVASGLQPAVRRLLQVKPE.[Q]	2xBenArg-43 [R11(100); R12(100)]	O94993	O94993 [58-76]	1946.1
[E].RGPQDSGDRAASPAGPRKSPQE.[A]	1xBenArg-43 [R17(94.9)]	Q6NV74	Q6NV74 [635-656]	2221.06
[E].TQTLSAETSSRASTPAGPIPEAE.[T]	1xBenArg-43 [R11(100)]	Q8N307	Q8N307 [57-79]	2258.07
[E].PQSGSSQGLYGLHPDHLPRTD.[G]	1xBenArg-43 [R19(100)]	Q9ULT6	Q9ULT6 [750-770]	2219.04
[D].SQLGGQARGRTGRRTRMLPPE.[Q]	3xBenArg-43 [R8(96.9); R10(96.9); R]; 1xOxidation [M17(100)]	Q9P2M7	Q9P2M7 [187-207]	2211.08
[E].NITQERDSLMCLAKCLE.[S]	2xCarbamidomethyl [C11; C15]; 1xBenArg-43 [R6(100)]; 1xOxidation [M10(100)]	Q96ST8	Q96ST8 [614-630]	2053.92
[D].NGAMIAQAGWEMFRAGHRTPLSDSGVTQRYRTD.[E]	1xBenArg-43 [R]	Q9NPF4	Q9NPF4 [295-327]	3636.71
[E].RRPRGTATLSNGKLCGAGE.[P]	1xCarbamidomethyl [C15]; 3xBenArg-43 [R1(100); R2(100); R4(100)]	Q16099	Q16099 [879-897]	1871.88
[E].PGSPGPPGFSGIDGARGPKGNKGD.[P]	1xBenArg-43 [R16(100)]	P53420	P53420 [1053-1076]	2179.04
[E].PAGARAHSDNKDSGLSSLE.[S]	1xBenArg-43 [R5(100)]	Q9P227	Q9P227 [1433-1451]	1868.86
[E].KGANPNAINSSTGRTALME.[A]	1xBenArg-43 [R14(100)]	Q9NU02	Q9NU02 [173-191]	1888.91
[E].PAAAWRDRGAPGNSLCSLDGE.[L]	1xCarbamidomethyl [C16]; 1xBenArg-43 [R]	Q14153	Q14153 [393-413]	2156.97
[D].LRNMTVADSGTNHDSRLWSLE.[R]	2xBenArg-43 [R2(100); R16(100)]; 1xOxidation [M4(100)]	O60437	O60437 [1596-1616]	2332.04
[E].SNGPTDSYAAISQVDRLQSE.[P]	1xBenArg-43 [R16(100)]	P09496	P09496 [87-106]	2094.95
[D].QTASLCQSDLEAVRAAARE.[T]	1xCarbamidomethyl [C6]; 2xBenArg-43 [R14(100); R18(100)]	Q96MK2	Q96MK2 [890-908]	1989.91
[E].GSGLPRNRGSERPSTSSVSEVWAE.[D]	1xBenArg-43 [R]	Q9H7E2	Q9H7E2 [349-372]	2502.19
[D].NSGLLMNTLRNDLQLSE.[S]	1xBenArg-43 [R10(100)]; 1xOxidation [M6(100)]	Q96CJ1	Q96CJ1 [237-253]	1890.91
[E].ANSLASSGPHNLTYPLGPRNED.[L]	1xBenArg-43 [R19(100)]	Q7Z5Y7	Q7Z5Y7 [33-54]	2267.06
[D].RQGLSGENFFAMLRGYRVE.[N]	1xBenArg-43 [R]	Q9P2F8	Q9P2F8 [200-218]	2187.07
[E].VSGRIEPSATESSTSRPLGE.[T]	2xBenArg-43 [R4(100); R16(100)]	Q7Z5P9	Q7Z5P9 [2346-2365]	1973.92
[E].LEAASFPAGMYSEPLRQFRD.[S]	1xBenArg-43 [R]; 1xOxidation [M10(100)]	Q9P2P6	Q9P2P6 [3098-3117]	2258.04
[D].GVVGSGGRRDSTARRPRPQGRSVSE.[P]	3xBenArg-43 [R]	O75298	O75298 [71-95]	2495.22
[E].GQRVWGQGQSPRPE.[N]	1xBenArg-43 [R3(100)]	P78423	P78423 [244-257]	1538.73
[D].RAARATSPRVSSELE.[Q]	3xBenArg-43 [R1(100); R4(100); R9(100)]	O95208	O95208 [252-266]	1500.71
[E].ERAARLRTASVPLD.[A]	3xBenArg-43 [R2(100); R5(100); R7(100)]	Q96DV4	Q96DV4 [120-133]	1425.71
[D].PQGIPNNLMPYVSQVAIGRRE.[A]	2xBenArg-43 [R19(100); R20(100)]; 1xOxidation [M9(100)]	Q14376	Q14376 [201-221]	2269.12
[D].KEVYDIAFSRAGGGRD.[M]	1xBenArg-43 [R15(100)]	P61962	P61962 [175-190]	1697.81
[E].PTRFQKEPENPE.[E]	1xBenArg-43 [R3(100)]	A2RTY3	A2RTY3 [493-504]	1428.66
[E].TGAPGCSGSRPPELE.[P]	1xCarbamidomethyl [C6]; 1xBenArg-43 [R10(100)]	Q9BYE7	Q9BYE7 [51-65]	1471.64
[E].RLAWEQQEPGE.[R]	1xBenArg-43 [R1(100)]	Q14137	Q14137 [327-337]	1299.59
[E].QEVERRQRLGQE.[S]	2xBenArg-43 [R6(99.2); R8(99.2)]	Q6N063	Q6N063 [66-77]	1441.69
[E].KRPNTAQRGSPGGPE.[F]	1xBenArg-43 [R2(99)]	Q4VC44	Q4VC44 [494-508]	1508.75
[E].RALVLE.[L]	1xBenArg-43 [R1(100)]	P58166	P58166 [40-45]	657.382
[E].ARVFNE.[T]	1xBenArg-43 [R2(100)]	Q9Y678	Q9Y678 [31-36]	692.325
[E].RGSLGNPE.[P]	1xBenArg-43 [R1(100)]	Q9Y4F5	Q9Y4F5 [1144-1151]	786.363
[E].RRAAGAGGSGSE.[S]	2xBenArg-43 [R1(100); R2(100)]	O14640	O14640 [592-603]	989.417
[E].VRAGPAGE.[L]	1xBenArg-43 [R2(100)]	A8MY62	A8MY62 [398-405]	713.346
[E].PAARTPE.[G]	1xBenArg-43 [R4(100)]	O95996	O95996 [100-106]	698.335
[E].TPRDGDKPE.[E]	1xBenArg-43 [R3(100)]	Q14697	Q14697 [204-212]	971.432
[D].QRGGGPNP.[-]	1xBenArg-43 [R2(100)]	Q6F5E8	Q6F5E8 [1428-1435]	739.337
[D].TGPRARPE.[S]	2xBenArg-43 [R4(100); R6(100)]	Q58WW2	Q58WW2 [319-326]	797.367
[E].PTAGAVDRAE.[K]	1xBenArg-43 [R8(100)]	Q8N0S2	Q8N0S2 [12-21]	943.437
[D].FEDIRSE.[D]	1xBenArg-43 [R5(100)]	Q7Z5K2	Q7Z5K2 [243-249]	852.362
[E].QSGTRPE.[R]	1xBenArg-43 [R5(100)]	Q8N766	Q8N766 [397-403]	731.321
[E].PNQRPE.[L]	1xBenArg-43 [R4(100)]	Q14118	Q14118 [493-498]	697.315
[E].PAGGGRSRE.[A]	1xBenArg-43 [R6(99.6)]	O43541	O43541 [152-160]	843.395
[E].PGGRRPE.[G]	2xBenArg-43 [R4(100); R5(100)]	Q14549	Q14549 [139-145]	682.304
[E].VSRGAQEAE.[G]	1xBenArg-43 [R3(100)]	Q86UU5	Q86UU5 [305-313]	903.405
[E].RAPAQNPE.[L]	1xBenArg-43 [R1(100)]	P46379	P46379 [242-249]	839.389
[E].PAERGAEPE.[A]	1xBenArg-43 [R4(100)]	Q68DC2	Q68DC2 [36-44]	912.394
[E].PQGPEGPGGRVE.[E]	1xBenArg-43 [R10(100)]	Q4VC44	Q4VC44 [202-213]	1136.52
[E].RRRHSPGE.[R]	3xBenArg-43 [R1(100); R2(100); R3(100)]	Q9H8M5	Q9H8M5 [125-132]	865.368
[E].PARSAHRGGE.[A]	2xBenArg-43 [R3(100); R7(100)]	Q8N9I5	Q8N9I5 [21-30]	951.417
[D].SAPRPPPD.[C]	1xBenArg-43 [R4(100)]	P22083	P22083 [203-210]	793.373
[E].RSGAGSSPE.[T]	1xBenArg-43 [R1(100)]	Q9UQ35	Q9UQ35 [1213-1221]	804.337
[D].PRDRFE.[L]	2xBenArg-43 [R2(100); R4(100)]	Q12851	Q12851 [12-17]	733.304
[E].SRGPPPHE.[L]	1xBenArg-43 [R2(100)]	P33240	P33240 [364-371]	833.379
[E].PGGAAGRSHPE.[D]	1xBenArg-43 [R7(100)]	Q4G0X9	Q4G0X9 [4-14]	992.443
[D].DRQLRLDE.[R]	2xBenArg-43 [R2(100); R5(100)]	Q9Y4E8	Q9Y4E8 [738-745]	958.436
[E].RGAGSAGPE.[Q]	1xBenArg-43 [R1(100)]	Q8N350	Q8N350 [403-411]	758.331
[E].PSRPRAAPE.[T]	2xBenArg-43 [R3(100); R5(100)]	Q7Z5N4	Q7Z5N4 [48-56]	894.42
[E].GSRLRAQSE.[A]	2xBenArg-43 [R3(100); R5(100)]	A6NC98	A6NC98 [832-840]	917.421
[E].SPARPRCD.[D]	1xCarbamidomethyl [C7]; 2xBenArg-43 [R4(100); R6(100)]	O75132	O75132 [755-762]	872.345
[D].SPPGRPE.[D]	1xBenArg-43 [R5(100)]	Q5T230	Q5T230 [257-263]	696.32
[D].PGARERGPD.[L]	2xBenArg-43 [R4(100); R6(100)]	E9PGG2	E9PGG2 [210-218]	868.368
[E].TGPAGRPGE.[V]	1xBenArg-43 [R6(100)]	P02452	P02452 [913-921]	798.363
[E].TPGRAKGSE.[T]	1xBenArg-43 [R4(100)]	O75533	O75533 [235-243]	859.416
[E].RSPGLMSE.[D]	1xBenArg-43 [R1(100)]	Q96A22	Q96A22 [65-72]	833.371
[E].RAGVGEPPE.[P]	1xBenArg-43 [R1(100)]	Q14997	Q14997 [6-14]	868.405
[E].KPGGARTEE.[S]	1xBenArg-43 [R6(100)]	Q9UPX8	Q9UPX8 [43-51]	901.426
[D].PASRTNPD.[L]	1xBenArg-43 [R4(100)]	A1L4H1	A1L4H1 [1054-1061]	814.358
[E].TDQREACAGE.[P]	1xCarbamidomethyl [C7]; 1xBenArg-43 [R4(100)]	Q2M3C7	Q2M3C7 [1433-1442]	1093.41
[E].PAAGSHRAGE.[R]	1xBenArg-43 [R7(100)]	Q96S55	Q96S55 [50-59]	909.406
[E].PGRAGGSHQE.[Q]	1xBenArg-43 [R3(100)]	O95429	O95429 [82-91]	952.412
[D].RVAGESAE.[P]	1xBenArg-43 [R1(100)]	P01137	P01137 [87-94]	775.347
[E].SLGGRARD.[P]	1xBenArg-43 [R5(99.7)]	Q15772	Q15772 [2094-2101]	788.39
[E].QARARHE.[K]	1xBenArg-43 [R]	Q96S65	Q96S65 [132-138]	824.401
[E].KSRCIPE.[I]	1xCarbamidomethyl [C4]; 1xBenArg-43 [R3(100)]	Q969U7	Q969U7 [165-171]	846.403
[D].LRAERDPE.[F]	2xBenArg-43 [R2(100); R5(100)]	Q6PII3	Q6PII3 [382-389]	899.399
[E].RRAGSGARD.[A]	2xBenArg-43 [R1(100); R2(100)]	Q03113	Q03113 [23-31]	859.39
[E].APGGGARRASD.[P]	2xBenArg-43 [R7(100); R8(100)]	P10070	P10070 [961-971]	928.401
[E].RSSPGQTPE.[E]	1xBenArg-43 [R1(100)]	Q14166	Q14166 [14-22]	915.405
[E].KDRGGSE.[N]	1xBenArg-43 [R3(100)]	Q8NA82	Q8NA82 [388-394]	705.305
[E].PDLSRAPE.[D]	1xBenArg-43 [R5(100)]	Q8WZ74	Q8WZ74 [10-17]	841.394
[E].AARAEPRD.[A]	2xBenArg-43 [R3(100); R7(100)]	Q13202	Q13202 [561-568]	799.347
[D].RAPDSRPE.[E]	2xBenArg-43 [R1(100); R6(100)]	Q4V9L6	Q4V9L6 [156-163]	841.357
[D].KDREGHGPE.[F]	1xBenArg-43 [R3(100)]	Q9H040	Q9H040 [125-133]	981.427
[E].LGGRGSSSSE.[S]	1xBenArg-43 [R4(100)]	Q96RR4	Q96RR4 [20-29]	893.385
[D].GGAAAAGPRPE.[Q]	1xBenArg-43 [R9(100)]	Q8NCN4	Q8NCN4 [147-157]	910.426
[D].TAAERLE.[K]	1xBenArg-43 [R5(100)]	Q8NE71	Q8NE71 [407-413]	746.357
[D].VDPRPE.[A]	1xBenArg-43 [R4(100)]	Q96K21	Q96K21 [407-412]	669.309
[D].AGGPPRSAPE.[A]	1xBenArg-43 [R6(100)]	Q96GP6	Q96GP6 [761-770]	895.416
[D].QTPPARPE.[Y]	1xBenArg-43 [R6(100)]	Q96KR7	Q96KR7 [44-51]	852.41
[E].RAPGSQTD.[G]	1xBenArg-43 [R1(100)]	O75038	O75038 [1070-1077]	788.342
[D].PVTRGIE.[I]	1xBenArg-43 [R4(100)]	P0CG08	P0CG08 [318-324]	728.382
[E].APSARDGPE.[R]	1xBenArg-43 [R5(100)]	Q6NV74	Q6NV74 [424-432]	856.368
[D].PPASRAAPE.[E]	1xBenArg-43 [R5(100)]	Q8IYW2	Q8IYW2 [2011-2019]	852.41
[E].TPRAKSPE.[Q]	1xBenArg-43 [R3(100)]	Q9UJJ9	Q9UJJ9 [286-293]	842.425
[E].EPAGAAARAAD.[A]	1xBenArg-43 [R8(100)]	A6NEL2	A6NEL2 [132-142]	956.432
[D].TAARERE.[V]	2xBenArg-43 [R4(100); R6(100)]	P23588	P23588 [369-375]	746.32
[D].PQGGRRRHSSE.[T]	1xBenArg-43 [R7(98.7)]	Q9Y4H2	Q9Y4H2 [1140-1150]	1223.59
[E].LQRRMAMPE.[P]	2xBenArg-43 [R3(100); R4(100)]; 1xOxidation [M]	Q7RTU9	Q7RTU9 [1235-1243]	1061.46
[E].GAGKSRGSGE.[Q]	1xBenArg-43 [R6(100)]	Q7Z5L9	Q7Z5L9 [286-295]	862.39
[D].RVGGMNTE.[E]	1xBenArg-43 [R1(100)]	Q76KP1	Q76KP1 [976-983]	820.35
[E].RGRGPGPE.[G]	2xBenArg-43 [R1(100); R3(100)]	Q00975	Q00975 [906-913]	739.326
[D].APTARSNGE.[C]	1xBenArg-43 [R5(100)]	Q8TE49	Q8TE49 [869-877]	859.379
[D].PGSPRRCD.[I]	1xCarbamidomethyl [C7]; 2xBenArg-43 [R5(100); R6(100)]	Q00341	Q00341 [942-949]	858.33
[D].RARAIYE.[L]	2xBenArg-43 [R1(100); R3(100)]	Q9BZJ0	Q9BZJ0 [658-664]	792.377
[E].VSGAGRDGE.[C]	1xBenArg-43 [R6(100)]	Q96PD2	Q96PD2 [759-767]	804.337
[E].AGPTGARGPE.[G]	1xBenArg-43 [R7(100)]	P05997	P05997 [389-398]	869.4
[E].KGERGLRGE.[P]	2xBenArg-43 [R4(100); R7(100)]	Q96A84	Q96A84 [338-346]	915.442
[D].SAGPRPE.[V]	1xBenArg-43 [R5(100)]	Q7Z6I6	Q7Z6I6 [593-599]	670.304
[E].TRPTQHE.[L]	1xBenArg-43 [R2(100)]	Q8NHQ1	Q8NHQ1 [289-295]	825.374
[D].ARGGGGRPGE.[S]	2xBenArg-43 [R2(100); R7(100)]	Q9UL51	Q9UL51 [3-12]	827.353
[E].TQTQRGGE.[F]	1xBenArg-43 [R5(100)]	Q86T96	Q86T96 [302-309]	833.363
[E].RARARQEE.[A]	2xBenArg-43 [R1(100); R3(99.6)]	O43151	O43151 [1719-1726]	929.432
[E].IPGSRLE.[Q]	1xBenArg-43 [R5(100)]	Q5JTD0	Q5JTD0 [25-31]	728.382
[E].RTNFLVE.[E]	1xBenArg-43 [R1(100)]	P58005	P58005 [58-64]	835.42
[E].ARAAEPDPD.[Y]	1xBenArg-43 [R2(100)]	P21817	P21817 [1322-1330]	898.379
[E].SNKENRE.[A]	1xBenArg-43 [R6(100)]	Q9H169	Q9H169 [151-157]	833.363
[D].RRGITSE.[N]	2xBenArg-43 [R1(100); R2(100)]	O76024	O76024 [152-158]	732.341
[E].AGARAEAGARPE.[E]	2xBenArg-43 [R4(100); R10(100)]	P98095	P98095 [326-337]	1069.48
[E].ARAEGRQD.[R]	1xBenArg-43 [R2(100)]	O15417	O15417 [245-252]	859.39
[E].RRGAGDQPE.[T]	2xBenArg-43 [R1(100); R2(100)]	A6NNE9	A6NNE9 [132-140]	899.374
[D].PSRRRAHE.[C]	3xBenArg-43 [R3(100); R4(100); R5(100)]	Q8TEF2	Q8TEF2 [66-73]	879.384

## Sheet: 100 uM rep 1
Annotated.Sequence	Modifications	Master.Protein.Accessions	Positions.in.Master.Proteins	Theo..MH...Da.
[E].IYNFTRQHFPFFWTAPDGWKSTIHYNLCFLDSFE.[K]	1xCarbamidomethyl [C28]; 1xBenArg-43 [R6(100)]	Q6PJQ5	Q6PJQ5 [218-251]	4241.95
[-].MAKRPGPPGSREMGLLTFRDIAIE.[F]	3xBenArg-43 [R4(100); R11(100); R19(100)]; 1xOxidation [M]	Q96JC4	Q96JC4 [1-24]	2529.22
[E].GVSGESLPGAGGRRLRGSGSPSRPSLTLSD.[P]	4xBenArg-43 [R13(100); R14(100); R16(100); R23(100)]	Q8IWY9	Q8IWY9 [139-168]	2738.3
[E].RHSGNFPGRDSLPFDFQGHSGPPFANVE.[E]	1xBenArg-43 [R1(95.4)]	P78332	P78332 [42-69]	3026.38
[E].PGGSENAAALWISEGGRGPGRGPGPE.[W]	1xBenArg-43 [R]	Q66K80	Q66K80 [3-28]	2433.14
[E].RTLGASGPAEGRVARGSERFRD.[L]	3xBenArg-43 [R1(97.6); R]	O43323	O43323 [55-76]	2216.06
[D].RDLVMALSAGGHGGLLNDTSAPHLE.[N]	1xBenArg-43 [R1(100)]; 1xOxidation [M5(100)]	P22459	P22459 [336-360]	2504.21
[-].MVAHNQVAADNAVSTAAEPRRRPE.[P]	2xBenArg-43 [R20(96.2); R21(96.2)]	O15524	O15524 [1-24]	2504.18
[D].TPSAKGRRSHTGSVGNTRSSSVSRD.[A]	2xBenArg-43 [R24(91.7); R]	Q9Y4F4	Q9Y4F4 [1436-1460]	2501.2
[E].PKESRSPQQSAALPRRYMLRE.[R]	3xBenArg-43 [R15(99.7); R16(100); R20(100)]; 1xOxidation [M18(100)]	Q6IBW4	Q6IBW4 [279-299]	2387.15
[E].DLPMVAPGNVRVNVVNSTLAE.[V]	1xBenArg-43 [R11(100)]	Q92823	Q92823 [843-863]	2152.1
[E].GARGPPGFKGHTGDSGAPGPRGE.[S]	1xBenArg-43 [R3(100)]	Q8NFW1	Q8NFW1 [1270-1292]	2119
[D].KVMFSFEAGRRCPSGPGTFTFQTAQGNDIFQAVE.[T]	1xCarbamidomethyl [C12]; 2xBenArg-43 [R10(100); R11(100)]; 1xOxidation [M3(100)]	Q99704	Q99704 [213-246]	3710.68
[D].LERQSSARLQVGNGDLIQME.[G]	2xBenArg-43 [R3(100); R8(100)]	O95755	O95755 [296-315]	2158.03
[E].DLAGPSAGAAARPAAPPPQPRE.[P]	1xBenArg-43 [R12(97.3)]	Q5T8R8	Q5T8R8 [55-76]	2054.03
[D].IGGFPPSLLMEDVARSSNVKE.[E]	1xBenArg-43 [R15(100)]	Q7RTY1	Q7RTY1 [318-338]	2203.1
[D].EELQPPTTTVARSGTPAVE.[N]	1xBenArg-43 [R12(100)]	Q9NYY3	Q9NYY3 [418-436]	1939.95
[D].GLEPGCLYAFSMWVGKNGINSSRE.[T]	1xCarbamidomethyl [C6]; 1xBenArg-43 [R23(100)]; 1xOxidation [M12(100)]	Q9HD43	Q9HD43 [177-200]	2645.2
[E].SRESVEGPPALGFRSASAHNLTVGE.[R]	1xBenArg-43 [R14(98.3)]	Q6PRD1	Q6PRD1 [803-827]	2525.23
[E].GTLPGAPWRGAVALAAEVPE.[R]	1xBenArg-43 [R9(100)]	Q6ZS72	Q6ZS72 [240-259]	1918.99
[E].NPRTPCVQQDDPRASSPNRTTQRE.[N]	1xCarbamidomethyl [C6]; 1xBenArg-43 [R]	Q9H2D6	Q9H2D6 [377-400]	2767.28
[E].VSEQHLSQGRLYPPLSTIRD.[V]	2xBenArg-43 [R10(100); R19(100)]	Q16798	Q16798 [524-543]	2210.1
[D].INGAAVRPEQRPAARGSPRE.[M]	3xBenArg-43 [R7(100); R11(100); R15(100)]	Q76M96	Q76M96 [97-116]	2002.98
[E].RAALAATGAASGGGGGGGGAGSRSSID.[S]	1xBenArg-43 [R1(100)]	A6NKD9	A6NKD9 [155-181]	2146.01
[D].PAQDFGQAGAAGPLGAIPSSHPQPANRLRLDQNQPRVVD.[A]	3xBenArg-43 [R27(100); R29(100); R36(100)]	O95428	O95428 [1016-1054]	3916.91
[E].KRAKSGPEAALYSHPLPE.[S]	1xBenArg-43 [R2(100)]	Q9NYD6	Q9NYD6 [118-135]	1907.99
[E].PGSVISRGNSVTIRCQGTLE.[A]	1xCarbamidomethyl [C15]; 1xBenArg-43 [R7(96.9)]	A6NI73	A6NI73 [53-72]	2088.04
[E].RRRRHRHGAPATYEGDARRE.[D]	3xBenArg-43 [R6(94.5); R]	O00555	O00555 [1001-1020]	2318.11
[E].MVSLTSPSAPASSRTSTGNVWMTHE.[E]	1xBenArg-43 [R14(100)]	O75145	O75145 [901-925]	2591.18
[D].YYWVHQGRVFPYVEGDKSFAE.[G]	1xBenArg-43 [R8(100)]	Q9BZ95	Q9BZ95 [1008-1028]	2534.17
[D].PAARSRRTEGIRAAYRRGD.[R]	3xBenArg-43 [R4(98.8); R12(94.5); R]	Q38SD2	Q38SD2 [48-66]	2030
[E].PGPAGAPSPAPGAPGPRRRASPAD.[L]	3xBenArg-43 [R17(100); R18(100); R19(100)]	Q9GZT5	Q9GZT5 [312-335]	2077.98
[E].QGRLGSAPAASPALASPEGPKGE.[S]	1xBenArg-43 [R3(100)]	Q6ZUT6	Q6ZUT6 [377-399]	2105.05
[D].WSKEKQFRGLQSRIE.[Q]	2xBenArg-43 [R8(100); R13(100)]	Q01814	Q01814 [173-187]	1805.91
[E].ATKNMEAGAGRASYISSARLEQPD.[P]	1xBenArg-43 [R]	Q3LXA3	Q3LXA3 [533-556]	2480.17
[E].SPLQRTSSGSSSSSSTPSSQPSSQGGSQPGSQAGSSERTRVRANSKSE.[G]	3xBenArg-43 [R38(100); R40(100); R42(100)]	Q9UKE5	Q9UKE5 [720-767]	4639.07
[E].PRDGPPSALGSRESLATLSE.[L]	1xBenArg-43 [R12(100)]	Q86YV0	Q86YV0 [218-237]	1996.98
[E].ALTNTRPGARPPPQATVYE.[E]	1xBenArg-43 [R6(98)]	Q6ZTN6	Q6ZTN6 [510-528]	1996.01
[E].GAIISRDSPVATNKLDQE.[V]	1xBenArg-43 [R6(100)]	P20138	P20138 [64-81]	1870.94
[D].RADGAAPGVASRNAVAGRASKD.[G]	1xBenArg-43 [R1(99.4)]	Q8N3D4	Q8N3D4 [1199-1220]	2054.04
[E].GTEAAAGTGGVMTGRTGHGGPQFVAD.[H]	1xBenArg-43 [R15(100)]	P05120	P05120 [366-391]	2359.06
[E].ERGPRARLSSATANALYSSNLRD.[D]	4xBenArg-43 [R2(100); R5(100); R7(100); R22(100)]	Q6ZRV2	Q6ZRV2 [1016-1038]	2333.08
[E].RGARAMGAQRLLQELVED.[K]	2xBenArg-43 [R10(98); R]	Q9C0C7	Q9C0C7 [18-35]	1926.96
[D].AERVLPTCLSRRGHAAPRATDQPVIRGKHPARSRSSE.[H]	1xCarbamidomethyl [C8]; 1xBenArg-43 [R]	Q86UR5	Q86UR5 [1183-1219]	4077.14
[E].GTEASLSCVAHGVPPPDVICVRSGE.[L]	2xCarbamidomethyl [C8; C20]; 1xBenArg-43 [R22(100)]	Q9UMF0	Q9UMF0 [507-531]	2551.18
[D].RSLRRRAGPGGKGGAVAELE.[P]	4xBenArg-43 [R1(100); R4(100); R5(100); R6(100)]	P36956	P36956 [1059-1078]	1864.93
[E].APRDVPPLQAARPAPPE.[P]	2xBenArg-43 [R3(100); R12(100)]	P0DMQ5	P0DMQ5 [106-122]	1695.86
[E].SQELVPRPGGNNKEKE.[V]	1xBenArg-43 [R7(100)]	Q8TAD8	Q8TAD8 [202-217]	1738.86
[D].RGGGAPRGGGRGGTSAGRGRE.[R]	1xBenArg-43 [R]	Q9HCE5	Q9HCE5 [408-428]	1882.93
[E].VTGPGGPGPAEARVGGRPIAED.[V]	2xBenArg-43 [R13(100); R17(100)]	Q9NZ56	Q9NZ56 [141-162]	1973.94
[E].AAGSRGRRAPRPREQDRD.[V]	3xBenArg-43 [R]	Q86TN4	Q86TN4 [11-28]	1921.91
[E].QRGMFTVSDHTPEQRGIFTISD.[H]	1xBenArg-43 [R15(93.2)]; 1xOxidation [M4(100)]	O95613	O95613 [181-202]	2495.15
[D].ENVPTAPDPPSQHLRGHGTGFCFD.[S]	1xCarbamidomethyl [C22]; 1xBenArg-43 [R15(100)]	Q86VP1	Q86VP1 [698-721]	2593.14
[E].LIDSREIGASRLSRVE.[S]	2xBenArg-43 [R]	Q8NF91	Q8NF91 [2886-2901]	1714.89
[D].NGSNQVAFGRGNRGFIVFNND.[D]	2xBenArg-43 [R10(100); R13(100)]	P04746	P04746 [427-447]	2196.99
[D].MARTPTQEQLLAAAMAAARGE.[D]	1xBenArg-43 [R3(100)]; 2xOxidation [M1(100); M15(100)]	Q8IUX7	Q8IUX7 [775-795]	2176.04
[E].ARPAPAQKPAQLKEEKME.[E]	1xBenArg-43 [R2(100)]; 1xOxidation [M17(100)]	P21127	P21127 [254-271]	1995.02
[D].GPQQQTGGRGGGRGGYEHSSYGGRGGHEQGGGRGGRGGYD.[H]	1xBenArg-43 [R]	Q8NCA5	Q8NCA5 [328-367]	3860.7
[D].QALRGLEGYTWRVAQLE.[D]	2xBenArg-43 [R4(100); R12(100)]	Q86XI8	Q86XI8 [585-601]	1903.94
[E].KGNPGRRGDKGPRGEKGE.[R]	2xBenArg-43 [R]	P12111	P12111 [2130-2147]	1808.89
[E].PTQGPTPARSRRRREPE.[S]	3xBenArg-43 [R]	Q96AY4	Q96AY4 [11-27]	1861.9
[D].GVAERSGGLLPGDRLVSVNE.[Y]	1xBenArg-43 [R5(98.4)]	Q8NI35	Q8NI35 [723-742]	1982.02
[E].LSGAFSPSAAFVLQRSE.[V]	1xBenArg-43 [R15(100)]	Q53EP0	Q53EP0 [1138-1154]	1723.85
[-].MSAGGASVPPPPNPAVSFPPPRVTLPAGPDILRTYSGAFVCLE.[I]	1xCarbamidomethyl [C41]; 1xBenArg-43 [R]; 1xOxidation [M1(100)]	Q969L2	Q969L2 [1-43]	4363.18
[E].TPVRYSSSEVNHLSPRE.[V]	2xBenArg-43 [R4(100); R16(100)]	Q96PD2	Q96PD2 [593-609]	1871.87
[D].GKRGPPGPPGLPGPPGPD.[G]	1xBenArg-43 [R3(100)]	P08572	P08572 [429-446]	1606.82
[D].QATPCHLRSPETIFRQRE.[I]	1xCarbamidomethyl [C5]; 3xBenArg-43 [R8(100); R15(100); R17(100)]	Q96MT4	Q96MT4 [104-121]	2096.96
[E].PVRLQAWLTRMTTSPPKD.[S]	1xBenArg-43 [R3(98.2)]; 1xOxidation [M11(100)]	Q5T4S7	Q5T4S7 [1461-1478]	2070.07
[E].PGPGAKEEAAGVSGPAGRGRGGE.[H]	1xBenArg-43 [R]	Q15654	Q15654 [219-241]	2020.97
[E].PPLGGVVDMRLREGAAPGAARPTAPNAQTPSHLGATLPVGQPVGGD.[P]	3xBenArg-43 [R10(100); R12(100); R21(100)]	P29353	P29353 [358-403]	4324.16
[E].PTSRTTRGRKNRSSVKTPE.[T]	2xBenArg-43 [R]	Q14676	Q14676 [1510-1528]	2072.07
[E].VQRSPVGYAMKFCEEKE.[Q]	1xCarbamidomethyl [C13]; 1xBenArg-43 [R3(100)]	Q8NEG0	Q8NEG0 [200-216]	2014.92
[E].PGIRRVPGASEVIRE.[S]	2xBenArg-43 [R4(100); R5(100)]	Q9Y4C0	Q9Y4C0 [1549-1563]	1549.82
[E].VAPAGSQVRWYKDGLEVE.[A]	1xBenArg-43 [R9(100)]	O75147	O75147 [1105-1122]	1960.97
[E].KISRQSSVLMDNMKHLLE.[L]	1xBenArg-43 [R4(100)]	Q9H3R5	Q9H3R5 [118-135]	2086.07
[D].GPPGPPGVTGVRGPEGKSGKQGE.[K]	1xBenArg-43 [R12(100)]	Q8IZC6	Q8IZC6 [1228-1250]	2102.05
[-].MSAPSLRARAAGLGLLLCAVLGRAGRSDSGGRGELGQPSGVAAE.[R]	1xCarbamidomethyl [C18]; 1xBenArg-43 [R23(81.4)]; 1xOxidation [M1(100)]	Q6UXM1	Q6UXM1 [1-44]	4265.19
[D].LNASVSAFQRRFVVD.[V]	2xBenArg-43 [R10(100); R11(100)]	Q13488	Q13488 [40-54]	1622.81
[E].HARLYLGRGAHVDARNGRGE.[T]	1xBenArg-43 [R]	Q6ZVZ8	Q6ZVZ8 [234-253]	2162.1
[D].SPVHVGRAGMPVKDSPRKE.[S]	2xBenArg-43 [R7(100); R17(100)]	Q2LD37	Q2LD37 [2273-2291]	1960.98
[D].QLLSVDGRSLVGLSQERAAE.[L]	1xBenArg-43 [R8(100)]	P55196	P55196 [1057-1076]	2085.08
[E].QLSRSLQTLKDRLE.[S]	2xBenArg-43 [R4(100); R12(100)]	P47972	P47972 [126-139]	1600.84
[D].SAIGSFRYSSRSNSQKPETD.[T]	1xBenArg-43 [R11(97.7)]	Q5VZP5	Q5VZP5 [891-910]	2174
[E].LTEAQRRGLQVALE.[E]	2xBenArg-43 [R6(100); R7(100)]	Q99969	Q99969 [22-35]	1497.78
[D].SQVSSGPCSQRSSPDGGLKGAAE.[G]	1xCarbamidomethyl [C8]; 1xBenArg-43 [R11(100)]	P48634	P48634 [1659-1681]	2218.99
[D].NIVEYAKRLSATLPE.[K]	1xBenArg-43 [R8(100)]	Q8TBG4	Q8TBG4 [87-101]	1660.88
[D].HRGVYTVEAKNASGSAKAE.[I]	1xBenArg-43 [R2(100)]	Q8WZ42	Q8WZ42 [28952-28970]	1931.95
[E].RRMVKKSRTTSSSVIVPE.[S]	3xBenArg-43 [R1(100); R2(100); R8(100)]	Q14676	Q14676 [178-195]	1932
[E].KHLQALAPESRALRKD.[K]	2xBenArg-43 [R11(100); R14(100)]	Q07617	Q07617 [63-78]	1746.94
[D].TAGVTRSASSPRLSSSLDNKE.[K]	1xBenArg-43 [R6(100)]	O14974	O14974 [464-484]	2120.05
[D].RGGRGRGGSGGGGGGGGGGYNRSSGGYEPRGRGGGRGGRGGMGGSD.[R]	1xOxidation [M42]; 3xBenArg-43 [R]	P35637	P35637 [213-258]	3954.7
[D].KSSHSAHRVDLSAV.[-]	1xBenArg-43 [R8(100)]	Q6QNK2	Q6QNK2 [861-874]	1450.73
[D].GDAKLERLAAQFKTPE.[L]	1xBenArg-43 [R7(100)]	P0DJD1	P0DJD1 [1132-1147]	1730.9
[E].RGPPPASAPVGGTVTLRE.[D]	2xBenArg-43 [R1(100); R17(100)]	Q9ULE0	Q9ULE0 [532-549]	1675.85
[E].RVNKRRVKEMVKE.[F]	3xBenArg-43 [R1(100); R5(100); R6(100)]; 1xOxidation [M10(100)]	O94829	O94829 [934-946]	1558.81
[E].LDKNSRAIKRRLE.[R]	3xBenArg-43 [R6(100); R10(100); R11(100)]	Q6NTF7	Q6NTF7 [166-178]	1469.78
[E].SKGQKDSVEQVIRKGVICHKRRTSKWKKSVFSHILNTSD.[C]	1xCarbamidomethyl [C18]; 3xBenArg-43 [R13(100); R21(100); R22(100)]	Q8NDH2	Q8NDH2 [3553-3591]	4438.32
[D].SLMRARAAVRAMGTVRE.[A]	2xBenArg-43 [R10(94.9); R]; 1xOxidation [M12(96.1)]	P17040	P17040 [567-583]	1804.9
[E].KGRPGEPGLDGFPGPRGE.[K]	1xBenArg-43 [R3(100)]	Q86Y22	Q86Y22 [471-488]	1779.87
[D].LGQRPQGTRPGLAKAE.[A]	2xBenArg-43 [R4(100); R9(100)]	P43026	P43026 [31-46]	1592.83
[E].LLIHERGASEPRLSVAPE.[M]	1xBenArg-43 [R12(100)]	Q96BN8	Q96BN8 [68-85]	1931.02
[E].YLLDPYVNLAPGCRSLFSVIVRVVGDLMLRIQRIQD.[F]	1xCarbamidomethyl [C13]; 3xBenArg-43 [R30(98); R]; 1xOxidation [M28(100)]	Q5W0V3	Q5W0V3 [675-710]	4076.11
[-].MAGRTVRAETRSRAKD.[D]	3xBenArg-43 [R]	Q8WUZ0	Q8WUZ0 [1-16]	1675.8
[E].RGGRGGRGPGEPGGRGRAGGAE.[G]	1xBenArg-43 [R]	Q7L0Q8	Q7L0Q8 [25-46]	1977.97
[E].LNRPDHGRRRRADSMSSE.[S]	2xBenArg-43 [R8(92.3); R9(92.3)]	Q5VZP5	Q5VZP5 [457-474]	2053.95
[E].GRKGSGASLGGLSIDDINLSE.[T]	1xBenArg-43 [R2(100)]	Q16820	Q16820 [404-424]	2002.99
[D].LYEPTHGGKVLSMAPGLTSVEIIPFRVAAYNKAKKAMD.[F]	1xBenArg-43 [R26(100)]; 1xOxidation [M37(99.9)]	O95340	O95340 [526-563]	4076.12
[E].KQHARAAPSRGTARLD.[S]	1xBenArg-43 [R]	A6NNL0	A6NNL0 [629-644]	1691.89
[E].LSAGVASRQEEWRTAKGE.[E]	1xBenArg-43 [R]	Q8WWQ0	Q8WWQ0 [728-745]	1931.95
[E].PGQSGTSLRTGPMGSLGQAE.[Q]	1xBenArg-43 [R9(100)]; 1xOxidation [M13(100)]	Q53GL7	Q53GL7 [328-347]	1903.87
[E].IGDASRVRVSGQGLHE.[G]	1xBenArg-43 [R]	P21333	P21333 [2044-2059]	1637.82
[E].RKRMQDLNLAMDALRE.[V]	1xBenArg-43 [R3(100)]; 1xOxidation [M11(100)]	Q8TAK6	Q8TAK6 [115-130]	1932.96
[E].ASEKVPPSGPGPAVRVRE.[Q]	2xBenArg-43 [R15(100); R17(100)]	Q8N1F8	Q8N1F8 [995-1012]	1746.89
[E].RRGPEAHGTAGQKE.[R]	1xBenArg-43 [R2(98.3)]	Q5QJ38	Q5QJ38 [394-407]	1450.7
[D].NITWTARYGSQAGDIRPAE.[V]	1xBenArg-43 [R7(100)]	Q96GR2	Q96GR2 [298-316]	2062.98
[E].PIMERPLGGAQAWGRQAGALQRSQAAPWAPAPAMVWDVPVE.[E]	1xBenArg-43 [R5(96.3)]	Q16587	Q16587 [137-177]	4323.16
[D].GKASRDSRNVDKKPD.[K]	1xBenArg-43 [R]	Q92576	Q92576 [1983-1997]	1629.82
[E].ATGSRATGMESTGVSATGVE.[N]	1xBenArg-43 [R5(100)]	Q8TF21	Q8TF21 [674-693]	1825.81
[E].RGAKGDPGAPGVGLRGE.[M]	2xBenArg-43 [R1(100); R15(100)]	Q8NFW1	Q8NFW1 [1541-1557]	1507.74
[E].LSGPRGPTGRSFAVHTRRE.[N]	2xBenArg-43 [R5(99.9); R10(96.2)]	A6ND91	A6ND91 [229-247]	1995
[E].GGKGSSPSIRPIQGSQGSSSPVEKEVVE.[A]	1xBenArg-43 [R10(100)]	Q92560	Q92560 [578-605]	2740.36
[E].LANISKLSQREKKE.[I]	1xBenArg-43 [R10(100)]	Q8N7Z5	Q8N7Z5 [1123-1136]	1600.89
[E].VTQLSQEAQRIVE.[K]	1xBenArg-43 [R10(100)]	P40939	P40939 [116-128]	1457.75
[E].APAEASSGALRSKHGE.[K]	1xBenArg-43 [R11(100)]	P23497	P23497 [414-429]	1524.73
[D].RGSPPSRVPQALNFSPEESD.[S]	2xBenArg-43 [R1(100); R7(100)]	Q9NYZ3	Q9NYZ3 [578-597]	2083.95
[E].PSLPSRPVVAKDPIE.[P]	1xBenArg-43 [R6(100)]	Q8WZ42	Q8WZ42 [19408-19422]	1561.85
[E].KSRKVSAHTRAVKE.[R]	2xBenArg-43 [R3(100); R10(100)]	O95810	O95810 [117-130]	1510.82
[E].KSPAASGARRPEAAKE.[E]	1xBenArg-43 [R]	O75683	O75683 [73-88]	1582.82
[E].PSGVEGAAFQSRLPHDRMTSQE.[A]	2xBenArg-43 [R12(100); R17(100)]	O60341	O60341 [171-192]	2314.03
[D].PSEGLPRRGAGLRRSEE.[E]	3xBenArg-43 [R7(100); R8(99.2); R]	Q8TEB1	Q8TEB1 [16-32]	1737.83
[E].IQVNWETVGPNSQEALLPQNRD.[I]	1xBenArg-43 [R21(100)]	Q8WXG9	Q8WXG9 [4550-4571]	2465.19
[D].KDSPPRVLKDKSRD.[E]	1xBenArg-43 [R]	Q6UB99	Q6UB99 [1507-1520]	1597.85
[E].RARGQAGRPGHQHGQEPEWATAGAGAPGNPE.[D]	3xBenArg-43 [R1(100); R3(100); R8(100)]	Q96NA2	Q96NA2 [193-223]	3018.34
[D].ISSKHMMKEVLSTGQGNRE.[V]	1xBenArg-43 [R18(100)]; 2xOxidation [M6(100); M7(100)]	Q8N4W9	Q8N4W9 [65-83]	2121
[E].LTKERDALSLE.[L]	1xBenArg-43 [R5(100)]	Q8N9W4	Q8N9W4 [202-212]	1231.64
[D].EAHSIGALGPTGRGVVEYFGLD.[P]	1xBenArg-43 [R13(100)]	O15270	O15270 [345-366]	2202.07
[E].ALAVAERGRTRAFADLLVE.[R]	1xBenArg-43 [R]	Q96AY4	Q96AY4 [1188-1206]	2015.09
[D].IRTGRESSLPSKEALE.[P]	1xBenArg-43 [R2(98.5)]	O75477	O75477 [319-334]	1729.9
[E].AGAKRPRTTITAKQLE.[T]	2xBenArg-43 [R5(100); R7(100)]	Q969G2	Q969G2 [155-170]	1654.9
[D].KKAHSTEGRRLTD.[L]	1xBenArg-43 [R10(99.2)]	Q9NRJ5	Q9NRJ5 [506-518]	1455.75
[E].PGHRGTDGAAGPRGAPGLKGE.[Q]	1xBenArg-43 [R]	Q86Y22	Q86Y22 [282-302]	1914.94
[E].AAAAAGAGPRGGRSPAGASGHRAGAGGRRESQKE.[R]	4xBenArg-43 [R22(95.6); R28(95.6); R29(95.6); R]	Q5JVS0	Q5JVS0 [61-94]	2957.37
[E].APGQRALPSEELNRQLE.[K]	1xBenArg-43 [R]	Q04637	Q04637 [1432-1448]	1864.94
[D].APGPGEHGLRACLEPGGLGPRTE.[W]	1xCarbamidomethyl [C12]; 1xBenArg-43 [R21(100)]	Q6NVH7	Q6NVH7 [172-194]	2285.1
[E].ISVSEAEKRTGRNAMNMQE.[T]	1xBenArg-43 [R]	O95219	O95219 [60-78]	2107.97
[E].GAPGGGSSPERVARGRGLPGPAE.[S]	3xBenArg-43 [R11(100); R14(100); R16(100)]	Q86WR7	Q86WR7 [305-327]	2002.94
[D].RGRLARQPPKE.[E]	1xBenArg-43 [R]	Q8N1G1	Q8N1G1 [631-641]	1264.71
[E].GVLAPSPARLAPGPAKD.[D]	1xBenArg-43 [R9(100)]	O43918	O43918 [486-502]	1573.86
[D].VTVNEGSNVTLVCMANGRPE.[P]	1xCarbamidomethyl [C13]; 1xBenArg-43 [R18(100)]; 1xOxidation [M14(100)]	Q13449	Q13449 [141-160]	2119.96
[E].ELQRCLTQSGINGTYSPFSLE.[T]	1xCarbamidomethyl [C5]; 1xBenArg-43 [R4(100)]	P28676	P28676 [72-92]	2357.1
[D].VEAPGAKLDGARLE.[G]	1xBenArg-43 [R12(100)]	Q8IVF2	Q8IVF2 [3113-3126]; [3278-3291]; [3938-3951]	1382.72
[D].VTRGQAAVQQLQAE.[G]	1xBenArg-43 [R3(100)]	P16152	P16152 [40-53]	1455.74
[E].QLVDLTSRDGAWFLE.[E]	1xBenArg-43 [R8(100)]	Q96Q15	Q96Q15 [2792-2806]	1706.83
[E].GNSTVTGQPRRLLDTAGHQQPFLE.[L]	1xBenArg-43 [R]	P58166	P58166 [197-220]	2579.28
[E].KGPAGERGAPGPAGPRGAAGE.[P]	1xBenArg-43 [R7(98)]	P02461	P02461 [503-523]	1816.89
[D].NTTRSVHAKHCNDARPE.[S]	1xCarbamidomethyl [C11]; 1xBenArg-43 [R4(98.1)]	O95450	O95450 [949-965]	1949.89
[D].RGAGSIREAGGAFGKREQAE.[E]	1xBenArg-43 [R7(97.1)]	Q9UII2	Q9UII2 [35-54]	2003.99
[D].PGTAHRRLLISAD.[R]	2xBenArg-43 [R6(100); R7(100)]	Q9H2S5	Q9H2S5 [234-246]	1320.68
[D].KERRHRRRKE.[N]	4xBenArg-43 [R3(99.3); R4(99.3); R6(99.3); R7(99.3)]	O00555	O00555 [1022-1031]	1278.64
[D].QSKARTDQAAVMEKGRAE.[N]	2xBenArg-43 [R5(100); R16(100)]	Q9H792	Q9H792 [1004-1021]	1889.89
[E].AQAAFYYCERRRAALE.[A]	1xCarbamidomethyl [C8]; 2xBenArg-43 [R11(99); R12(99)]	Q8NEG4	Q8NEG4 [21-36]	1888.85
[D].RSTPVTTSTQSNSTPTPPE.[V]	1xBenArg-43 [R1(100)]	Q685J3	Q685J3 [3603-3621]	1944.9
[E].VSRAEPPMSLQREPPRPE.[P]	3xBenArg-43 [R3(100); R12(100); R16(100)]	Q6ZU65	Q6ZU65 [77-94]	1946.9
[E].AAAPPPGPRTRDNFTKAPSWE.[A]	2xBenArg-43 [R9(100); R11(100)]	Q7Z2K8	Q7Z2K8 [781-801]	2180.03
[E].TLAEKFRPDMRMLSSPKYSLYE.[V]	2xBenArg-43 [R7(100); R11(100)]	P55196	P55196 [74-95]	2576.23
[E].TALGKVKLNLGGSSRVE.[S]	1xBenArg-43 [R15(100)]	O60443	O60443 [94-110]	1685.94
[D].EVTRWLELAKE.[G]	1xBenArg-43 [R4(100)]	Q8NA58	Q8NA58 [156-166]	1330.69
[E].KSPGGGRVGAAKGE.[K]	1xBenArg-43 [R7(100)]	Q86US8	Q86US8 [202-215]	1227.63
[D].VGRARAWIRLSLE.[K]	3xBenArg-43 [R3(100); R5(100); R9(100)]	Q6ZUT9	Q6ZUT9 [863-875]	1397.73
[D].QRVSLEQQLRE.[L]	1xBenArg-43 [R2(100)]	Q9H3S7	Q9H3S7 [569-579]	1342.7
[E].GSLRIIRNGIGIHE.[H]	2xBenArg-43 [R4(100); R7(100)]	Q16531	Q16531 [385-398]	1448.77
[D].LSGRAPGGGRLGERRSID.[S]	4xBenArg-43 [R4(100); R10(100); R14(100); R15(100)]	Q96MM6	Q96MM6 [261-278]	1681.79
[E].VRPRSSSGTLVHGHSVNGE.[Y]	2xBenArg-43 [R2(100); R4(100)]	Q16363	Q16363 [1676-1694]	1889.9
[E].PAARALDTQPRPKGPE.[K]	2xBenArg-43 [R4(100); R11(100)]	Q969F2	Q969F2 [312-327]	1617.81
[D].PGLGGTQEGARGEATKRSPSPE.[E]	2xBenArg-43 [R11(100); R17(100)]	P25686	P25686 [294-315]	2095.98
[E].KMEARLNAALRE.[K]	1xBenArg-43 [R5(100)]; 1xOxidation [M2(100)]	O75330	O75330 [114-125]	1374.7
[D].ITEEIMSGARTASTPTPPQTGGGLE.[P]	1xBenArg-43 [R10(100)]; 1xOxidation [M6(100)]	Q04637	Q04637 [192-216]	2474.16
[E].AGASGRPGPAPRQPLE.[P]	1xBenArg-43 [R]	Q96RK0	Q96RK0 [1194-1209]	1517.77
[E].AVNASRAHVAFPDFFRTSTAE.[W]	1xBenArg-43 [R6(94.2)]	P14410	P14410 [1352-1372]	2251.08
[D].AEKPGATDRKGGVGMPSRD.[R]	2xBenArg-43 [R9(100); R18(100)]	Q92888	Q92888 [293-311]	1842.85
[D].YKYQPRRRKNGKAAQGE.[A]	3xBenArg-43 [R6(100); R7(100); R8(100)]	P56693	P56693 [171-187]	1920.94
[E].TAPQSSLRRPDPGRLPPAASE.[E]	2xBenArg-43 [R14(100); R]	O95613	O95613 [3103-3123]	2117.05
[D].ASRGGLVGQAPMPVPEEKE.[P]	1xBenArg-43 [R3(100)]	Q9BTC0	Q9BTC0 [1595-1613]	1908.94
[E].NSIGTASSKTVFRIQE.[R]	1xBenArg-43 [R13(100)]	Q8WZ42	Q8WZ42 [7082-7097]	1694.86
[E].GLARAQGLSSEASVE.[S]	1xBenArg-43 [R4(100)]	Q6ZW76	Q6ZW76 [356-370]	1431.7
[E].AILKCDAERIKLE.[A]	1xCarbamidomethyl [C5]; 1xBenArg-43 [R9(100)]	P49591	P49591 [113-125]	1515.81
[E].RGRELTTQRQLMQE.[R]	2xBenArg-43 [R1(100); R3(100)]; 1xOxidation [M12(100)]	Q9BV73	Q9BV73 [1695-1708]	1675.8
[E].RVNASREVEPVE.[P]	2xBenArg-43 [R1(100); R6(100)]	Q15166	Q15166 [27-38]	1298.61
[E].KQRAEAARELE.[E]	1xBenArg-43 [R]	A7E2Y1	A7E2Y1 [1183-1193]	1257.64
[E].QRARRALAGLMPE.[V]	3xBenArg-43 [R2(100); R4(100); R5(100)]; 1xOxidation [M11(100)]	Q53HV7	Q53HV7 [219-231]	1355.65
[E].ELRATGAAAAE.[A]	1xBenArg-43 [R3(100)]	Q8NE71	Q8NE71 [418-428]	1016.49
[E].PLSRLSARGAQGALPE.[R]	2xBenArg-43 [R4(100); R8(100)]	Q9BTC0	Q9BTC0 [1577-1592]	1536.79
[E].RRTKGAGNMVNGLANNAEID.[D]	2xBenArg-43 [R1(100); R2(100)]	Q9HC58	Q9HC58 [267-286]	2014.95
[DE].TEIERLKSE.[IK]	1xBenArg-43 [R5(100)]	O14827	O14827 [173-181]	1061.54
[D].RGQGRGGGGGGALE.[Y]	1xBenArg-43 [R]	Q8N1G1	Q8N1G1 [187-200]	1185.56
[E].TPSAAALAAARVE.[L]	1xBenArg-43 [R11(100)]	P55011	P55011 [21-33]	1184.62
[E].PISLELKTDCRVLGLRE.[I]	1xCarbamidomethyl [C10]; 1xBenArg-43 [R16(100)]	Q6AZZ1	Q6AZZ1 [280-296]	1956.05
[D].RLGEETNAVSGPE.[E]	1xBenArg-43 [R1(100)]	Q03468	Q03468 [1106-1118]	1315.6
[E].AAGSRGRRAPRPRE.[Q]	4xBenArg-43 [R5(100); R7(100); R8(99.6); R]	Q86TN4	Q86TN4 [11-24]	1364.64
[D].REQLTNDKTPE.[A]	1xBenArg-43 [R1(100)]	P53708	P53708 [1052-1062]	1287.61
[E].GSLRKRDSQRAPE.[A]	3xBenArg-43 [R4(100); R6(100); R10(100)]	Q8NI36	Q8NI36 [6-18]	1370.64
[E].LVRREASHVLE.[V]	1xBenArg-43 [R]	Q9Y5S2	Q9Y5S2 [701-711]	1265.68
[D].SGLAARHRGLQE.[G]	1xBenArg-43 [R]	O95049	O95049 [222-233]	1251.64
[E].DAAVQEPRQRPE.[P]	2xBenArg-43 [R8(100); R10(100)]	Q9HBR0	Q9HBR0 [1006-1017]	1309.59
[E].RALVLE.[L]	1xBenArg-43 [R1(100)]	P58166	P58166 [40-45]	657.382
[D].LNSPRNTTLE.[R]	1xBenArg-43 [R5(100)]	Q9BTE3	Q9BTE3 [116-125]	1101.54
[E].ARLRLE.[QT]	2xBenArg-43 [R2(100); R4(100)]	Q96L91	Q96L91 [2209-2214]	671.361
[E].ARRPRAHE.[C]	3xBenArg-43 [R2(100); R3(100); R5(100)]	Q92619	Q92619 [145-152]	863.389
[D].GPAGPEARDRLPD.[A]	2xBenArg-43 [R8(100); R10(100)]	Q53LP3	Q53LP3 [108-120]	1264.57
[D].NARRLTGFHE.[T]	2xBenArg-43 [R3(100); R4(100)]	P15104	P15104 [296-305]	1114.52
[E].RAGVGEPPE.[P]	1xBenArg-43 [R1(100)]	Q14997	Q14997 [6-14]	868.405
[D].RVQGAGGQNMRD.[R]	2xBenArg-43 [R1(100); R11(100)]	Q13823	Q13823 [23-34]	1202.51
[E].MREALQE.[K]	1xBenArg-43 [R2(100)]	Q13435	Q13435 [536-542]	833.371
[E].LNRQLE.[KD]	1xBenArg-43 [R3(100)]	Q04637	Q04637 [1443-1448]	729.378
[E].TPVRYSSSE.[V]	1xBenArg-43 [R4(100)]	Q96PD2	Q96PD2 [593-601]	982.436
[E].TFGRTLE.[S]	1xBenArg-43 [R4(100)]	O00429	O00429 [373-379]	780.377
[D].PGEAPTRAAPGE.[L]	1xBenArg-43 [R7(100)]	Q00536	Q00536 [44-55]	1109.51
[D].LTRMPE.[C]	1xBenArg-43 [R3(100)]	A6NMK7	A6NMK7 [90-95]	703.333
[D].DAATALRE.[A]	1xBenArg-43 [R7(100)]	P0C024	P0C024 [85-92]	803.378
[E].GPVRVKE.[G]	1xBenArg-43 [R4(100)]	Q3KR16	Q3KR16 [414-420]	741.414
[E].TGPAMASRQVD.[I]	1xBenArg-43 [R8(100)]	Q92823	Q92823 [1153-1163]	1089.49
[D].TEGAVSSRLE.[C]	1xBenArg-43 [R8(100)]	P10911	P10911 [168-177]	1005.47
[E].VRAAMRPACGEAGE.[E]	1xCarbamidomethyl [C9]; 1xBenArg-43 [R2(100)]; 1xOxidation [M5(100)]	Q2M3G4	Q2M3G4 [582-595]	1447.63
[D].GAGVRASDLE.[D]	1xBenArg-43 [R5(100)]	Q86VM9	Q86VM9 [40-49]	931.437
[D].KGEKRNLE.[V]	1xBenArg-43 [R5(100)]	Q8N201	Q8N201 [566-573]	930.489
[D].ELGGRSGPE.[A]	1xBenArg-43 [R5(100)]	Q10570	Q10570 [720-728]	858.384
[E].VRVPQAE.[G]	1xBenArg-43 [R2(100)]	Q14160	Q14160 [1365-1371]	755.393
[E].ARVGPTDGTPE.[P]	1xBenArg-43 [R2(100)]	Q92508	Q92508 [1846-1856]	1056.48
[E].PAADQEVPRD.[A]	1xBenArg-43 [R9(100)]	Q9NRA8	Q9NRA8 [285-294]	1054.47
[D].LPGGSPVRE.[S]	1xBenArg-43 [R8(100)]	A6NNL0	A6NNL0 [736-744]	868.441
[E].TQRPYE.[E]	1xBenArg-43 [R3(100)]	Q9NUD7	Q9NUD7 [277-282]	750.33
[E].ARVFNE.[T]	1xBenArg-43 [R2(100)]	Q9Y678	Q9Y678 [31-36]	692.325
[E].KSRRFQAAD.[R]	2xBenArg-43 [R3(100); R4(100)]	Q96Q45	Q96Q45 [183-191]	992.468
[D].RTRLLAE.[G]	2xBenArg-43 [R1(100); R3(100)]	P48544	P48544 [39-45]	772.409
[E].RMQQLE.[H]	1xBenArg-43 [R1(100)]	Q8NEA6	Q8NEA6 [239-244]	761.35
[E].EVRGALE.[R]	1xBenArg-43 [R3(100)]	Q8N9V2	Q8N9V2 [246-252]	730.362
[E].NAAMRLE.[L]	1xBenArg-43 [R5(100)]	Q9ULX9	Q9ULX9 [97-103]	761.35
[D].NRNAARNNNE.[S]	1xBenArg-43 [R2(98.5)]	Q5JR59	Q5JR59 [18-27]	1129.5
[E].GVRAIPE.[L]	1xBenArg-43 [R3(100)]	Q9Y496	Q9Y496 [112-118]	698.372
[E].RRAGMVKPE.[S]	2xBenArg-43 [R1(100); R2(100)]; 1xOxidation [M5(100)]	Q8NC01	Q8NC01 [259-267]	973.466
[E].LDLRPVD.[A]	1xBenArg-43 [R4(100)]	Q13017	Q13017 [632-638]	784.409
[D].RAANVCYQEFD.[V]	1xCarbamidomethyl [C6]; 1xBenArg-43 [R1(100)]	Q8NE22	Q8NE22 [237-247]	1329.54
[E].PAGERFPE.[Q]	1xBenArg-43 [R5(100)]	Q9Y5E8	Q9Y5E8 [3-10]	859.383
[E].GINHDIRTANDGD.[Y]	1xBenArg-43 [R7(100)]	Q8N436	Q8N436 [665-677]	1354.59
[D].SPPGRPE.[D]	1xBenArg-43 [R5(100)]	Q5T230	Q5T230 [257-263]	696.32
[E].LRAMIE.[E]	1xBenArg-43 [R2(100)]	O15182	O15182 [139-144]	689.354
[E].PSLRPD.[D]	1xBenArg-43 [R4(100)]	Q14152	Q14152 [948-953]	641.314
[D].VEVRVPE.[N]	1xBenArg-43 [R4(100)]	O75376	O75376 [824-830]	784.409
[E].EVPRPE.[G]	1xBenArg-43 [R4(100)]	Q9UPQ9	Q9UPQ9 [638-643]	683.325
[D].VSRNDIPE.[I]	1xBenArg-43 [R3(100)]	Q14160	Q14160 [89-96]	886.415
[E].TGGAREPKGE.[K]	1xBenArg-43 [R5(100)]	Q9NTI7	Q9NTI7 [184-193]	958.448
[E].ETASRLRE.[S]	1xBenArg-43 [R5(100)]	Q9Y577	Q9Y577 [213-220]	918.453
[D].GLLRLDLD.[V]	1xBenArg-43 [R4(100)]	Q8TD55	Q8TD55 [169-176]	871.477
[E].AVREGRPPE.[P]	2xBenArg-43 [R3(100); R6(100)]	Q9UQ35	Q9UQ35 [2589-2597]	924.431
[E].RSPQEETPE.[G]	1xBenArg-43 [R1(100)]	Q6ZMB0	Q6ZMB0 [41-49]	1029.44
[D].KNHHPRAE.[E]	1xBenArg-43 [R6(100)]	Q6Y2X3	Q6Y2X3 [474-481]	945.454
[-].MRPRPE.[G]	1xAcetyl [N-Term]; 1xBenArg-43 [R4(99.6)]	Q9UJ99	Q9UJ99 [1-6]	784.366
[E].KDEGRRE.[M]	2xBenArg-43 [R5(100); R6(100)]	P45844	P45844 [189-195]	803.342
[D].PVTRGIE.[I]	1xBenArg-43 [R4(100)]	P0CG08	P0CG08 [318-324]	728.382
[E].GPTRTPE.[V]	1xBenArg-43 [R4(100)]	Q16572	Q16572 [70-76]	714.33
[D].GALDREQTPE.[Y]	1xBenArg-43 [R5(100)]	Q9Y5F9	Q9Y5F9 [408-417]	1072.48
[E].PGAGPARE.[P]	1xBenArg-43 [R7(100)]	Q9UPU7	Q9UPU7 [26-33]	711.331
[D].NSLRRAAE.[G]	2xBenArg-43 [R4(100); R5(100)]	Q9UPQ7	Q9UPQ7 [777-784]	830.389
[E].SPGRWGLGE.[D]	1xBenArg-43 [R4(100)]	Q9Y5X4	Q9Y5X4 [28-36]	915.421
[E].RGRGPGPE.[G]	2xBenArg-43 [R1(100); R3(100)]	Q00975	Q00975 [906-913]	739.326
[D].QSLHDAGPRE.[T]	1xBenArg-43 [R9(100)]	Q12802	Q12802 [156-165]	1066.48
[E].TQVPRPE.[N]	1xBenArg-43 [R5(100)]	Q8TBZ2	Q8TBZ2 [661-667]	783.388
[E].RALEPE.[A]	1xBenArg-43 [R1(100)]	Q96CK0	Q96CK0 [4-9]	671.325
[E].APGGQGRPE.[A]	1xBenArg-43 [R7(100)]	Q86UL8	Q86UL8 [1331-1339]	825.374
[E].RRGQPE.[K]	2xBenArg-43 [R1(100); R2(100)]	Q53TS8	Q53TS8 [1087-1092]	656.288
[E].KGGRTSE.[S]	1xBenArg-43 [R4(100)]	Q8N1W1	Q8N1W1 [1194-1200]	691.326
[E].KRAHARD.[P]	1xBenArg-43 [R2(100)]	Q96QZ7	Q96QZ7 [1288-1294]	810.422
[E].KGFERE.[Y]	1xBenArg-43 [R5(100)]	P51828	P51828 [579-584]	722.335
[E].AEGPRQSPE.[K]	1xBenArg-43 [R5(100)]	Q96L94	Q96L94 [13-21]	927.405
[D].AVPGSEAPGPRPE.[A]	1xBenArg-43 [R11(100)]	Q68CJ9	Q68CJ9 [375-387]	1220.58
[D].VSRPYPE.[P]	1xBenArg-43 [R3(100)]	Q8WWY7	Q8WWY7 [87-93]	804.377
[E].GSGGSTTGWRARE.[E]	1xBenArg-43 [R]	P07199	P07199 [164-176]	1278.57
[E].TIRNGELE.[D]	1xBenArg-43 [R3(100)]	Q5T9S5	Q5T9S5 [803-810]	888.431
[D].AGGPRPE.[S]	1xBenArg-43 [R5(100)]	Q9BVG9	Q9BVG9 [9-15]	640.294
[E].VEEVRE.[G]	1xBenArg-43 [R5(100)]	Q5BKZ1	Q5BKZ1 [521-526]	717.33
[E].EGAENRVPE.[E]	1xBenArg-43 [R6(100)]	Q8NBR6	Q8NBR6 [195-203]	957.416
[D].VRHDGSE.[P]	1xBenArg-43 [R2(100)]	Q96EL3	Q96EL3 [55-61]	756.316
[E].SPGMHRPE.[A]	1xBenArg-43 [R6(100)]; 1xOxidation [M4(100)]	Q96DA0	Q96DA0 [28-35]	883.361
[E].QRGHNPE.[E]	1xBenArg-43 [R2(100)]	Q08AD1	Q08AD1 [1063-1069]	794.343
[E].PARAPPE.[P]	1xBenArg-43 [R3(100)]	P84157	P84157 [37-43]	694.341
[D].SAGPRPE.[V]	1xBenArg-43 [R5(100)]	Q7Z6I6	Q7Z6I6 [593-599]	670.304
[E].RSSSPPE.[L]	1xBenArg-43 [R1(100)]	Q3B8N5	Q3B8N5 [27-33]	716.31

## Sheet: 100 uM rep 2
Annotated.Sequence	Modifications	Master.Protein.Accessions	Positions.in.Master.Proteins	Theo..MH...Da.
[D].GALGPGSRESTLRRHAGGLGLAERE.[A]	3xBenArg-43 [R]	Q6T4P5	Q6T4P5 [675-699]	2418.19
[D].SVPENKGISLRSRRQNKTE.[A]	1xBenArg-43 [R]	P46013	P46013 [3082-3100]	2156.14
[D].KRPRTAFTAEQLQRLKAE.[F]	3xBenArg-43 [R2(100); R4(100); R14(100)]	Q05925	Q05925 [304-321]	2014.05
[D].PGAGEARAGGGRKQPGSGKNTMGDLSRTPAAE.[T]	1xBenArg-43 [R]	Q15818	Q15818 [97-128]	3038.47
[E].ARGGSRFERSESRAHSGFYQD.[D]	2xBenArg-43 [R13(97.7); R]	Q71H61	Q71H61 [451-471]	2314.01
[D].APVSGGVGAARSGNLTFMVGGVE.[D]	1xBenArg-43 [R11(100)]	P31937	P31937 [157-179]	2090.02
[D].TQHYGVTVPHTTRARRSQE.[S]	2xBenArg-43 [R13(97); R15(97)]	Q5T2T1	Q5T2T1 [393-411]	2138.03
[E].GSRGLPGVEGPRGPPGPRGVQGE.[Q]	3xBenArg-43 [R3(100); R12(100); R18(100)]	P20849	P20849 [718-740]	2083.99
[D].PGLGGTQEGARGEATKRSPSPE.[E]	2xBenArg-43 [R11(100); R17(100)]	P25686	P25686 [294-315]	2095.98
[E].KNECRKQPFQRAIGPE.[E]	1xCarbamidomethyl [C4]; 2xBenArg-43 [R5(100); R11(100)]	Q9P212	Q9P212 [2072-2087]	1871.9
[E].RAGAPLGRSPAPDSASPTRLTE.[P]	3xBenArg-43 [R1(100); R8(100); R19(100)]	Q13207	Q13207 [371-392]	2077.99
[D].GAALGEQPTGQKGASARGFWGPRE.[T]	1xBenArg-43 [R17(97.7)]	Q96JG9	Q96JG9 [2709-2732]	2385.16
[E].PPRPRAPPGAPGPGPGSGAPGSQE.[E]	2xBenArg-43 [R3(100); R5(100)]	Q86U42	Q86U42 [74-97]	2104.99
[D].DLQQTQGKCRERQKSE.[S]	1xCarbamidomethyl [C9]; 1xBenArg-43 [R10(98.6)]	Q2PPJ7	Q2PPJ7 [830-845]	1947.92
[D].GPPGPAGTTGQRGIVGMPGQRGE.[R]	1xBenArg-43 [R12(97.7)]	P05997	P05997 [981-1003]	2134.03
[E].ASAPGRGRQSVSTKSRSSKE.[L]	3xBenArg-43 [R6(100); R8(100); R16(100)]	Q9P202	Q9P202 [773-792]	1946.93
[E].RAEQALRRFSQGPTPAAAVPE.[G]	3xBenArg-43 [R1(100); R7(100); R8(100)]	Q96G46	Q96G46 [227-247]	2123.03
[E].PGGRAGAPGCFPGPLMPRVPPD.[G]	1xCarbamidomethyl [C10]; 1xBenArg-43 [R]	Q8N3Y3	Q8N3Y3 [38-59]	2160.04
[D].AYMVVSGLPGRNGQRHAPE.[I]	1xBenArg-43 [R11(100)]; 1xOxidation [M3(100)]	P20594	P20594 [911-929]	2011.97
[E].EPGAKARGRGRKPSAKAKGD.[R]	3xBenArg-43 [R7(100); R9(100); R11(100)]	O15417	O15417 [2324-2343]	1907.98
[E].ATGAPAPSRPCAPEPAASPAGPE.[E]	1xCarbamidomethyl [C11]; 1xBenArg-43 [R9(100)]	P84157	P84157 [50-72]	2115.97
[E].AVEALRGAGTAVQMRVWRE.[R]	2xBenArg-43 [R6(100); R15(98.1)]; 1xOxidation [M14(100)]	Q14160	Q14160 [796-814]	2030
[D].LQENRPARQRIRSCVSAE.[N]	1xCarbamidomethyl [C14]; 2xBenArg-43 [R]	O60285	O60285 [588-605]	2084.02
[E].TEPGTSTKDPRGTSAGRRPE.[L]	2xBenArg-43 [R11(98.2); R17(98.2)]	O95255	O95255 [865-884]	2013.94
[D].APGRAGGGGAARSVSPSPSVLSE.[G]	1xBenArg-43 [R]	Q86UW7	Q86UW7 [44-66]	2024
[D].MARTPTQEQLLAAAMAAARGE.[D]	1xBenArg-43 [R3(100)]; 2xOxidation [M1(100); M15(100)]	Q8IUX7	Q8IUX7 [775-795]	2176.04
[E].SQTAPTRGWAPPGPSPSSGALD.[L]	1xBenArg-43 [R7(100)]	Q14202	Q14202 [37-58]	2093.98
[D].VEGAYSRAEATRGAGGSSSSPPE.[K]	1xBenArg-43 [R12(97.9)]	P06401	P06401 [83-105]	2179.97
[E].RGGGAGGAGLHFAGHRRREE.[G]	3xBenArg-43 [R16(100); R17(100); R18(100)]	O95996	O95996 [1304-1323]	1918.88
[E].PGAPPPYSAPAGGLVSELLRPE.[L]	1xBenArg-43 [R20(100)]	Q9Y5W3	Q9Y5W3 [78-99]	2132.09
[E].PSKGRGRATGDGLADRHKRE.[R]	2xBenArg-43 [R16(98.4); R]	Q02040	Q02040 [583-602]	2078.04
[D].PLTSQEQRQGAPGNHSKALEMTGIHAPE.[S]	1xBenArg-43 [R8(100)]; 1xOxidation [M21(100)]	O15018	O15018 [1344-1371]	2957.41
[E].SKRGFRMSSKKTTFNEKGE.[K]	2xBenArg-43 [R3(100); R6(100)]	P35663	P35663 [575-593]	2132.03
[D].RGASVQWRGLDTSLGAVQSD.[T]	1xBenArg-43 [R8(100)]	Q13477	Q13477 [54-73]	2060
[D].SKEVESFQQLLNARTQE.[F]	1xBenArg-43 [R14(100)]	Q8N1B4	Q8N1B4 [583-599]	1963.96
[D].NQAGGAAAAAAAPEPPPRSRRVPRPPE.[R]	4xBenArg-43 [R18(100); R20(100); R21(100); R24(100)]	O14654	O14654 [1201-1227]	2519.2
[D].WPRKMSLSCHVCRAHFRD.[-]	2xCarbamidomethyl [C9; C12]; 2xBenArg-43 [R]	Q9BZ98	Q9BZ98 [73-90]	2257.01
[D].RAAAGMVWKPKSCEPIRRE.[G]	1xCarbamidomethyl [C13]; 3xBenArg-43 [R1(100); R17(100); R18(100)]	Q9H147	Q9H147 [180-198]	2113.01
[E].RPVGQSNQGAVLQDNFGQLE.[E]	1xBenArg-43 [R1(100)]	Q8NEN9	Q8NEN9 [447-466]	2114.01
[D].PSGTAVGDPSTRSWPPGSRVE.[G]	1xBenArg-43 [R19(100)]	P51693	P51693 [218-238]	2096.99
[E].TSGAQQVEGASPGRGAQGEPRGE.[A]	1xBenArg-43 [R]	Q96NY7	Q96NY7 [102-124]	2183
[E].TQTLSAETSSRASTPAGPIPEAE.[T]	1xBenArg-43 [R11(100)]	Q8N307	Q8N307 [57-79]	2258.07
[E].IDAVFHGAVWPQISRLGSE.[S]	1xBenArg-43 [R15(100)]	O75691	O75691 [1176-1194]	2039.02
[E].PGVRGIRGWKGDRGEKGKIGE.[T]	3xBenArg-43 [R4(100); R7(100); R13(100)]	B2RNN3	B2RNN3 [175-195]	2123.08
[E].HASVAMRAMNGESLDGRQIRVD.[H]	1xBenArg-43 [R20(95)]; 1xOxidation [M]	P98179	P98179 [59-80]	2386.12
[E].SRTETRWGPRPGSSRRGIPPE.[E]	4xBenArg-43 [R6(97.8); R10(99.9); R15(97.8); R16(97.8)]	P48634	P48634 [920-940]	2207.02
[E].RPDSPAAAPGSGGAPGRAGIKEE.[A]	1xBenArg-43 [R17(97.5)]	Q9BXA9	Q9BXA9 [937-959]	2105.03
[E].SRDVLVAAGSSQRAPPAPTRE.[G]	3xBenArg-43 [R2(100); R13(100); R20(100)]	Q86UW7	Q86UW7 [19-39]	2035.98
[D].KDVRRLCPDISFFQRATD.[Y]	1xCarbamidomethyl [C7]; 2xBenArg-43 [R15(100); R]	Q9NVG8	Q9NVG8 [125-142]	2138.02
[D].TTALSFFHMLNGAALRGEIE.[T]	1xBenArg-43 [R16(100)]	P42704	P42704 [784-803]	2135.05
[D].SAAGSAAGLYPSARSMFSPYRE.[G]	1xBenArg-43 [R14(97.6)]; 1xOxidation [M16(100)]	Q6ZRP0	Q6ZRP0 [170-191]	2249.02
[E].PAAARGGGGGGGGGGGGRGPQARARGGGPGE.[P]	3xBenArg-43 [R5(98.3); R]	Q86Y38	Q86Y38 [74-104]	2387.07
[E].PQAQATQVSDVPATSRRPE.[Q]	1xBenArg-43 [R16(97.5)]	O60826	O60826 [305-323]	1994.98
[D].AGGPGGAAGSPESRASRVRADE.[V]	1xBenArg-43 [R19(98.1)]	Q12852	Q12852 [55-76]	2011.94
[E].NSGLPNQRDRCVARGQWPD.[V]	1xCarbamidomethyl [C11]; 1xBenArg-43 [R]	Q9P266	Q9P266 [510-528]	2183
[E].PQLPDGTGREGPAAARGLANPE.[P]	1xBenArg-43 [R16(100)]	O15027	O15027 [2237-2258]	2131.04
[E].ARGMAQAHSLPVHVREGPWE.[V]	1xBenArg-43 [R15(100)]	Q9P266	Q9P266 [136-155]	2185.06
[D].AIDGKQARRTNSSSPLGELFD.[H]	2xBenArg-43 [R8(100); R9(100)]	Q9Y6K0	Q9Y6K0 [134-154]	2176.04
[E].PGAGGRNTARAQRAGSPNTPPPRE.[Q]	4xBenArg-43 [R6(100); R10(100); R13(100); R23(100)]	Q1RMZ1	Q1RMZ1 [3-26]	2243.02
[D].PGAPGVGLRGEMGPPGIPGQPGE.[P]	1xBenArg-43 [R9(100)]	Q8NFW1	Q8NFW1 [1547-1569]	2084.01
[D].GPSNNATGQSRAMIAAAARRRD.[S]	2xBenArg-43 [R]; 1xOxidation [M13(100)]	Q8TAA9	Q8TAA9 [316-337]	2201.04
[E].AQAVAAASAASRDFSGIGGLGE.[L]	1xBenArg-43 [R12(100)]	Q9NY46	Q9NY46 [459-480]	1962.94
[E].EVRTSPRPASPARSGSPAPE.[T]	2xBenArg-43 [R]	O15047	O15047 [455-474]	1962.94
[E].AQRDSHLGPHRSTPESRAAVQE.[L]	1xBenArg-43 [R]	P49768	P49768 [342-363]	2386.15
[D].GGPAGYFLSSGHTRPDGAPALE.[S]	1xBenArg-43 [R14(100)]	O95644	O95644 [95-116]	2113.98
[D].RGPGVPGSPGQPETSHPSQGPAE.[A]	1xBenArg-43 [R1(100)]	Q76NI1	Q76NI1 [385-407]	2183
[E].RINNEIDQLMNQMQQIE.[T]	1xBenArg-43 [R1(100)]; 1xOxidation [M10(100)]	Q9UQE7	Q9UQE7 [706-722]	2089.95
[E].RGEKGAMGEPGPRGPYGLPGKD.[G]	1xBenArg-43 [R13(98.6)]	Q9BXS0	Q9BXS0 [570-591]	2183.05
[E].YTFRIMAVNKYGVGEPLE.[S]	1xBenArg-43 [R4(100)]; 1xOxidation [M6(100)]	Q8WZ42	Q8WZ42 [23634-23651]	2060
[E].VRAHYPQLYGAQSRRVSVAE.[R]	3xBenArg-43 [R2(100); R14(100); R15(100)]	Q86VE0	Q86VE0 [32-51]	2158.04
[D].SPGPMLDEKRINNNIFSSPE.[D]	1xBenArg-43 [R10(100)]	P32519	P32519 [110-129]	2202.04
[E].EPPRPRAPPGAPGPGPGSGAPGSQE.[E]	2xBenArg-43 [R4(100); R6(100)]	Q86U42	Q86U42 [73-97]	2234.04
[D].LTYASLCFPEAIKARGME.[S]	1xCarbamidomethyl [C7]; 1xBenArg-43 [R15(100)]	P09917	P09917 [444-461]	2013.97
[E].PAADAAPGPSAAFRLMVTRRE.[P]	2xBenArg-43 [R14(98.8); R]; 1xOxidation [M16(100)]	Q9UKN8	Q9UKN8 [35-55]	2114.02
[D].PSSDRHGPATGPQGVPEVRAGPD.[R]	2xBenArg-43 [R5(100); R19(100)]	Q96QZ7	Q96QZ7 [1242-1264]	2198
[E].TLRERFSESTAMGPSRRPPE.[P]	2xBenArg-43 [R16(92.2); R17(92.2)]; 1xOxidation [M12(100)]	O95466	O95466 [442-461]	2234.04
[D].IAGQLSHAADLGTASHGAGGTGGRRLE.[A]	2xBenArg-43 [R24(100); R25(100)]	Q9P278	Q9P278 [809-835]	2474.19
[E].GAAGGARGSAGGRGE.[A]	1xBenArg-43 [R7(100)]	Q5GH72	Q5GH72 [18-32]	1187.54
[D].PAVERHHLMEWSPGTKE.[P]	1xBenArg-43 [R5(100)]	Q6P1W5	Q6P1W5 [328-344]	1960.92
[E].IRGMQGPPPQGSMLGPPQE.[L]	1xBenArg-43 [R2(100)]	Q9C0J8	Q9C0J8 [833-851]	1933.91
[E].SPAVPSSSRQPPAQPPRTGSE.[F]	1xBenArg-43 [R9(100)]	Q7L590	Q7L590 [593-613]	2090.01
[E].AIPSPTPRAEPFSANGSPQTE.[L]	1xBenArg-43 [R8(100)]	Q6UY14	Q6UY14 [193-213]	2110.99
[D].QSQVPRVPTHTLAMVVPPQE.[P]	1xBenArg-43 [R6(100)]; 1xOxidation [M14(100)]	Q8IWZ3	Q8IWZ3 [712-731]	2187.11
[D].RLAGAGGGGAAVTVAFTNARD.[C]	1xBenArg-43 [R1(100)]	O43933	O43933 [6-26]	1888.95
[D].SVYQQNKSVSTDELGPPGRLE.[G]	1xBenArg-43 [R19(100)]	Q6T4P5	Q6T4P5 [313-333]	2261.09
[D].LSPGSCFFLPRGAFIYNTLTD.[F]	1xCarbamidomethyl [C6]; 1xBenArg-43 [R11(100)]	A2RTX5	A2RTX5 [417-437]	2333.12
[E].GRQIAANMRGIGMMPNDIPE.[W]	1xBenArg-43 [R2(96.6)]; 1xOxidation [M8(93.6)]	Q14562	Q14562 [518-537]	2143.99
[D].TPAWVQTGRPPARARDTAAPRD.[P]	3xBenArg-43 [R9(99.9); R13(97.4); R15(99.9)]	B8ZZ34	B8ZZ34 [111-132]	2261.08
[D].APASPPQASRFQRPGRRMSE.[G]	2xBenArg-43 [R10(98.2); R13(89)]; 1xOxidation [M18(100)]	Q9BZ71	Q9BZ71 [501-520]	2156.02
[-].MTGRARARARGRARGQE.[T]	1xAcetyl [N-Term]; 2xBenArg-43 [R]	Q96J94	Q96J94 [1-17]	1855.93
[E].AEALARSANALVRAQQGRGTGGGPGGPE.[G]	3xBenArg-43 [R6(100); R13(100); R18(100)]	Q9BXP2	Q9BXP2 [830-857]	2519.2
[D].RVGRGRPGSGTSGVDSLSNFIE.[S]	2xBenArg-43 [R1(98.7); R]	Q8IXT5	Q8IXT5 [90-111]	2162.04
[E].SPWRSRGSVLFCSGPGRAGRAAE.[P]	1xCarbamidomethyl [C12]; 3xBenArg-43 [R6(98.6); R17(98.6); R]	Q96BR6	Q96BR6 [38-60]	2332.07
[E].RSGPKRGEHAWTHRLRE.[R]	4xBenArg-43 [R1(100); R6(100); R14(100); R16(100)]	Q16385	Q16385 [154-170]	1900.88
[E].SAQLSGASPKESPSRGPAPPQE.[N]	1xBenArg-43 [R15(100)]	Q9NYF0	Q9NYF0 [478-499]	2135.03
[D].GPPGRTGPMGARGPPGRVGPE.[G]	1xBenArg-43 [R]; 1xOxidation [M9(100)]	P25940	P25940 [1337-1357]	1972.97
[D].PGASPQSSSQPDHGRLSPPE.[A]	1xBenArg-43 [R15(100)]	Q9BWV1	Q9BWV1 [588-607]	1987.9
[E].GGTTGASLSRFSYSHMSASVPPQ.[-]	1xBenArg-43 [R10(100)]	P32238	P32238 [406-428]	2282.04
[E].ARSPGLQKEAVQKE.[E]	1xBenArg-43 [R2(100)]	Q3KQU3	Q3KQU3 [751-764]	1497.79
[E].YFKSRSSPFPTVPTRPE.[K]	2xBenArg-43 [R5(100); R15(100)]	Q8WUU5	Q8WUU5 [229-245]	1909.92
[E].NQMLQSRRQDLEAQIRGLRE.[E]	3xBenArg-43 [R16(100); R19(100); R]	A1A5D9	A1A5D9 [206-225]	2312.12
[D].NRIGGRIFTYRDQNTGWIGE.[L]	2xBenArg-43 [R2(99); R]	Q96RQ9	Q96RQ9 [92-111]	2267.07
[E].PVATMAQQEVGEALGPRPAPE.[E]	1xBenArg-43 [R17(100)]	O15069	O15069 [960-980]	2105.02
[E].PQKTTPPTTRPPPTTTPE.[P]	1xBenArg-43 [R10(100)]	P06127	P06127 [135-152]	1903.96
[D].PSRRPRVPGVENSDSPAQRAE.[A]	3xBenArg-43 [R19(99.2); R]	Q9BZL4	Q9BZL4 [590-610]	2176.02
[E].QKVEMTSKQQRSTSIE.[E]	1xBenArg-43 [R11(100)]; 1xOxidation [M5(100)]	Q6X4T0	Q6X4T0 [11-26]	1852.9
[D].RPVFPKDRACAEAWARGGYAAE.[K]	1xCarbamidomethyl [C10]; 1xBenArg-43 [R]	Q8NEP3	Q8NEP3 [281-302]	2435.16
[E].SPPPSYTSSMRAKYLATSQPRPD.[S]	2xBenArg-43 [R11(100); R21(100)]	Q9C0H2	Q9C0H2 [496-518]	2451.14
[E].AVGSSSPRNGLQDKHLME.[Q]	1xBenArg-43 [R8(100)]	Q5SXH7	Q5SXH7 [165-182]	1882.9
[E].VRNQGQARTNSTSAQKNE.[R]	1xBenArg-43 [R]	B3KU38	B3KU38 [317-334]	1945.93
[E].FSVTQNRLEVNISQSTYKD.[P]	1xBenArg-43 [R7(100)]	O43451	O43451 [875-893]	2186.06
[D].RGAAAAQGTAPPQD.[G]	1xBenArg-43 [R1(100)]	Q5KSL6	Q5KSL6 [3-16]	1267.59
[D].EVRESRFSFTAYGMGPCLQAKD.[G]	1xCarbamidomethyl [C17]; 1xBenArg-43 [R]	O75311	O75311 [375-396]	2506.14
[D].GSRGPGSPAGRGRPE.[A]	3xBenArg-43 [R3(100); R11(100); R13(100)]	Q8N9B5	Q8N9B5 [77-91]	1308.57
[E].EAGPRAHGRAGREPE.[R]	1xBenArg-43 [R]	Q86VI4	Q86VI4 [44-58]	1546.74
[E].KGQGSRSRGHQPPE.[K]	2xBenArg-43 [R6(100); R8(100)]	Q5T6C5	Q5T6C5 [149-162]	1434.66
[E].SVPSDINNPVDRAAE.[P]	1xBenArg-43 [R12(100)]	Q8IVT5	Q8IVT5 [406-420]	1540.71
[E].ALADPARASFLNRE.[V]	2xBenArg-43 [R7(100); R13(100)]	P12955	P12955 [425-438]	1444.7
[E].QTPRTNYQIME.[S]	1xBenArg-43 [R4(100)]; 1xOxidation [M10(100)]	Q68DN1	Q68DN1 [107-117]	1353.6
[D].PEGAAGGARGSAGGRGE.[A]	1xBenArg-43 [R9(100)]	Q5GH72	Q5GH72 [16-32]	1413.64
[E].RLESGSGAVAAPRLPE.[A]	2xBenArg-43 [R1(100); R13(100)]	Q96IS3	Q96IS3 [87-102]	1523.76
[E].KSEVSSSIHPRPE.[T]	1xBenArg-43 [R11(100)]	Q8WXI7	Q8WXI7 [1901-1913]	1409.69
[D].SGGGGRGRGGGGRSD.[P]	1xBenArg-43 [R6(99)]	F5H4A9	F5H4A9 [160-174]	1246.55
[E].RVNASTTEPNSTVE.[Q]	1xBenArg-43 [R1(100)]	P07942	P07942 [1334-1347]	1461.67
[E].TPGGGLGLGRGGQGHGE.[N]	1xBenArg-43 [R10(100)]	O43763	O43763 [30-46]	1463.69
[E].QTRMLEMGITGPE.[G]	1xBenArg-43 [R3(100)]; 1xOxidation [M]	Q14195	Q14195 [209-221]	1435.64
[D].KEPARECAQRIAE.[Q]	1xCarbamidomethyl [C7]; 2xBenArg-43 [R5(100); R10(100)]	Q15149	Q15149 [1150-1162]	1471.67
[D].SAQRNLYRDVMLE.[N]	1xBenArg-43 [R4(100)]; 1xOxidation [M11(100)]	P59923	P59923 [253-265]	1567.74
[D].AIVRKMSRMFCQAARVDLTLDPD.[T]	1xCarbamidomethyl [C11]; 3xBenArg-43 [R4(100); R8(100); R15(100)]	Q8WV44	Q8WV44 [416-438]	2564.21
[E].ERRNKKGPRVDPLE.[T]	3xBenArg-43 [R2(100); R3(100); R9(100)]	Q05086	Q05086 [416-429]	1564.79
[E].ISRIEKE.[H]	1xBenArg-43 [R3(100)]	P53804	P53804 [1492-1498]	831.446
[E].QARRNAASTGTALE.[G]	2xBenArg-43 [R3(100); R4(100)]	Q86Y38	Q86Y38 [890-903]	1359.64
[E].ERRFVEIPRE.[S]	3xBenArg-43 [R2(100); R3(100); R9(100)]	Q9Y6J9	Q9Y6J9 [6-15]	1201.56
[E].RALVLE.[L]	1xBenArg-43 [R1(100)]	P58166	P58166 [40-45]	657.382
[E].ARLVLE.[V]	1xBenArg-43 [R2(100)]	Q9BYK8	Q9BYK8 [463-468]	657.382
[E].VPGSEAARPE.[Q]	1xBenArg-43 [R8(100)]	Q8WVT3	Q8WVT3 [139-148]	969.452
[E].SPRAPTNPE.[P]	1xBenArg-43 [R3(100)]	Q5T1R4	Q5T1R4 [2334-2342]	925.426
[D].PQGARGPE.[G]	1xBenArg-43 [R5(100)]	O95359	O95359 [84-91]	768.352
[D].SPPGRPE.[D]	1xBenArg-43 [R5(100)]	Q5T230	Q5T230 [257-263]	696.32
[E].GPVRVKE.[G]	1xBenArg-43 [R4(100)]	Q3KR16	Q3KR16 [414-420]	741.414
[E].RPTYPE.[L]	1xBenArg-43 [R1(100)]	P52564	P52564 [302-307]	719.325
[E].APGGQGRPE.[A]	1xBenArg-43 [R7(100)]	Q86UL8	Q86UL8 [1331-1339]	825.374
[E].LGGRSGPE.[A]	1xBenArg-43 [R4(100)]	Q10570	Q10570 [721-728]	729.341
[E].KNRRDAE.[T]	2xBenArg-43 [R3(100); R4(100)]	P08779	P08779 [299-305]	802.358
[D].AGGPPRSAPE.[A]	1xBenArg-43 [R6(100)]	Q96GP6	Q96GP6 [761-770]	895.416
[E].PPGSPSTPRVSE.[P]	1xBenArg-43 [R9(100)]	Q96HA7	Q96HA7 [902-913]	1167.55
[E].PAGERFPE.[Q]	1xBenArg-43 [R5(100)]	Q9Y5E8	Q9Y5E8 [3-10]	859.383
[D].PAARSRRTE.[G]	2xBenArg-43 [R4(99.8); R]	Q38SD2	Q38SD2 [48-56]	957.463
[E].SRAAPSPE.[D]	1xBenArg-43 [R2(100)]	Q6ZRP0	Q6ZRP0 [39-46]	771.352
[E].RTNFLVE.[E]	1xBenArg-43 [R1(100)]	P58005	P58005 [58-64]	835.42
[D].RVGGMNTE.[E]	1xBenArg-43 [R1(100)]	Q76KP1	Q76KP1 [976-983]	820.35
[E].ARPGATAFLEE.[A]	1xBenArg-43 [R2(100)]	Q96C34	Q96C34 [49-59]	1118.54
[D].QRGGGPNP.[-]	1xBenArg-43 [R2(100)]	Q6F5E8	Q6F5E8 [1428-1435]	739.337
[D].LPSAGRSMPE.[A]	1xBenArg-43 [R6(100)]	Q86T96	Q86T96 [335-344]	1001.46
[D].VRPTLE.[TM]	1xBenArg-43 [R2(100)]	O43861	O43861 [748-753]	671.361
[E].PEAGGTRAPE.[E]	1xBenArg-43 [R7(100)]	Q9C0A1	Q9C0A1 [1557-1566]	941.421
[D].PAGVRRE.[Y]	2xBenArg-43 [R5(100); R6(100)]	Q92817	Q92817 [261-267]	698.335
[E].RAGVGEPPE.[P]	1xBenArg-43 [R1(100)]	Q14997	Q14997 [6-14]	868.405
[E].TRPAGAPE.[A]	1xBenArg-43 [R2(100)]	Q92737	Q92737 [114-121]	755.357
[E].LGGRGSSSSE.[S]	1xBenArg-43 [R4(100)]	Q96RR4	Q96RR4 [20-29]	893.385
[E].QGAEARAAE.[E]	1xBenArg-43 [R6(100)]	Q9NS84	Q9NS84 [67-75]	859.379
[E].PERRGGPE.[G]	1xBenArg-43 [R]	Q6ZRV2	Q6ZRV2 [566-573]	854.4
[D].PSLDREPE.[L]	1xBenArg-43 [R5(100)]	Q9UPA5	Q9UPA5 [954-961]	899.399
[E].GLGRGSPE.[P]	1xBenArg-43 [R4(100)]	O00562	O00562 [616-623]	729.341
[D].TPRSVASPE.[T]	1xBenArg-43 [R3(100)]	A6NJL1	A6NJL1 [22-30]	900.431
[D].TAARERE.[V]	1xBenArg-43 [R4(99.6)]	P23588	P23588 [369-375]	789.374
[D].TAAREREVE.[E]	2xBenArg-43 [R4(100); R6(100)]	P23588	P23588 [369-377]	974.431
[E].TQTQRGGE.[F]	1xBenArg-43 [R5(100)]	Q86T96	Q86T96 [302-309]	833.363
[E].TRKMFE.[R]	1xBenArg-43 [R2(100)]; 1xOxidation [M4(100)]	Q9ULJ8	Q9ULJ8 [142-147]	784.355
[E].SPARSSPE.[L]	1xBenArg-43 [R4(100)]	P42566	P42566 [558-565]	787.347
[E].RAAAAQQNSE.[R]	1xBenArg-43 [R1(100)]	Q9H694	Q9H694 [704-713]	1002.45
[E].PGGRRPE.[G]	2xBenArg-43 [R4(100); R5(100)]	Q14549	Q14549 [139-145]	682.304
[E].RRGVEIE.[E]	2xBenArg-43 [R1(100); R2(100)]	Q8WYJ6	Q8WYJ6 [76-82]	772.372
[E].APQTHRASE.[P]	1xBenArg-43 [R6(100)]	Q8WXX7	Q8WXX7 [996-1004]	953.432
[D].QGPQRPPPE.[G]	1xBenArg-43 [R5(100)]	Q16378	Q16378 [44-52]	962.458
[D].GPARPASPE.[A]	1xBenArg-43 [R4(100)]	Q9UJX6	Q9UJX6 [308-316]	838.394
[E].PRAAGQPGSE.[L]	1xBenArg-43 [R2(100)]	Q99973	Q99973 [2199-2208]	926.421
[E].TPRAAREPE.[E]	2xBenArg-43 [R3(100); R6(100)]	Q8N7J2	Q8N7J2 [241-249]	940.426
[E].APAAARGSGSE.[T]	1xBenArg-43 [R6(100)]	Q8N5A5	Q8N5A5 [92-102]	930.416
[E].TPQRNGE.[G]	1xBenArg-43 [R4(100)]	O00763	O00763 [57-63]	758.331
[E].ETRKARE.[K]	2xBenArg-43 [R3(100); R6(100)]	Q8TDI8	Q8TDI8 [62-68]	803.378
[E].RARAEAAE.[K]	2xBenArg-43 [R1(100); R3(100)]	Q7Z406	Q7Z406 [1290-1297]	787.347
[E].AATAARERE.[P]	2xBenArg-43 [R6(100); R8(100)]	Q96SL8	Q96SL8 [389-397]	888.394
[E].LDLRPVD.[A]	1xBenArg-43 [R4(100)]	Q13017	Q13017 [632-638]	784.409
[E].VRAGAFE.[H]	1xBenArg-43 [R2(100)]	Q13641	Q13641 [133-139]	706.341
[E].TRGGGHRPE.[L]	2xBenArg-43 [R2(100); R7(100)]	Q96NY9	Q96NY9 [278-286]	880.379
[E].RGAGSAGPE.[Q]	1xBenArg-43 [R1(100)]	Q8N350	Q8N350 [403-411]	758.331
[E].MREALQE.[K]	1xBenArg-43 [R2(100)]	Q13435	Q13435 [536-542]	833.371
[E].PAGARPAE.[N]	1xBenArg-43 [R5(100)]	Q92539	Q92539 [594-601]	725.346
[D].VPRAFEE.[C]	1xBenArg-43 [R3(100)]	O75355	O75355 [109-115]	804.377
[E].QPRGPSGAE.[R]	1xBenArg-43 [R3(100)]	Q9H147	Q9H147 [9-17]	855.384
[E].RAARPSVSE.[E]	2xBenArg-43 [R1(100); R4(100)]	Q5VUE5	Q5VUE5 [62-70]	886.415
[E].RAVSRYPE.[M]	2xBenArg-43 [R1(100); R5(100)]	Q8IYA6	Q8IYA6 [695-702]	891.409
[E].VRGSGEEGTE.[V]	1xBenArg-43 [R2(100)]	Q9NP85	Q9NP85 [70-79]	977.406
[D].TAGDRPPD.[S]	1xBenArg-43 [R5(100)]	Q8WYN0	Q8WYN0 [195-202]	785.331
[E].PGGAAGRSHPE.[D]	1xBenArg-43 [R7(100)]	Q4G0X9	Q4G0X9 [4-14]	992.443
[D].QEPRSLTE.[C]	1xBenArg-43 [R4(100)]	Q96CM4	Q96CM4 [172-179]	916.426
[E].PPPQGRPE.[F]	1xBenArg-43 [R6(100)]	Q5JU85	Q5JU85 [537-544]	834.399
[E].RRARGAPE.[E]	3xBenArg-43 [R1(100); R2(100); R4(100)]	Q6IQ19	Q6IQ19 [95-102]	783.352
[E].KDDIQRAE.[C]	1xBenArg-43 [R6(100)]	P13796	P13796 [328-335]	931.437
[E].RGLGGPAPPE.[P]	1xBenArg-43 [R1(100)]	Q9H8M5	Q9H8M5 [133-142]	907.452
[D].TAAPRDPGRE.[R]	2xBenArg-43 [R5(100); R9(100)]	B8ZZ34	B8ZZ34 [127-136]	983.432
[E].RTAADELE.[A]	1xBenArg-43 [R1(100)]	Q3YEC7	Q3YEC7 [701-708]	861.384
[E].VRGQDTVPE.[S]	1xBenArg-43 [R2(100)]	O95257	O95257 [6-14]	957.452
[E].SAARTHPE.[S]	1xBenArg-43 [R4(100)]	Q9NPC4	Q9NPC4 [100-107]	825.374
[E].RGGAGTSQD.[G]	1xBenArg-43 [R1(100)]	Q9UBU9	Q9UBU9 [105-113]	805.332
[E].NLTSRYE.[V]	1xBenArg-43 [R5(100)]	Q9UHH9	Q9UHH9 [208-214]	839.378
[E].RQGRLAAE.[E]	2xBenArg-43 [R1(100); R4(100)]	H7BZ55	H7BZ55 [775-782]	814.394
[E].VERREPE.[E]	2xBenArg-43 [R3(100); R4(100)]	O00461	O00461 [325-331]	828.362
[D].PARFRYPE.[R]	2xBenArg-43 [R3(100); R5(100)]	Q9ULW2	Q9ULW2 [253-260]	949.43
[E].PAGGGRSRE.[A]	1xBenArg-43 [R]	O43541	O43541 [152-160]	843.395
[D].RRNIRAPE.[W]	3xBenArg-43 [R1(100); R2(100); R5(100)]	P13807	P13807 [685-692]	882.42
[E].APAESRDPE.[V]	1xBenArg-43 [R6(100)]	Q96GP6	Q96GP6 [571-579]	928.389
[E].RAPASVPE.[T]	1xBenArg-43 [R1(100)]	O95870	O95870 [24-31]	783.388
[D].RPAAASRPE.[T]	2xBenArg-43 [R1(100); R7(100)]	Q9H9S5	Q9H9S5 [110-118]	868.405
[D].TPVAPRFD.[V]	1xBenArg-43 [R6(100)]	Q5BJH7	Q5BJH7 [144-151]	859.42
[E].TPRDGDKPE.[E]	1xBenArg-43 [R3(100)]	Q14697	Q14697 [204-212]	971.432
[D].GGAAAAGPRPE.[Q]	1xBenArg-43 [R9(100)]	Q8NCN4	Q8NCN4 [147-157]	910.426
[D].TPRRGPE.[S]	1xBenArg-43 [R4(99.4)]	Q99570	Q99570 [1316-1322]	769.384
[D].VPATSRRPE.[Q]	2xBenArg-43 [R6(100); R7(100)]	O60826	O60826 [315-323]	926.446
[E].PNNFRDSLE.[D]	1xBenArg-43 [R5(100)]	Q9UBG0	Q9UBG0 [471-479]	1048.46
[D].KSRDSAAGPE.[R]	1xBenArg-43 [R3(100)]	P36402	P36402 [36-45]	974.442
[E].SRGGVLEPE.[G]	1xBenArg-43 [R2(100)]	O00763	O00763 [2224-2232]	900.431
[E].RAAGEEGALE.[P]	1xBenArg-43 [R1(100)]	Q66K89	Q66K89 [384-393]	959.432
[E].RQPSLPE.[L]	1xBenArg-43 [R1(100)]	P04808	P04808 [105-111]	783.388
[E].RRARRPE.[V]	3xBenArg-43 [R1(98.8); R2(98.8); R4(98.8)]	Q8N3Y1	Q8N3Y1 [34-40]	811.394
[E].LDARDLE.[M]	1xBenArg-43 [R4(100)]	Q96FF9	Q96FF9 [131-137]	788.367
[E].PRGPPAPE.[V]	1xBenArg-43 [R2(100)]	A6NNL0	A6NNL0 [438-445]	777.378
[E].APRAAAGSE.[L]	1xBenArg-43 [R3(100)]	Q86UL8	Q86UL8 [1368-1376]	786.363
[D].TTPARTPTE.[E]	1xBenArg-43 [R5(100)]	Q01484	Q01484 [3082-3090]	930.441
[E].QRSQYRP.[-]	2xBenArg-43 [R2(100); R6(100)]	Q07283	Q07283 [1937-1943]	848.378
[D].GARGGPPE.[A]	1xBenArg-43 [R3(100)]	O14746	O14746 [106-113]	697.315
[E].PGSARAAVSE.[L]	1xBenArg-43 [R5(100)]	P49842	P49842 [143-152]	901.426
[E].SPGAPGREAE.[R]	1xBenArg-43 [R7(100)]	O95180	O95180 [32-41]	927.405
[D].TRGSSVPE.[N]	1xBenArg-43 [R2(100)]	Q9Y6R4	Q9Y6R4 [1224-1231]	789.362
[E].KGGRLPCPE.[L]	1xCarbamidomethyl [C7]; 1xBenArg-43 [R4(100)]	P07332	P07332 [775-783]	970.466
[E].KRSQEPE.[I]	1xBenArg-43 [R2(100)]	A5A3E0	A5A3E0 [518-524]	830.389
[E].RRAGSGARD.[A]	2xBenArg-43 [R1(100); R2(100)]	Q03113	Q03113 [23-31]	859.39
[D].TGRRRAAPE.[A]	3xBenArg-43 [R3(100); R4(100); R5(100)]	P31146	P31146 [412-420]	884.399
[E].GAAAREARGTE.[T]	2xBenArg-43 [R5(100); R8(100)]	Q8TF64	Q8TF64 [3-13]	1002.44
[D].SAAPERQEE.[A]	1xBenArg-43 [R6(100)]	Q96NY7	Q96NY7 [132-140]	973.411
[E].RVASLPE.[T]	1xBenArg-43 [R1(100)]	Q8WWR8	Q8WWR8 [265-271]	728.382
[E].GPGAGDRRRE.[G]	2xBenArg-43 [R]	P13985	P13985 [111-120]	984.438
[D].RRAVGHEPE.[H]	2xBenArg-43 [R1(100); R2(100)]	Q9Y5W7	Q9Y5W7 [601-609]	964.437
[E].RRQAVGEPE.[S]	2xBenArg-43 [R1(100); R2(100)]	A0A590UJ96	A0A590UJ96 [566-574]	955.437
[D].ARAGGAGASSE.[P]	1xBenArg-43 [R2(100)]	Q6ZTI6	Q6ZTI6 [50-60]	890.385
[E].RRGARPSGE.[P]	3xBenArg-43 [R1(100); R2(100); R5(100)]	Q8IXL6	Q8IXL6 [35-43]	856.368
[D].PTAANRME.[P]	1xBenArg-43 [R6(100)]	Q96GQ5	Q96GQ5 [308-315]	846.366
[E].KDRESE.[K]	1xBenArg-43 [R3(100)]	O75400	O75400 [899-904]	720.305
[D].KSRAEIE.[H]	1xBenArg-43 [R3(100)]	Q96N67	Q96N67 [1460-1466]	789.399
[E].PGREAPGPE.[P]	1xBenArg-43 [R3(100)]	Q66K41	Q66K41 [192-200]	866.389
[D].RVAGESAE.[P]	1xBenArg-43 [R1(100)]	P01137	P01137 [87-94]	775.347
[E].PAGGPRRED.[I]	1xBenArg-43 [R7(99.7)]	Q8WWM7	Q8WWM7 [170-178]	911.422
[E].RGGAVSTPDYGE.[K]	1xBenArg-43 [R1(100)]	Q9Y661	Q9Y661 [183-194]	1165.5
[E].RARSEAGE.[A]	2xBenArg-43 [R1(100); R3(100)]	A1A5D9	A1A5D9 [257-264]	789.326
[E].PGGRGRAGGAE.[G]	2xBenArg-43 [R4(100); R6(100)]	Q7L0Q8	Q7L0Q8 [36-46]	898.39
[D].SVGRSDNE.[M]	1xBenArg-43 [R4(100)]	Q92786	Q92786 [291-298]	820.332
[E].QERNRPE.[T]	2xBenArg-43 [R3(100); R5(100)]	O15061	O15061 [508-514]	842.353
[E].TPGRAKGSE.[T]	1xBenArg-43 [R4(100)]	O75533	O75533 [235-243]	859.416
[E].PAGGRYE.[H]	1xBenArg-43 [R5(100)]	Q8NFD5	Q8NFD5 [278-284]	706.304
[E].IPGSRLE.[Q]	1xBenArg-43 [R5(100)]	Q5JTD0	Q5JTD0 [25-31]	728.382
[D].SPAPARPE.[D]	1xBenArg-43 [R6(100)]	Q6PJ61	Q6PJ61 [338-345]	781.373
[D].TVGGGRGEE.[C]	1xBenArg-43 [R6(100)]	O60318	O60318 [1009-1017]	818.353
[E].DPAGRVAGPGE.[V]	1xBenArg-43 [R5(100)]	P0DPE3	P0DPE3 [95-105]	982.448
[D].RPAASDEE.[L]	1xBenArg-43 [R1(100)]	Q8IY37	Q8IY37 [818-825]	831.337
[E].GPSPRSPE.[L]	1xBenArg-43 [R5(100)]	Q86SH2	Q86SH2 [305-312]	783.352
[E].TPPGADPRE.[Y]	1xBenArg-43 [R8(100)]	Q9P2W7	Q9P2W7 [47-55]	896.4
[E].AGGAGEGRAAGE.[A]	1xBenArg-43 [R8(100)]	A0A0J9YXQ4	A0A0J9YXQ4 [244-255]	959.406
[E].SIHREPE.[K]	1xBenArg-43 [R4(100)]	Q7RTM1	Q7RTM1 [446-452]	824.378
[E].VARLWGE.[R]	1xBenArg-43 [R3(100)]	O00321	O00321 [277-283]	787.398
[D].LENPREAE.[E]	1xBenArg-43 [R5(100)]	Q76NI1	Q76NI1 [1384-1391]	914.41
[D].RQGSRAGLHE.[L]	1xBenArg-43 [R]	Q96BV0	Q96BV0 [217-226]	1067.52
[E].PAERGAEPE.[A]	1xBenArg-43 [R4(100)]	Q68DC2	Q68DC2 [36-44]	912.394
[E].GPTSTRPE.[W]	1xBenArg-43 [R6(100)]	Q8N1Y9	Q8N1Y9 [95-102]	801.362
[D].QTGGGSRPGSE.[D]	1xBenArg-43 [R7(100)]	Q5H9R4	Q5H9R4 [1592-1602]	989.417
[D].RAGDRNSE.[D]	1xBenArg-43 [R1(100)]	Q9NY61	Q9NY61 [197-204]	861.37
[E].RQGMLEE.[V]	1xBenArg-43 [R1(100)]; 1xOxidation [M4(100)]	P05108	P05108 [218-224]	835.35
[D].RRGGGRNSD.[W]	2xBenArg-43 [R6(99.7); R]	P78332	P78332 [765-773]	888.38
[D].PARSFQPD.[T]	1xBenArg-43 [R3(100)]	P11498	P11498 [383-390]	874.394
[E].SRPGAVSFAD.[V]	1xBenArg-43 [R2(100)]	A8K8V0	A8K8V0 [24-33]	963.442
[E].AIRVCSE.[V]	1xCarbamidomethyl [C5]; 1xBenArg-43 [R3(100)]	Q13217	Q13217 [325-331]	791.36
[E].SNKENRE.[A]	1xBenArg-43 [R6(100)]	Q9H169	Q9H169 [151-157]	833.363
[D].RRGAEGPE.[A]	2xBenArg-43 [R1(100); R2(100)]	Q9Y446	Q9Y446 [30-37]	785.331
[E].VSGALPRPD.[G]	1xBenArg-43 [R7(100)]	Q9H239	Q9H239 [466-474]	868.441
[E].PPDHRQE.[A]	1xBenArg-43 [R5(100)]	Q5T2S8	Q5T2S8 [436-442]	835.358
[D].RRAVGHE.[P]	2xBenArg-43 [R1(100); R2(100)]	Q9Y5W7	Q9Y5W7 [601-607]	738.342
[D].QTRDGPE.[P]	1xBenArg-43 [R3(100)]	Q96A19	Q96A19 [169-175]	759.315
[D].SGARMISE.[A]	1xBenArg-43 [R4(100)]; 1xOxidation [M5(100)]	Q7RTR2	Q7RTR2 [1045-1052]	823.35
[D].VRNATQE.[A]	1xBenArg-43 [R2(100)]	O75970	O75970 [1780-1786]	774.363
[D].PDPASRTH.[-]	1xBenArg-43 [R6(100)]	P08246	P08246 [260-267]	837.374
[E].PSPASSPSERAE.[S]	1xBenArg-43 [R10(100)]	Q9BXA9	Q9BXA9 [97-108]	1171.51
[E].GPARRCSSAD.[G]	1xCarbamidomethyl [C6]; 1xBenArg-43 [R]	O95886	O95886 [574-583]	1033.44
[D].RTPHGAPN.[-]	1xBenArg-43 [R1(100)]	Q9HBI0	Q9HBI0 [324-331]	806.379
[E].GRAGGSRME.[A]	1xBenArg-43 [R7(98.7)]	Q15047	Q15047 [1012-1020]	877.383
[E].APGGRLGEAE.[G]	1xBenArg-43 [R5(100)]	Q9HBR0	Q9HBR0 [409-418]	913.426
[E].KSRQELE.[K]	1xBenArg-43 [R3(100)]	P35749	P35749 [1048-1054]	846.42
[D].PPASRAAPE.[E]	1xBenArg-43 [R5(100)]	Q8IYW2	Q8IYW2 [2011-2019]	852.41
[E].VSQPRLAE.[L]	1xBenArg-43 [R5(100)]	P22314	P22314 [130-137]	856.441
[E].ATARPRAPE.[H]	2xBenArg-43 [R4(100); R6(100)]	P0CG43	P0CG43 [181-189]	882.42
[D].VAPDRGPE.[P]	1xBenArg-43 [R5(100)]	Q6NV74	Q6NV74 [285-292]	797.368
[E].TGAFYGRE.[F]	1xBenArg-43 [R7(100)]	P0DMS8	P0DMS8 [218-225]	857.368
[E].LRKLEAAE.[D]	1xBenArg-43 [R2(100)]	P35232	P35232 [238-245]	886.488
[E].TGAATGSRRE.[E]	1xBenArg-43 [R]	Q8IVF2	Q8IVF2 [369-378]	962.454
[E].TLDRQTE.[I]	1xBenArg-43 [R4(100)]	Q9Y3M8	Q9Y3M8 [989-995]	819.373
[D].VRGRSPPE.[R]	2xBenArg-43 [R2(100); R4(100)]	Q9Y4B5	Q9Y4B5 [302-309]	811.383
[E].AGRGMPE.[G]	1xBenArg-43 [R3(100)]; 1xOxidation [M5(100)]	A7E2V4	A7E2V4 [1452-1458]	690.276
[D].TARGPEPE.[Q]	1xBenArg-43 [R3(100)]	Q9Y2I6	Q9Y2I6 [700-707]	813.362
[D].APRFPEGPE.[E]	1xBenArg-43 [R3(100)]	Q6P0Q8	Q6P0Q8 [936-944]	956.436
[D].PAGAGRRESE.[P]	2xBenArg-43 [R6(100); R7(100)]	Q96DC8	Q96DC8 [35-44]	943.4
[D].RETCNLNAD.[H]	1xCarbamidomethyl [C4]; 1xBenArg-43 [R1(100)]	Q13023	Q13023 [1151-1159]	1049.42

## Sheet: 250 uM rep 1
Annotated.Sequence	Modifications	Master.Protein.Accessions	Positions.in.Master.Proteins	Theo..MH...Da.
[D].GAPGLPGQPGSPGEQGPRGPPGAIGPKGD.[R]	1xBenArg-43 [R18(100)]	Q02388	Q02388 [1453-1481]	2562.26
[D].LTPMLSSSEPWGRTPVLPAGPPTTD.[P]	1xBenArg-43 [R13(100)]; 1xOxidation [M4(100)]	Q9H201	Q9H201 [363-387]	2580.25
[D].EAAAAAGAGPRGGRSPAGASGHRAGAGGRRE.[S]	2xBenArg-43 [R11(99.8); R]	Q5JVS0	Q5JVS0 [60-90]	2700.29
[E].EPAIRPRSSQRVLPMGIQHSKE.[L]	3xBenArg-43 [R5(100); R7(100); R11(100)]	P51864	P51864 [56-77]	2387.19
[E].LNRTGPEGYSVGRGGRWRGTSRPPEAVAAGHE.[E]	3xBenArg-43 [R3(95.6); R22(99.7); R]	Q9NXZ2	Q9NXZ2 [35-66]	3248.54
[D].RGATGERGLAGLPGQPGPPGHPGPPGE.[P]	1xBenArg-43 [R]	Q07092	Q07092 [1316-1342]	2473.22
[D].SHNSGRRSYRPTHPDCQAVLQTLLSRTDLD.[P]	1xCarbamidomethyl [C16]; 2xBenArg-43 [R10(81.6); R26(81.6)]	Q9UPQ9	Q9UPQ9 [585-614]	3394.61
[E].PPAPAHWPPLSAGARRKNSRRD.[V]	2xBenArg-43 [R]	Q53LP3	Q53LP3 [139-160]	2351.2
[D].LRSGVTGARAAARRGLGSLRAE.[R]	2xBenArg-43 [R2(98.1); R20(96.4)]	Q6P050	Q6P050 [159-180]	2139.16
[D].VGANGQLQYRILDGDPSGAFVLD.[L]	1xBenArg-43 [R10(100)]	Q96JQ0	Q96JQ0 [1779-1801]	2362.16
[D].RQGILHRLSTYTKMLFVRE.[P]	2xBenArg-43 [R7(93.2); R18(93.2)]; 1xOxidation [M14(100)]	Q9H2A9	Q9H2A9 [241-259]	2278.19
[D].GRPGQEGPRGLTGPPGSRGERGE.[K]	1xBenArg-43 [R]	Q02388	Q02388 [2484-2506]	2261.1
[E].VYGASGPGYGISQSSRLSSSVSAMRVLNTGSD.[V]	2xBenArg-43 [R16(100); R25(100)]	O75122	O75122 [566-597]	3104.44
[D].PANRRYEVPLETPHVHSRAPSPLYSVE.[F]	3xBenArg-43 [R4(100); R5(100); R18(100)]	P10253	P10253 [186-212]	2972.43
[D].SREIGASRLSRVESLAPE.[V]	2xBenArg-43 [R11(99.1); R]	Q8NF91	Q8NF91 [2889-2906]	1870.94
[E].TVPERNKSNGLYFRDGKCRID.[Y]	1xCarbamidomethyl [C18]; 1xBenArg-43 [R]	Q32M45	Q32M45 [100-120]	2482.21
[E].RSESRSISSRFLLQVQTRPLRE.[P]	3xBenArg-43 [R5(95.9); R10(97.3); R]	O60336	O60336 [1091-1112]	2516.3
[E].RGDQGGKGDPGRPGRRGPPGE.[I]	1xBenArg-43 [R]	P12110	P12110 [366-386]	2060
[D].SLHVGPSARPPPSLSLRE.[G]	2xBenArg-43 [R9(100); R17(100)]	Q9P2B2	Q9P2B2 [144-161]	1813.93
[E].EKETRGVQKRRGGSTVPKD.[G]	1xBenArg-43 [R11(95)]	Q92504	Q92504 [280-298]	2085.1
[D].RIGFFPANFVQRLQQNE.[K]	1xBenArg-43 [R1(100)]	Q99469	Q99469 [330-346]	2021.02
[E].PASQARVLSSSETPARTLPFTTGLIYD.[S]	2xBenArg-43 [R6(100); R16(100)]	Q8WUI4	Q8WUI4 [499-525]	2792.39
[E].PSKPAATRKRRWSAPE.[S]	1xBenArg-43 [R8(99.8)]	P54253	P54253 [763-778]	1794.96
[D].NIRLNQKCGLLGKDSLLRDLE.[E]	1xCarbamidomethyl [C8]; 2xBenArg-43 [R3(100); R18(100)]	Q2M329	Q2M329 [492-512]	2369.24
[E].GPAGRARRVSGEPQQSGDGSLSPQAE.[A]	2xBenArg-43 [R8(97.5); R]	Q96NY7	Q96NY7 [284-309]	2508.16
[D].KVRDLAGSGTKSQSLVSSQRPLD.[R]	1xBenArg-43 [R20(96.6)]	Q96L73	Q96L73 [2295-2317]	2386.26
[D].SGVMLPTLRVSLIQDMRHIQNMSE.[I]	2xBenArg-43 [R9(100); R17(100)]; 2xOxidation [M4(99.5); M16(94.1)]	Q6ZUT9	Q6ZUT9 [835-858]	2701.29
[D].LLSPESGSLVRQLEVRIKE.[L]	1xBenArg-43 [R16(100)]	Q13023	Q13023 [1071-1089]	2110.18
[E].VEAREISSPGRPPGLMSPSSGYSSQSE.[T]	1xBenArg-43 [R11(91.2)]	Q5HYW2	Q5HYW2 [694-720]	2749.26
[E].NLRLRAKQHAASLGLDTLPN.[-]	2xBenArg-43 [R3(100); R5(100)]	Q8NFW5	Q8NFW5 [363-382]	2102.12
[D].KDGKSRGIGTVTFE.[Q]	1xBenArg-43 [R6(100)]	P52272	P52272 [239-252]	1451.74
[E].GVALGTTRKFQATGSRPAGE.[E]	1xBenArg-43 [R]	Q6P4F2	Q6P4F2 [39-58]	1961.01
[E].DLPVQARRLVDLMKND.[T]	2xBenArg-43 [R7(100); R8(100)]	Q6P1J6	Q6P1J6 [479-494]	1796.91
[D].SLNAHNAIHRRVEASRTRAPAEE.[G]	3xBenArg-43 [R]	Q92618	Q92618 [349-371]	2456.18
[E].LDMRKIGQARNTLMDMRLSQVSD.[S]	3xBenArg-43 [R4(100); R10(100); R17(100)]; 1xOxidation [M]	O94906	O94906 [238-260]	2565.19
[E].LQKRYGGFMRRVGRPE.[W]	3xBenArg-43 [R]; 1xOxidation [M9(100)]	P01210	P01210 [206-221]	1836.89
[D].FSRSSRGSLNGGNRVNNAKNKRTNNE.[N]	3xBenArg-43 [R6(96.3); R14(96.3); R22(99.8)]	Q2LD37	Q2LD37 [2621-2646]	2748.29
[E].GIGYDFRRPLAQLRE.[V]	1xBenArg-43 [R]	Q6ZNJ1	Q6ZNJ1 [1961-1975]	1747.91
[E].KDVDGLTSINAGKLARGD.[L]	1xBenArg-43 [R16(100)]	P11586	P11586 [122-139]	1786.92
[D].NQAGGAAAAAAAPEPPPRSRRVPRPPE.[R]	4xBenArg-43 [R18(100); R20(100); R21(100); R24(100)]	O14654	O14654 [1201-1227]	2519.2
[D].RPQQPMTHRETAPVSQPENKPE.[S]	1xBenArg-43 [R1(96.3)]	O95817	O95817 [301-322]	2514.2
[E].LQAPASRWRPYFALWPE.[L]	1xBenArg-43 [R7(98.3)]	Q8TBK2	Q8TBK2 [133-149]	2045.03
[D].ANPLMANGTLTRRHQNGRFVGDADLE.[R]	2xBenArg-43 [R]	O60716	O60716 [51-76]	2767.31
[E].EVAPGARHATLSLSIPRVAPE.[H]	2xBenArg-43 [R7(100); R17(100)]	P35916	P35916 [626-646]	2085.09
[E].SYRRQFEAIQHCFRIIGFTD.[K]	1xCarbamidomethyl [C12]; 1xBenArg-43 [R]	Q8WXR4	Q8WXR4 [577-596]	2501.2
[D].SRTPEVPAGEGPRRGLGAPLTE.[D]	1xBenArg-43 [R2(99.6)]	Q9H2D6	Q9H2D6 [1995-2016]	2204.13
[E].EGGIQMNSRMRAHSPAE.[G]	1xBenArg-43 [R9(98.2)]; 1xOxidation [M10(98.2)]	Q8NFG4	Q8NFG4 [49-65]	1843.81
[D].AIREALQLLDSVRPE.[A]	1xBenArg-43 [R3(96.8)]	Q14674	Q14674 [652-666]	1666.9
[D].SLQVSAQPAEQELRRLRE.[E]	3xBenArg-43 [R14(100); R15(100); R17(100)]	Q96NA2	Q96NA2 [76-93]	1980.98
[E].AGTPVAAGTTAAAIPRRHAPLE.[Q]	1xBenArg-43 [R17(97.8)]	Q9Y6R0	Q9Y6R0 [277-298]	2085.11
[D].GPEGPKGRGGPNGDPGPLGPPGE.[K]	1xBenArg-43 [R8(100)]	P20908	P20908 [841-863]	2052.96
[D].VGVSRSSSAELDRSRPAVSVTIGTSE.[M]	3xBenArg-43 [R5(100); R13(100); R15(100)]	Q8TCG2	Q8TCG2 [71-96]	2518.2
[D].AGAPGAPGSQGAPGLQGMPGERGAAGLPGPKGD.[R]	1xBenArg-43 [R22(100)]	P02452	P02452 [712-744]	2840.36
[D].QPSLDSLGRRSSLSRLE.[P]	3xBenArg-43 [R9(100); R10(100); R15(100)]	Q14155	Q14155 [750-766]	1771.86
[D].RTRNWVLQQKIEGETKE.[S]	1xBenArg-43 [R3(98.9)]	Q99996	Q99996 [3476-3492]	2072.08
[E].ARPARARGEIGGLSLSPSPE.[R]	3xBenArg-43 [R2(100); R5(100); R7(100)]	Q96GP6	Q96GP6 [636-655]	1891.93
[E].ERRIVRMGESMKTYAE.[V]	3xBenArg-43 [R2(100); R3(100); R6(100)]; 1xOxidation [M11(100)]	Q96RU3	Q96RU3 [221-236]	1842.81
[E].PQFSGLFAFNCQCQTWKLLRED.[S]	2xCarbamidomethyl [C11; C13]; 1xBenArg-43 [R20(100)]	Q9UL63	Q9UL63 [423-444]	2702.24
[D].RGGGAPRGGGRGGTSAGRGRE.[R]	1xBenArg-43 [R]	Q9HCE5	Q9HCE5 [408-428]	1882.93
[E].LRSRGRASPGGVSTSSSDGKAE.[K]	3xBenArg-43 [R2(100); R4(100); R6(100)]	P54259	P54259 [27-48]	2032.93
[D].SLGSNPFLTRNQIPRTPE.[N]	1xBenArg-43 [R15(100)]	Q7Z4H7	Q7Z4H7 [569-586]	1984.01
[E].IGEAAPPGQRFPLE.[K]	1xBenArg-43 [R10(100)]	Q9Y5F7	Q9Y5F7 [142-155]	1438.72
[E].LARYLNRNYWEKKQEE.[A]	2xBenArg-43 [R3(100); R7(100)]	O14964	O14964 [326-341]	2053.99
[D].EAPGEARNGRRPARGSSGE.[K]	3xBenArg-43 [R]	Q6PCT2	Q6PCT2 [345-363]	1824.8
[E].PSAPSGNLPHRGLQGPGLGYPTSSTED.[L]	1xBenArg-43 [R11(100)]	Q9HCM3	Q9HCM3 [1891-1917]	2649.24
[D].RGAPQEGGAQRTAGAGLPGGPQE.[E]	1xBenArg-43 [R11(100)]	Q0VDD7	Q0VDD7 [249-271]	2119.02
[E].PGGAGRAEQGSTLRRRIRE.[H]	4xBenArg-43 [R14(100); R15(100); R16(100); R18(100)]	Q6DN14	Q6DN14 [109-127]	1894.91
[E].TLGSASTSTPGRRSCFGFEGLLGAE.[D]	1xCarbamidomethyl [C15]; 1xBenArg-43 [R]	Q96FF9	Q96FF9 [151-175]	2515.18
[D].PGLGGTQEGARGEATKRSPSPE.[E]	2xBenArg-43 [R11(100); R17(100)]	P25686	P25686 [294-315]	2095.98
[E].LTNQQEASVERQQQPPPE.[T]	1xBenArg-43 [R11(100)]	Q14203	Q14203 [534-551]	2035.96
[E].PRSKSSPTSPTSCTPPPRPPVLEE.[W]	1xCarbamidomethyl [C13]; 2xBenArg-43 [R2(100); R18(100)]	Q7LDG7	Q7LDG7 [386-409]	2518.2
[E].KEAAGTTAAAGTGGATEQPPRHRE.[H]	1xBenArg-43 [R]	O43290	O43290 [11-34]	2321.11
[E].KEPQISIEPTHRKVE.[S]	1xBenArg-43 [R12(100)]	Q8N6Y1	Q8N6Y1 [868-882]	1747.92
[E].PVATMAQQEVGEALGPRPAPE.[E]	1xBenArg-43 [R17(100)]	O15069	O15069 [960-980]	2105.02
[D].VTPYDLVRMSSMQLAPQELARWRD.[Q]	3xBenArg-43 [R8(100); R21(100); R23(100)]; 1xOxidation [M]	Q6ZMY3	Q6ZMY3 [687-710]	2749.27
[E].LDFRMRLAEVQRQYKE.[K]	2xBenArg-43 [R4(99.2); R]	O15417	O15417 [1481-1496]	1995.98
[E].FCIPTSSNIEQQNSTRIRQNTRDHPSTANTVD.[R]	1xCarbamidomethyl [C2]; 1xBenArg-43 [R]	P35372	P35372 [352-383]	3644.7
[E].RRGGAAVGGGEQPPPAPAPRRE.[R]	4xBenArg-43 [R1(100); R2(100); R20(100); R21(100)]	Q86Y38	Q86Y38 [45-66]	2010.94
[D].GPSVGRAKGQDAPLE.[F]	1xBenArg-43 [R6(100)]	P10636	P10636 [286-300]	1438.72
[E].KQFSQARPLTRYLPIRKE.[D]	3xBenArg-43 [R7(100); R11(100); R16(100)]	Q86UU1	Q86UU1 [1214-1231]	2102.12
[E].EPQGFRGSFAASPGPTFD.[A]	1xBenArg-43 [R6(100)]	C9J069	C9J069 [286-303]	1824.81
[E].SPKPGPTGAPRAARGQMLIGPD.[G]	2xBenArg-43 [R11(100); R14(100)]; 1xOxidation [M17(100)]	O15304	O15304 [70-91]	2104.04
[E].PPAWAGGARPGPGVWDPNWDRRE.[P]	1xBenArg-43 [R]	Q96HS1	Q96HS1 [44-66]	2501.17
[E].SLAAVSLCRGLSGSFLLDGE.[E]	1xCarbamidomethyl [C8]; 1xBenArg-43 [R9(100)]	Q9UP79	Q9UP79 [112-131]	2008.99
[E].DPGAQFLIRTGSVGRNRAE.[A]	2xBenArg-43 [R9(100); R15(98.6)]	Q9UBE0	Q9UBE0 [75-93]	1957.96
[D].NLTYRTSPDSLRRVFE.[K]	3xBenArg-43 [R5(100); R12(100); R13(100)]	Q9BRL6	Q9BRL6 [20-35]	1824.85
[E].QGRLGSAPAASPALASPEGPKGE.[S]	1xBenArg-43 [R3(100)]	Q6ZUT6	Q6ZUT6 [377-399]	2105.05
[D].TPGPGPGSPQRRAQQRAAPGE.[P]	2xBenArg-43 [R16(99.5); R]	O95180	O95180 [751-771]	2028.97
[D].LAGSERASQTQNRGQRMKE.[G]	1xBenArg-43 [R6(98.1)]	Q2TAC6	Q2TAC6 [251-269]	2104.02
[E].LARANRLCREAMRLQAGEE.[T]	1xCarbamidomethyl [C8]; 3xBenArg-43 [R3(100); R6(100); R]; 1xOxidation [M12(100)]	Q9UBB6	Q9UBB6 [694-712]	2130.98
[D].SKSVRLEDSRQKLPE.[K]	1xBenArg-43 [R]	Q13410	Q13410 [322-336]	1728.91
[E].QPPMPARPRWMKCVEETGTFFE.[P]	1xCarbamidomethyl [C13]; 2xBenArg-43 [R7(100); R9(100)]; 1xOxidation [M11(99.9)]	P23276	P23276 [398-419]	2624.15
[E].TERAGRQARSVSLHEAGFIQYLD.[S]	2xBenArg-43 [R6(96.9); R]	Q9P273	Q9P273 [465-487]	2518.22
[E].RGLPGTAGGPGLKGNEGPSGPPGPAGSPGE.[R]	1xBenArg-43 [R1(100)]	P13942	P13942 [990-1019]	2582.25
[D].RDPPESIGGPGGTGGGGSGGGKRE.[D]	1xBenArg-43 [R23(100)]	Q9UKL4	Q9UKL4 [118-141]	2095.96
[E].IVSRGGNSHGGKKGNEEKMKE.[G]	1xBenArg-43 [R4(100)]	Q8IUX8	Q8IUX8 [321-341]	2199.08
[D].SGLHGARPVPQESSRKNAKE.[A]	1xBenArg-43 [R15(100)]	Q13127	Q13127 [1030-1049]	2105.07
[D].EALGNVRTVRAFAMEQRE.[E]	3xBenArg-43 [R7(100); R10(100); R17(100)]	Q9NUT2	Q9NUT2 [336-353]	1947.9
[E].VPASQSTENRVLPAPAPRREKTNE.[E]	3xBenArg-43 [R10(100); R18(100); R19(100)]	Q7L590	Q7L590 [90-113]	2518.23
[E].DVTPRPGGCQISGRGARGCNGIPGAAAWE.[A]	2xCarbamidomethyl [C9; C19]; 1xBenArg-43 [R5(99.8)]	P09038	P09038 [11-39]	2924.35
[D].KGPSWSSRSLGARCRNSIASCPE.[E]	2xCarbamidomethyl [C14; C21]; 1xBenArg-43 [R8(86.5)]	Q96L34	Q96L34 [29-51]	2520.17
[E].QEVAMLGVPHNPAPPMSTVIHIRSETSVPD.[H]	1xBenArg-43 [R23(100)]; 1xOxidation [M5(95.3)]	Q01629	Q01629 [26-55]	3182.55
[E].VGTGHSSLNTHIRADTGHKSSE.[Y]	1xBenArg-43 [R13(100)]	P17024	P17024 [113-134]	2248.06
[E].PAAARGGGGGGGGGGGGRGPQARARGGGPGE.[P]	2xBenArg-43 [R5(77.5); R18(77.5)]	Q86Y38	Q86Y38 [74-104]	2430.13
[E].LSQASAATRNSLYDMARYE.[R]	1xBenArg-43 [R9(97.7)]; 1xOxidation [M15(100)]	Q9BQ04	Q9BQ04 [328-346]	2119.96
[E].KELANFDPSRPGPPSGRVE.[R]	1xBenArg-43 [R10(100)]	Q86X29	Q86X29 [410-428]	2009.99
[D].RRVSSPVMVAQGGGPTPKWE.[G]	2xBenArg-43 [R1(100); R2(100)]	Q9P2P6	Q9P2P6 [1954-1973]	2053.01
[E].RLGGSGRATGGERGLRGCFFSGTVNGEPE.[S]	1xCarbamidomethyl [C18]; 3xBenArg-43 [R1(100); R7(99.9); R]	Q9UP79	Q9UP79 [83-111]	2852.28
[D].ELMYGGVSSYEGSMALNARPQSPRE.[G]	1xBenArg-43 [R19(94.7)]; 1xOxidation [M14(94.7)]	Q8TEW0	Q8TEW0 [1095-1119]	2702.21
[E].GYSVGRGGRWRGTSRPPE.[A]	2xBenArg-43 [R9(96.3); R11(96.3)]	Q9NXZ2	Q9NXZ2 [42-59]	1888.89
[D].GGERPGVPAGSGLSASQRRAE.[L]	1xBenArg-43 [R4(100)]	P49069	P49069 [10-30]	1995.98
[D].KSENGEAYQRKKAAATGLPE.[G]	1xBenArg-43 [R10(100)]	Q8N1S5	Q8N1S5 [152-171]	2105.05
[E].RGGRGGRGPGEPGGRGRAGGAE.[G]	2xBenArg-43 [R]	Q7L0Q8	Q7L0Q8 [25-46]	1934.92
[E].SLRPGAAPRDMMDAFILSAE.[K]	1xBenArg-43 [R3(98)]	Q16678	Q16678 [282-301]	2105
[E].ATGAPAPSRPCAPEPAASPAGPE.[E]	1xCarbamidomethyl [C11]; 1xBenArg-43 [R9(100)]	P84157	P84157 [50-72]	2115.97
[E].QTGPLGSRSTAKGPSLPE.[L]	1xBenArg-43 [R8(100)]	Q9H2D6	Q9H2D6 [1683-1700]	1739.88
[D].SKGAGQEQGMPAGKKRPPE.[A]	1xBenArg-43 [R16(100)]	Q9Y4C8	Q9Y4C8 [258-276]	1909.94
[E].RERGGRPYSGVLDSPHARPE.[V]	2xBenArg-43 [R3(98.8); R6(98.8)]	Q8IYA7	Q8IYA7 [23-42]	2150.03
[E].AQEPGAPAAGMRRRRRLQQE.[D]	4xBenArg-43 [R14(98.7); R15(98.7); R16(98.7); R]	P16870	P16870 [27-46]	2105.99
[E].EESRVRAHAWNMKFNLAHD.[C]	1xBenArg-43 [R6(98.2)]	Q8TCU4	Q8TCU4 [2506-2524]	2268.06
[E].LDPVNSYQAWQLATRGKVAEPAE.[Y]	1xBenArg-43 [R15(100)]	Q92618	Q92618 [410-432]	2500.24
[D].QSNAPPSFGTLRKNQSSEDILRD.[A]	1xBenArg-43 [R12(96.3)]	Q13625	Q13625 [465-487]	2517.22
[E].RAPGLPNHGATFKE.[L]	1xBenArg-43 [R1(100)]	Q14CM0	Q14CM0 [1264-1277]	1451.73
[E].RSGAPPPSPPVGGPAGSLGSCSEEKE.[D]	1xCarbamidomethyl [C21]; 1xBenArg-43 [R1(100)]	Q2TAZ0	Q2TAZ0 [1320-1345]	2464.13
[E].DQSKSFSARAVSRSHQRAE.[H]	1xBenArg-43 [R13(98.2)]	Q8N2C7	Q8N2C7 [1713-1731]	2104.02
[E].EARPQSCLVGSATGRPGGE.[G]	1xCarbamidomethyl [C7]; 2xBenArg-43 [R3(100); R15(100)]	Q9NQU5	Q9NQU5 [226-244]	1842.82
[E].QPTAGDVFVLEMVLNRE.[T]	1xBenArg-43 [R16(100)]; 1xOxidation [M12(100)]	Q9Y5Q9	Q9Y5Q9 [115-131]	1890.92
[E].EHLGRAAFPGAPGEGPE.[A]	1xBenArg-43 [R5(100)]	P10636	P10636 [320-336]	1648.76
[D].LAAEPGNMWMRLPSDSAGIPQAGGE.[A]	1xBenArg-43 [R11(100)]; 1xOxidation [M]	Q99592	Q99592 [176-200]	2528.14
[D].SAIGSFRYSSRSNSQKPE.[T]	1xBenArg-43 [R]	Q5VZP5	Q5VZP5 [891-908]	1957.92
[D].QEAAAVLMARLGVFRAE.[S]	2xBenArg-43 [R10(100); R15(100)]; 1xOxidation [M8(100)]	Q15437	Q15437 [521-537]	1761.87
[E].AGPPGRPGLAGHKGE.[M]	1xBenArg-43 [R6(100)]	Q02388	Q02388 [2646-2660]	1357.69
[D].PQLMRLDNMLLAEGVSGPE.[K]	1xBenArg-43 [R5(100)]	P40426	P40426 [106-124]	2026.98
[E].RGGGAGGAGLHFAGHRRRE.[E]	1xBenArg-43 [R]	O95996	O95996 [1304-1322]	1875.94
[D].TVHKCAEAGANMTVSGSAIMRSE.[D]	1xCarbamidomethyl [C5]; 1xBenArg-43 [R21(100)]; 1xOxidation [M20(94.8)]	Q2QD12	Q2QD12 [182-204]	2380.06
[D].TQNINNSAQRRTALLNYE.[N]	2xBenArg-43 [R10(100); R11(100)]	Q8WU20	Q8WU20 [333-350]	2019.96
[D].VGTAGSVGGTGEPGLRGEPGAPGE.[E]	1xBenArg-43 [R16(100)]	Q17RW2	Q17RW2 [1031-1054]	2065.97
[D].VSGTWYLKAMTVDREFPE.[M]	1xBenArg-43 [R14(100)]; 1xOxidation [M10(100)]	P31025	P31025 [31-48]	2101.98
[E].TQTLSAETSSRASTPAGPIPEAE.[T]	1xBenArg-43 [R11(100)]	Q8N307	Q8N307 [57-79]	2258.07
[D].DGAPAGVREVMRAPPSGRE.[R]	1xBenArg-43 [R]	Q12802	Q12802 [1206-1224]	1908.92
[E].RRRNSINRNFVGDYLGLE.[E]	2xBenArg-43 [R1(98.8); R2(98.8)]	O00160	O00160 [730-747]	2093.04
[D].FPVDRSNVLSVACMVIAGGE.[L]	1xCarbamidomethyl [C13]; 1xBenArg-43 [R5(100)]	P08F94	P08F94 [2791-2810]	2077.99
[D].KGSQGSAGSNGFPGPRGDKGE.[A]	1xBenArg-43 [R16(100)]	Q14031	Q14031 [971-991]	1946.88
[D].PPDSAGPGPARSPPPSSKEPPE.[G]	1xBenArg-43 [R11(100)]	Q96J92	Q96J92 [86-107]	2110.99
[D].MLNQAIGPLTSSRGPLDLHE.[Q]	1xBenArg-43 [R13(100)]	Q14999	Q14999 [1497-1516]	2106.05
[E].EPSRPSASWQNSVSERPPYSYMAMIQFAINSTE.[R]	1xBenArg-43 [R16(99.8)]; 2xOxidation [M22(100); M24(100)]	Q08050	Q08050 [221-253]	3749.67
[E].QSINEMMASQALRLDE.[A]	1xBenArg-43 [R13(100)]; 2xOxidation [M6(100); M7(100)]	Q9H2K8	Q9H2K8 [774-789]	1824.8
[E].KGERGFPGLEGHPGLPGFPGPE.[G]	1xBenArg-43 [R4(100)]	P29400	P29400 [47-68]	2189.07
[D].RPAPYFERSSSKRYTMSRSLDGE.[V]	3xBenArg-43 [R8(96.5); R13(96.5); R18(96.5)]	Q9Y2J2	Q9Y2J2 [425-447]	2591.16
[E].APEPPQPQRKGDPGRRRPE.[S]	3xBenArg-43 [R15(98.8); R16(98.8); R]	Q96A59	Q96A59 [137-155]	2038.98
[D].PLTSSPGRSSRRTDALTSSPGRD.[L]	2xBenArg-43 [R8(97.4); R11(97.4)]	P49736	P49736 [23-45]	2315.11
[E].VTIGNYGNEVDGLSRPQRPRPRKE.[P]	4xBenArg-43 [R15(100); R18(100); R20(100); R22(100)]	Q9HC10	Q9HC10 [635-658]	2566.23
[E].QRLFILESRMPDSRFPLE.[G]	3xBenArg-43 [R2(100); R9(100); R14(100)]	Q9Y5H7	Q9Y5H7 [137-154]	2105.01
[E].LQPAAGGSRIPFRVGLYTGE.[I]	2xBenArg-43 [R9(100); R13(100)]	Q9Y5I1	Q9Y5I1 [610-629]	2003.01
[D].IEVVYSPRDCRTLVSAVPE.[E]	1xCarbamidomethyl [C10]; 1xBenArg-43 [R11(98.9)]	Q96N67	Q96N67 [87-105]	2147.07
[E].KESPGGAEACTPPRATTPGGRTLE.[R]	1xCarbamidomethyl [C10]; 2xBenArg-43 [R14(100); R21(100)]	Q9Y2H9	Q9Y2H9 [1360-1383]	2354.08
[D].LNFTSPSRQAPLSMAAIRPE.[P]	2xBenArg-43 [R8(100); R18(100)]; 1xOxidation [M14(100)]	Q8TEJ3	Q8TEJ3 [800-819]	2116.03
[E].ASTLRAGERPELCRVSLPE.[F]	1xCarbamidomethyl [C13]; 3xBenArg-43 [R5(100); R9(100); R14(100)]	P19174	P19174 [235-253]	2011.95
[D].PSRPGPPSGRVERAMSEVTSLHE.[D]	3xBenArg-43 [R3(100); R10(100); R13(100)]	Q86X29	Q86X29 [417-439]	2347.08
[D].LSPRSLSGSPSSIEVTRCIE.[K]	1xCarbamidomethyl [C18]; 2xBenArg-43 [R4(100); R17(100)]	Q9BX26	Q9BX26 [1100-1119]	2089
[D].RPQQPMTHRETAPVSQPE.[N]	1xBenArg-43 [R]; 1xOxidation [M6(100)]	O95817	O95817 [301-318]	2061.97
[-].MSVQVAAPGSAGLGPERLSPE.[E]	1xBenArg-43 [R17(100)]	Q6P597	Q6P597 [1-21]	2009.98
[D].LETGTCIYMNRISGETIFVTAPHE.[A]	1xCarbamidomethyl [C6]; 1xBenArg-43 [R11(100)]	Q00610	Q00610 [287-310]	2696.26
[E].AGVALRRELGSLNSYLE.[Q]	2xBenArg-43 [R6(100); R7(100)]	Q6ZMU5	Q6ZMU5 [201-217]	1761.89
[E].ASPGPPGPRRGAGAGGPRE.[E]	2xBenArg-43 [R18(99.3); R]	Q9UMN6	Q9UMN6 [1038-1056]	1657.79
[D].PGSPQLPEHLESQQKRPNPE.[L]	1xBenArg-43 [R16(100)]	Q08050	Q08050 [329-348]	2225.08
[E].PQAQATQVSDVPATSRRPE.[Q]	1xBenArg-43 [R16(97.9)]	O60826	O60826 [305-323]	1994.98
[E].AQAAFYYCERRRAALE.[A]	1xCarbamidomethyl [C8]; 2xBenArg-43 [R11(98.8); R12(98.8)]	Q8NEG4	Q8NEG4 [21-36]	1888.85
[D].GSRGPGSPAGRGRPE.[A]	2xBenArg-43 [R3(100); R11(98.4)]	Q8N9B5	Q8N9B5 [77-91]	1351.62
[E].PICRGPDGRFVMGPTVAAPQE.[R]	1xCarbamidomethyl [C3]; 1xBenArg-43 [R]; 1xOxidation [M12(100)]	Q9P2J2	Q9P2J2 [844-864]	2228.05
[E].KERLGGGLGVAGGNSTRE.[R]	1xBenArg-43 [R3(100)]	Q9NPJ6	Q9NPJ6 [11-28]	1714.87
[E].GRAAAGDAPPAAAPAASCSASLPGALGGSAGAAGAE.[D]	1xCarbamidomethyl [C18]; 1xBenArg-43 [R2(100)]	Q9Y4H2	Q9Y4H2 [146-181]	2963.38
[E].PSSVAWSEARSRALELPSD.[R]	1xBenArg-43 [R]	Q49AJ0	Q49AJ0 [692-710]	2014.97
[E].RTWKPPRWTRDASISKGD.[F]	3xBenArg-43 [R1(100); R7(100); R10(100)]	Q8IWW6	Q8IWW6 [291-308]	2027.97
[E].KEQTMGEPGTVGWTGAVGAPRAME.[G]	1xBenArg-43 [R21(100)]	A0A590UJ96	A0A590UJ96 [306-329]	2417.11
[E].TYKNVTDSSRFNRDHPPE.[H]	1xBenArg-43 [R]	Q9NU02	Q9NU02 [458-475]	2119.97
[E].ATKNMEAGAGRASYISSARLEQPD.[P]	1xBenArg-43 [R11(97.3)]	Q3LXA3	Q3LXA3 [533-556]	2480.17
[E].TPSLRHRGQAAQPEPSTGFTATPPAPD.[S]	2xBenArg-43 [R5(100); R7(100)]	Q9BVT8	Q9BVT8 [71-97]	2701.27
[D].PGAAAGGSVRGSGAVAEGNRTEAGSQD.[Y]	1xBenArg-43 [R10(99.5)]	Q8ND04	Q8ND04 [108-134]	2386.09
[E].AGNMAAVGRLQAVSRRLFAE.[L]	3xBenArg-43 [R9(100); R15(100); R16(100)]	Q9C0B2	Q9C0B2 [129-148]	1987.98
[E].QRPPETPPPAQMPSAGGAQKPE.[G]	1xBenArg-43 [R2(100)]	Q8IY92	Q8IY92 [1519-1540]	2228.07
[E].APGGRLGEAEGLMKVE.[A]	1xBenArg-43 [R5(100)]	Q9HBR0	Q9HBR0 [409-424]	1570.78
[E].AASVRMRGEAEAFAIGARARAE.[A]	2xBenArg-43 [R18(85.8); R20(85.8)]	O75955	O75955 [313-334]	2204.08
[E].AFFEEPPRRQSPVSNLGSE.[G]	1xBenArg-43 [R8(98.5)]	A6NJZ7	A6NJZ7 [1245-1263]	2104
[D].RPGESDPGRQPQGARPTGAAPAPD.[L]	1xBenArg-43 [R]	P0CG20	P0CG20 [92-115]	2342.11
[D].AASPGPRVTFNIQDTFPE.[E]	1xBenArg-43 [R7(100)]	Q2LD37	Q2LD37 [3651-3668]	1903.91
[E].AQAMRLLTLEGRTGTNE.[K]	2xBenArg-43 [R5(100); R12(100)]	Q9ULD5	Q9ULD5 [201-217]	1774.85
[E].ARAGGGGGGSLERQRAGARASGSWE.[R]	2xBenArg-43 [R13(94.7); R]	Q9NUG4	Q9NUG4 [214-238]	2315.08
[D].GPPGRTGPMGARGPPGRVGPE.[G]	1xBenArg-43 [R]	P25940	P25940 [1337-1357]	1956.97
[E].RGGGVGTRSRRTAARANSPE.[E]	2xBenArg-43 [R10(97.2); R11(97.2)]	Q6UYE1	Q6UYE1 [68-87]	1969.98
[D].LDSIQFALRRGTE.[H]	1xBenArg-43 [R]	Q93050	Q93050 [330-342]	1462.75
[E].EVGVENPAPHCRRKSQE.[K]	1xCarbamidomethyl [C11]; 1xBenArg-43 [R]	P0C671	P0C671 [418-434]	1949.91
[E].GISSSAISPHGRYIASIME.[N]	1xBenArg-43 [R12(100)]; 1xOxidation [M18(100)]	Q96DN5	Q96DN5 [308-326]	1948.93
[E].GQDTIRGHPGSRRGGRQGSYHE.[Q]	1xBenArg-43 [R6(99.8)]	P20930	P20930 [3754-3775]	2365.11
[E].KAAGMSSPGAQSHPEELPRGASTPSE.[K]	1xBenArg-43 [R19(100)]	Q13459	Q13459 [711-736]	2536.16
[E].CILNRTQSKRSQMSTPTLEEE.[P]	1xCarbamidomethyl [C1]; 2xBenArg-43 [R5(100); R10(100)]; 1xOxidation [M13(100)]	Q71F56	Q71F56 [384-404]	2438.11
[E].GVGGGRCSEISAELIRSLTE.[L]	1xCarbamidomethyl [C7]; 1xBenArg-43 [R16(96.6)]	Q9H9E3	Q9H9E3 [19-38]	2048
[E].RLSGPAEPRSFKMTSLDKMD.[R]	2xBenArg-43 [R1(100); R9(100)]	A0A2R8YE69	A0A2R8YE69 [635-654]	2180.02
[E].AALGAGRSQEEARLVE.[E]	2xBenArg-43 [R7(100); R13(100)]	Q5SNV9	Q5SNV9 [43-58]	1570.76
[D].YVRDLGYVVEGYMALMKE.[D]	1xBenArg-43 [R3(100)]	O75962	O75962 [1984-2001]	2093
[E].AEKITRTASKNSAADLE.[H]	1xBenArg-43 [R6(100)]	Q96T58	Q96T58 [1872-1888]	1761.89
[E].EQYYAATQLYKDPCAFQRGPAPE.[F]	1xCarbamidomethyl [C14]; 1xBenArg-43 [R18(100)]	P52945	P52945 [5-27]	2660.2
[E].PGANGLPGAAGERGAPGFRGPAGPNGIPGE.[K]	2xBenArg-43 [R13(100); R19(100)]	P02461	P02461 [473-502]	2612.24
[E].KEASGRTHVVYRREAVQQE.[W]	3xBenArg-43 [R6(100); R12(100); R13(100)]	Q8WXS8	Q8WXS8 [197-215]	2114
[D].TAVQGNIRLSFEDFVTMTASRML.[-]	1xBenArg-43 [R8(100)]; 2xOxidation [M17(100); M22(100)]	Q9UBV8	Q9UBV8 [262-284]	2576.24
[E].QAGARGGAEAGGAASDGSRGPGSPAGRGRPE.[A]	4xBenArg-43 [R5(100); R19(100); R27(100); R29(100)]	Q8N9B5	Q8N9B5 [61-91]	2592.11
[E].SASSHPAKRTAEVEMPGFRNPPGE.[S]	1xBenArg-43 [R9(100)]; 1xOxidation [M15(100)]	Q8IWD5	Q8IWD5 [136-159]	2525.17
[D].VPSSFDSILDMISLMRKYQE.[H]	1xBenArg-43 [R16(100)]; 2xOxidation [M11(100); M15(100)]	Q05209	Q05209 [202-221]	2348.1
[E].PAAVSRGGGGEPGAHGGAESGASGRKSE.[P]	1xBenArg-43 [R6(95.4)]	Q9H7S9	Q9H7S9 [255-282]	2450.13
[D].QTLRMWRVDSQMQRLCANDILD.[G]	1xCarbamidomethyl [C16]; 2xBenArg-43 [R4(94.5); R7(94.5)]	Q6PJI9	Q6PJI9 [309-330]	2663.23
[E].EGAAELRLRCLGWGPGRGE.[L]	1xCarbamidomethyl [C10]; 1xBenArg-43 [R]	Q86VR7	Q86VR7 [315-333]	2040.99
[E].LTGPGAVAAARLYGLE.[P]	1xBenArg-43 [R11(100)]	Q9HAH7	Q9HAH7 [384-399]	1515.81
[E].TPRGPGESVERARGGQAVTSMAAE.[D]	1xBenArg-43 [R11(93.4)]; 1xOxidation [M21(100)]	O15015	O15015 [1648-1671]	2387.13
[E].PESFRSPTFGKSFHFD.[P]	1xBenArg-43 [R5(100)]	Q9C0B5	Q9C0B5 [404-419]	1842.83
[E].RAQRMRKRKEE.[L]	2xBenArg-43 [R1(98.7); R]; 1xOxidation [M5(100)]	Q9C0I9	Q9C0I9 [369-379]	1417.72
[E].NLRTPMNSSWLPGSPMPQAQSPEE.[G]	1xBenArg-43 [R3(100)]	Q8NDX1	Q8NDX1 [545-568]	2611.18
[E].RGPSGLAGPKGANGDPGRPGE.[P]	1xBenArg-43 [R]	P02458	P02458 [533-553]	1903.93
[E].RQTGAAADMPQPAVRHQGPE.[P]	2xBenArg-43 [R1(100); R15(100)]	A8MWA6	A8MWA6 [202-221]	2030.92
[D].LDGGTLSRQHNCGTPLPVSSE.[K]	1xCarbamidomethyl [C12]; 1xBenArg-43 [R8(100)]	Q9NV70	Q9NV70 [555-575]	2182.01
[E].KGEPGERGPPGLPAHLD.[E]	1xBenArg-43 [R7(100)]	Q8IWL2	Q8IWL2 [88-104]	1683.83
[E].VEPVCFPAMGSPTMHRKAGALLMD.[L]	1xCarbamidomethyl [C5]; 1xBenArg-43 [R16(100)]; 1xOxidation [M]	C9J6K1	C9J6K1 [5-28]	2588.2
[E].SYGELRGAAPGRGTPPSYGGGGRYE.[E]	2xBenArg-43 [R6(96); R12(96)]	O75526	O75526 [285-309]	2426.09
[E].AVNGGPEAARLFPNSTMVGTGMAPE.[G]	1xBenArg-43 [R10(100)]	P54802	P54802 [422-446]	2431.13
[E].VIQNCPIDVRRPLYKME.[Q]	1xCarbamidomethyl [C5]; 1xBenArg-43 [R]; 1xOxidation [M16(100)]	Q9C0K3	Q9C0K3 [174-190]	2104.06
[D].SLATRFGTGQPAPTAPRPPGD.[K]	2xBenArg-43 [R5(100); R17(100)]	Q9Y6J9	Q9Y6J9 [451-471]	2007.97
[D].KYPGIRQILEKKE.[G]	1xBenArg-43 [R6(100)]	O95602	O95602 [413-425]	1558.88
[D].TQVTRQALNEISARHSE.[I]	1xBenArg-43 [R5(98.2)]	Q12846	Q12846 [193-209]	1896.94
[D].TQGMSIPAQPHASTRAGSE.[R]	1xBenArg-43 [R15(100)]	Q9UPS6	Q9UPS6 [1778-1796]	1882.86
[E].KEQRALENHLQQKHSAE.[L]	1xBenArg-43 [R4(100)]	Q8NB25	Q8NB25 [764-780]	2002.99
[D].RRGFVQSDTVLPSPIRSDE.[P]	3xBenArg-43 [R1(100); R2(100); R16(100)]	Q9NUE0	Q9NUE0 [354-372]	2029.96
[E].PLQNEVFASRHQDQNSVACIE.[E]	1xCarbamidomethyl [C19]; 1xBenArg-43 [R10(100)]	Q8TBE0	Q8TBE0 [685-705]	2399.09
[E].ATGADAGRLCPPPRSRAPHKD.[R]	1xCarbamidomethyl [C10]; 2xBenArg-43 [R14(100); R16(100)]	O60393	O60393 [150-170]	2144.02
[E].LNGSEAATPRDSPRPGKPD.[E]	1xBenArg-43 [R14(97.8)]	Q9Y5B0	Q9Y5B0 [384-402]	1921.92
[E].DEVATPAAPRPGFPAVPRE.[K]	1xBenArg-43 [R18(100)]	O60240	O60240 [472-490]	1933.97
[D].LSVGRSGSGHFGSGERARSYAASASAAPAE.[P]	2xBenArg-43 [R]	P20719	P20719 [54-83]	2807.29
[E].PATTARGGPGKAGSRGRFAGHSE.[A]	3xBenArg-43 [R6(100); R15(100); R17(100)]	O96013	O96013 [121-143]	2095.97
[E].AGTQRSVEVREAGTQRSVE.[V]	3xBenArg-43 [R5(100); R10(100); R16(100)]	Q587J8	Q587J8 [143-161]	1930.89
[D].VRRAEARSQSLPAVTPPE.[L]	3xBenArg-43 [R2(100); R3(100); R7(100)]	Q8NDZ0	Q8NDZ0 [765-782]	1834.91
[D].TVQGVLRDVWVRVRGVFE.[K]	3xBenArg-43 [R7(100); R12(100); R14(100)]	Q8NGC5	Q8NGC5 [295-312]	1986.02
[E].ATLRCWALGFYPAEITLTWQRDGE.[ED]	1xCarbamidomethyl [C5]; 2xBenArg-43 [R4(100); R21(100)]	P10321	P10321 [223-246]	2768.29
[E].KISSADPSGAFRMLSTAYEQSAQAAQQVSD.[S]	1xBenArg-43 [R12(100)]	Q13751	Q13751 [705-734]	3101.44
[E].AGRPADKIQMAMVHGVTTE.[E]	1xBenArg-43 [R3(100)]	Q07912	Q07912 [955-973]	1968.95
[E].VAAGASSGGETRQPGNGTRAGGPE.[E]	1xBenArg-43 [R]	Q969Z4	Q969Z4 [134-157]	2140.99
[D].QRRRGTEGFERPPASVSRNARPE.[A]	4xBenArg-43 [R4(98.6); R11(97.4); R18(96.2); R]	Q0P670	Q0P670 [313-335]	2481.16
[D].VEGAYSRAEATRGAGGSSSSPPE.[K]	2xBenArg-43 [R7(100); R12(100)]	P06401	P06401 [83-105]	2136.92
[D].PKMNGALPSDAVGYRQERE.[G]	1xBenArg-43 [R]; 1xOxidation [M3(100)]	Q8WUX1	Q8WUX1 [6-24]	2090.98
[E].KGEMGLGAVPGRQAAFREGLE.[Q]	2xBenArg-43 [R12(100); R17(100)]	Q5T013	Q5T013 [71-91]	2087.01
[E].VSGFRGGGGGPAYGPPPSLHAREGRYE.[R]	3xBenArg-43 [R5(100); R22(100); R25(100)]	Q96T58	Q96T58 [104-130]	2599.17
[E].NLTNGATAGNGDDGLIPPRKSRTPE.[S]	2xBenArg-43 [R19(100); R22(100)]	A5A3E0	A5A3E0 [555-579]	2465.18
[-].MPASQSRARARDRNNVLNRAE.[F]	1xAcetyl [N-Term]; 2xBenArg-43 [R11(96); R]	Q8NBV4	Q8NBV4 [1-21]	2368.14
[E].RGARARLGRQVDSMWAEQKQME.[L]	3xBenArg-43 [R1(97.3); R4(97.3); R6(99.9)]	P01286	P01286 [69-90]	2474.14
[E].NAALRISNSDLSGSARRKGKDQPE.[S]	3xBenArg-43 [R5(100); R16(100); R17(100)]	P39880	P39880 [396-419]	2441.18
[D].VAQCHLHHENPALGRE.[R]	1xCarbamidomethyl [C4]; 1xBenArg-43 [R15(100)]	Q5JU85	Q5JU85 [154-169]	1824.84
[E].GATRGTTEPHSRGHLSRPE.[A]	1xBenArg-43 [R]	O94776	O94776 [412-430]	2002.97
[E].QSRKTQDKGRRYTLTEGD.[F]	3xBenArg-43 [R3(100); R10(100); R11(100)]	Q8N350	Q8N350 [142-159]	2009.93
[D].QLDASRGRAIPFCGQRGRFKYE.[I]	1xCarbamidomethyl [C13]; 3xBenArg-43 [R18(98.8); R]	P98161	P98161 [3100-3121]	2483.17
[D].TAYPYGYRGGASPGRPPQPE.[Q]	1xBenArg-43 [R15(98.3)]	Q00056	Q00056 [98-117]	2077.96
[D].PLGRGRSYENLLGREVRE.[P]	4xBenArg-43 [R4(100); R6(100); R14(100); R17(100)]	C9J069	C9J069 [462-479]	1928.91
[E].AAPRSALRSPGQPPSAGRARD.[G]	4xBenArg-43 [R4(100); R8(100); R18(100); R20(100)]	Q86SH2	Q86SH2 [272-292]	1945.91
[E].QRGRFRAMVELARLD.[R]	2xBenArg-43 [R6(97.5); R13(100)]; 1xOxidation [M8(100)]	P35916	P35916 [956-970]	1747.88
[D].KEAWFPASFVRLRVNQE.[E]	2xBenArg-43 [R11(100); R13(100)]	Q96N96	Q96N96 [192-208]	1990.99
[E].RNGHASEGMTRPRDALGPE.[E]	1xBenArg-43 [R13(96)]	Q96J66	Q96J66 [499-517]	2007.93
[E].RMEVTAVATQGGYGSSNWVTSYLLMFSDSGWNWKQYRQE.[D]	1xBenArg-43 [R1(99.8)]; 1xOxidation [M25(100)]	Q9C0A0	Q9C0A0 [88-126]	4506.04
[D].TDSAIGSFRYSSRSNSQKPE.[T]	1xBenArg-43 [R]	Q5VZP5	Q5VZP5 [889-908]	2174
[D].PGPSPEASHLRFRRFRFQEAAGPRE.[A]	4xBenArg-43 [R11(99.9); R13(98.4); R16(98.4); R]	O14978	O14978 [33-57]	2723.27
[E].EVANGLRNPVAMVHARDGTHRFFVAE.[Q]	3xBenArg-43 [R7(100); R16(100); R21(100)]; 1xOxidation [M12(100)]	Q96JK4	Q96JK4 [188-213]	2780.3
[E].PGAGVTPASTPPSCRYRRLTGDSGIE.[L]	1xCarbamidomethyl [C14]; 3xBenArg-43 [R15(100); R17(100); R18(100)]	Q96G27	Q96G27 [190-215]	2573.17
[D].SVPSAMTTRLRRQSERERE.[R]	1xBenArg-43 [R]; 1xOxidation [M6(100)]	Q8NDX5	Q8NDX5 [873-891]	2262.13
[E].SIRGQPGPPGPQGPPGIGYE.[G]	1xBenArg-43 [R3(100)]	P39060	P39060 [1377-1396]	1917.93
[E].VDSASAAPAFYSQAPRPPASPGRPE.[Q]	1xBenArg-43 [R]	O95159	O95159 [170-194]	2483.18
[E].RVSLMADGKIFVGSGSSGGTE.[G]	1xBenArg-43 [R1(100)]	Q96JP5	Q96JP5 [525-545]	2011.96
[E].GAGASSPGCALRGAGGLEPGPLPED.[V]	1xCarbamidomethyl [C9]; 1xBenArg-43 [R12(100)]	P14652	P14652 [269-293]	2250.03
[E].DAVRKGTCSFPVRYLGHVE.[V]	1xCarbamidomethyl [C8]; 2xBenArg-43 [R4(100); R13(100)]	Q9Y6R0	Q9Y6R0 [71-89]	2105
[D].GLSRGERGPRRAAVPE.[L]	3xBenArg-43 [R4(98.7); R10(100); R11(100)]	A6NIX2	A6NIX2 [65-80]	1578.78
[D].VRASTAPTPSTAAV.[-]	1xBenArg-43 [R2(100)]	P55058	P55058 [480-493]	1285.66
[E].KSPVREPVDNLSPE.[E]	1xBenArg-43 [R5(100)]	Q86U06	Q86U06 [148-161]	1523.76
[E].LEGRRGIFPEGFVE.[L]	2xBenArg-43 [R4(100); R5(100)]	Q6XZF7	Q6XZF7 [187-200]	1519.73
[E].EPGGAAVREVYE.[E]	1xBenArg-43 [R8(100)]	A0A024RBG1	A0A024RBG1 [58-69]	1233.56
[DE].TEIERLKSE.[IK]	1xBenArg-43 [R5(100)]	O14827	O14827 [173-181]	1061.54
[E].SGPVSNSEISLSFDLSRNTD.[V]	1xBenArg-43 [R17(100)]	Q9BXT5	Q9BXT5 [846-865]	2081.95
[D].SGRLGLGTRESHSCPQQVPMPPGQE.[A]	1xCarbamidomethyl [C14]; 2xBenArg-43 [R3(100); R9(100)]	Q86SG6	Q86SG6 [472-496]	2619.18
[D].TSRITGSHKTE.[Q]	1xBenArg-43 [R3(100)]	Q9ULM3	Q9ULM3 [181-191]	1173.57
[D].TILSERTRDVE.[S]	1xBenArg-43 [R8(99.3)]	Q8N6L0	Q8N6L0 [307-317]	1275.64
[D].LTNVMATSRKYE.[D]	1xBenArg-43 [R9(100)]	P12821	P12821 [770-781]	1369.67
[E].AAPRGREAAPRGPE.[A]	3xBenArg-43 [R4(100); R6(100); R11(100)]	Q9UH36	Q9UH36 [39-52]	1305.6
[E].GLPRMCTRSLTALSE.[P]	1xCarbamidomethyl [C6]; 2xBenArg-43 [R4(100); R8(100)]	Q7Z5J4	Q7Z5J4 [1051-1065]	1605.75
[E].RALVLE.[L]	1xBenArg-43 [R1(100)]	P58166	P58166 [40-45]	657.382
[E].PGGAAGRSHPE.[D]	1xBenArg-43 [R7(100)]	Q4G0X9	Q4G0X9 [4-14]	992.443
[E].QAPTEQRPGVQE.[C]	1xBenArg-43 [R7(100)]	P08519	P08519 [130-141]; [244-255]; [358-369]; [472-483]; [586-597]; [700-711]; [814-825]; [928-939]	1296.61
[D].GGRLGAVGRARSREE.[E]	4xBenArg-43 [R3(100); R9(100); R11(100); R13(100)]	Q12774	Q12774 [384-398]	1398.64
[E].RLAGGATRDSAASD.[I]	1xBenArg-43 [R1(99.1)]	Q9UHV5	Q9UHV5 [161-174]	1304.61
[E].PAGGGRSRE.[A]	1xBenArg-43 [R]	O43541	O43541 [152-160]	843.395
[D].QRVPPSTSPE.[D]	1xBenArg-43 [R2(100)]	Q96KW2	Q96KW2 [127-136]	1054.51
[E].TRKMFE.[R]	1xBenArg-43 [R2(100)]; 1xOxidation [M4(100)]	Q9ULJ8	Q9ULJ8 [142-147]	784.355
[E].MREALQE.[K]	1xBenArg-43 [R2(100)]	Q13435	Q13435 [536-542]	833.371
[E].QPPADMLRPD.[P]	1xBenArg-43 [R8(100)]; 1xOxidation [M6(100)]	Q6L9W6	Q6L9W6 [316-325]	1112.49
[E].APGQEQRGPE.[D]	1xBenArg-43 [R7(100)]	P12838	P12838 [29-38]	1025.45
[E].GPAPSLPRPE.[R]	1xBenArg-43 [R8(100)]	Q99941	Q99941 [294-303]	977.494
[D].PAGLEGGPRD.[E]	1xBenArg-43 [R9(100)]	Q6ZP68	Q6ZP68 [37-46]	925.426
[D].AGAGAARGRGRPE.[A]	2xBenArg-43 [R7(98.8); R]	Q9H7M6	Q9H7M6 [21-33]	1139.54
[E].NVPSSSGRHE.[G]	1xBenArg-43 [R8(100)]	Q9H4A3	Q9H4A3 [1085-1094]	1026.45
[E].SPRAPTNPE.[P]	1xBenArg-43 [R3(100)]	Q5T1R4	Q5T1R4 [2334-2342]	925.426
[E].PGATRSRAQSE.[R]	2xBenArg-43 [R5(100); R7(100)]	Q96PE2	Q96PE2 [876-886]	1073.47
[D].PGASRGGTTGE.[T]	1xBenArg-43 [R5(100)]	Q9HBG7	Q9HBG7 [245-255]	946.411
[E].PEAGGTRAPE.[E]	1xBenArg-43 [R7(100)]	Q9C0A1	Q9C0A1 [1557-1566]	941.421
[D].PAGAGRRESE.[P]	2xBenArg-43 [R6(100); R7(100)]	Q96DC8	Q96DC8 [35-44]	943.4
[D].PAGEARGFPE.[P]	1xBenArg-43 [R6(100)]	Q8NFA2	Q8NFA2 [311-320]	987.442
[E].PRSAPSQRE.[P]	1xBenArg-43 [R2(100)]	Q13507	Q13507 [49-57]	984.474
[D].GPARPASPE.[A]	1xBenArg-43 [R4(100)]	Q9UJX6	Q9UJX6 [308-316]	838.394
[E].TAAVYRSPPE.[G]	1xBenArg-43 [R6(100)]	Q6V0L0	Q6V0L0 [417-426]	1047.5
[E].TGAPGPARME.[G]	1xBenArg-43 [R8(100)]; 1xOxidation [M9(100)]	Q9BXM0	Q9BXM0 [1445-1454]	959.414
[E].KGGRRRAGGE.[F]	3xBenArg-43 [R4(100); R5(100); R6(100)]	Q9P281	Q9P281 [2227-2236]	914.421
[E].ATGSRATGME.[S]	1xBenArg-43 [R5(100)]; 1xOxidation [M9(100)]	Q8TF21	Q8TF21 [674-683]	953.388
[E].RPSPVMPPPE.[E]	1xBenArg-43 [R1(100)]	Q86UU5	Q86UU5 [79-88]	1063.51
[D].RRGGDGQINE.[Q]	2xBenArg-43 [R1(100); R2(100)]	O75381	O75381 [350-359]	1015.43
[D].TAGERGGSRAPE.[V]	1xBenArg-43 [R]	Q96SQ7	Q96SQ7 [92-103]	1144.52
[E].PVDMSARRSEPE.[R]	2xBenArg-43 [R7(100); R8(100)]	Q8WXI9	Q8WXI9 [104-115]	1287.54
[E].QNRRVESLGPPSE.[P]	2xBenArg-43 [R3(100); R4(100)]	P08F94	P08F94 [3770-3782]	1382.64
[D].RSPAAECLSE.[K]	1xCarbamidomethyl [C7]; 1xBenArg-43 [R1(100)]	Q12931	Q12931 [567-576]	1076.46
[D].FRGRHRSRTD.[Q]	2xBenArg-43 [R]	P78332	P78332 [257-266]	1201.57
[E].PSPGGCPRLE.[E]	1xCarbamidomethyl [C6]; 1xBenArg-43 [R8(100)]	Q6ZMY3	Q6ZMY3 [453-462]	1026.46
[E].PAEAPATRRE.[L]	2xBenArg-43 [R8(100); R9(100)]	Q9H7P9	Q9H7P9 [702-711]	1011.46
[E].APAAARGSGSE.[T]	1xBenArg-43 [R6(100)]	Q8N5A5	Q8N5A5 [92-102]	930.416
[D].VPGDRPPSSPE.[A]	1xBenArg-43 [R5(100)]	Q6ZS17	Q6ZS17 [867-877]	1094.5
[E].KRERRALERKMSE.[M]	4xBenArg-43 [R2(100); R4(100); R5(100); R9(100)]	O60237	O60237 [936-948]	1516.72
[D].GPAVERPSTE.[L]	1xBenArg-43 [R6(100)]	P23219	P23219 [589-598]	999.463
[E].RALVRE.[S]	2xBenArg-43 [R1(100); R5(100)]	P62699	P62699 [103-108]	657.345
[E].VGRAGHEDSTE.[P]	1xBenArg-43 [R3(100)]	Q9Y4B5	Q9Y4B5 [1457-1467]	1114.46
[E].PAGENRGPTE.[L]	1xBenArg-43 [R6(100)]	B2RXH4	B2RXH4 [561-570]	984.427
[E].PAGRSRFTPE.[L]	2xBenArg-43 [R4(100); R6(100)]	Q14676	Q14676 [1793-1802]	1031.47
[E].EAVGRVGCAD.[S]	1xCarbamidomethyl [C8]; 1xBenArg-43 [R5(100)]	O75170	O75170 [863-872]	990.42
[E].TGAAGVDGGCGGRH.[-]	1xCarbamidomethyl [C10]; 1xBenArg-43 [R13(100)]	Q05469	Q05469 [1063-1076]	1228.5
[E].PWGPDLHRPE.[E]	1xBenArg-43 [R8(100)]	Q96MX3	Q96MX3 [7-16]	1160.54
[D].PEAGHQERPE.[E]	1xBenArg-43 [R8(100)]	F5GYI3	F5GYI3 [97-106]	1106.47
[E].PEAGDWRPE.[M]	1xBenArg-43 [R7(100)]	O95503	O95503 [353-361]	1013.42
[E].PAGPESRAAPSPE.[D]	1xBenArg-43 [R7(100)]	Q6ZRP0	Q6ZRP0 [34-46]	1222.56
[D].GAPGERGGPGE.[R]	1xBenArg-43 [R6(100)]	P12109	P12109 [419-429]	940.401
[E].GSRAGASE.[L]	1xBenArg-43 [R3(100)]	Q16082	Q16082 [59-66]	691.289
[D].SPAGSNPRTPE.[S]	1xBenArg-43 [R8(100)]	Q9H7S9	Q9H7S9 [4-14]	1069.48
[E].RRGGHHRPD.[S]	3xBenArg-43 [R1(100); R2(100); R7(100)]	P35568	P35568 [594-602]	958.401
[E].SIRSPE.[G]	1xBenArg-43 [R3(100)]	P02458	P02458 [1268-1273]	645.309
[E].IPSVRE.[S]	1xBenArg-43 [R5(100)]	Q96LA6	Q96LA6 [170-175]	657.345
[E].PSRPRAAPE.[T]	2xBenArg-43 [R3(100); R5(100)]	Q7Z5N4	Q7Z5N4 [48-56]	894.42
[E].KPGNEARGSGE.[S]	1xBenArg-43 [R7(100)]	Q6E0U4	Q6E0U4 [332-342]	1058.47
[E].RAAAAMAALE.[R]	1xBenArg-43 [R1(100)]; 1xOxidation [M6(100)]	Q5T6C5	Q5T6C5 [6-15]	947.45
[D].AGEPGRPGSPGKDGTSGE.[K]	1xBenArg-43 [R6(100)]	P0C862	P0C862 [55-72]	1612.71
[E].PAGSNRGQYPE.[D]	1xBenArg-43 [R6(100)]	Q15011	Q15011 [108-118]	1132.49
[E].AGPGGAGGGGSRVE.[L]	1xBenArg-43 [R12(100)]	Q12872	Q12872 [21-34]	1085.49
[E].RAVAAERQRE.[Q]	3xBenArg-43 [R1(100); R7(100); R9(100)]	Q9BXL6	Q9BXL6 [311-320]	1056.48
[E].AEPERRGGPE.[G]	2xBenArg-43 [R5(100); R6(100)]	Q6ZRV2	Q6ZRV2 [564-573]	1011.43
[D].PRAGSAPLAE.[D]	1xBenArg-43 [R2(100)]	P31152	P31152 [382-391]	925.462
[D].SPGPSERE.[T]	1xBenArg-43 [R7(100)]	Q8IYM0	Q8IYM0 [338-345]	815.342
[E].EVPRPE.[G]	1xBenArg-43 [R4(100)]	Q9UPQ9	Q9UPQ9 [638-643]	683.325
[E].PAGRWKE.[G]	1xBenArg-43 [R4(100)]	Q96AQ6	Q96AQ6 [513-519]	800.394
[E].KSRCIPE.[I]	1xCarbamidomethyl [C4]; 1xBenArg-43 [R3(100)]	Q969U7	Q969U7 [165-171]	846.403
[D].TVPTRE.[E]	1xBenArg-43 [R5(100)]	A6NJI9	A6NJI9 [262-267]	659.325
[D].TSPPRRARHD.[S]	2xBenArg-43 [R5(99.4); R]	Q9BRD0	Q9BRD0 [187-196]	1106.52
[E].PARAGDRQPE.[W]	2xBenArg-43 [R3(100); R7(100)]	Q14980	Q14980 [941-950]	1010.44
[E].IPGRAGDGSE.[H]	1xBenArg-43 [R4(100)]	Q96AA8	Q96AA8 [265-274]	915.405
[E].VGPALCRGME.[R]	1xCarbamidomethyl [C6]; 1xBenArg-43 [R7(100)]; 1xOxidation [M9(100)]	Q2M1V0	Q2M1V0 [5-14]	1062.46
[E].GIRGASGGAGGRSLD.[S]	2xBenArg-43 [R3(100); R12(100)]	Q9Y3Q8	Q9Y3Q8 [111-125]	1244.58
[D].VEGGGSEPTQRD.[A]	1xBenArg-43 [R11(100)]	O95671	O95671 [241-252]	1188.5
[E].RAVSRYPE.[M]	2xBenArg-43 [R1(100); R5(100)]	Q8IYA6	Q8IYA6 [695-702]	891.409
[D].TAGLESSTRSE.[S]	1xBenArg-43 [R9(100)]	Q12986	Q12986 [131-141]	1094.48
[E].RRGARRWE.[E]	3xBenArg-43 [R]	Q00722	Q00722 [914-921]	957.442
[E].GALSEEPRGPE.[L]	1xBenArg-43 [R8(100)]	P16157	P16157 [1604-1614]	1098.49
[E].RAGQCPPPPE.[R]	1xCarbamidomethyl [C5]; 1xBenArg-43 [R1(100)]	Q8IY92	Q8IY92 [515-524]	1065.47
[D].RNNARQIHE.[G]	2xBenArg-43 [R1(100); R5(100)]	O43252	O43252 [139-147]	1051.48
[E].EPPAHRPE.[R]	1xBenArg-43 [R6(100)]	Q9Y4B5	Q9Y4B5 [1355-1362]	889.405
[E].RAMSEVTSLHE.[D]	1xBenArg-43 [R1(100)]	Q86X29	Q86X29 [429-439]	1216.55
[D].IQDEMGRHE.[V]	1xBenArg-43 [R7(100)]; 1xOxidation [M5(100)]	Q969X5	Q969X5 [89-97]	1087.44
[E].RAPGSPHPHE.[A]	1xBenArg-43 [R1(100)]	Q96PC2	Q96PC2 [338-347]	1041.47
[D].PAGRTTE.[T]	1xBenArg-43 [R4(100)]	P42684	P42684 [37-43]	688.315
[E].EAPGGQGRPE.[A]	1xBenArg-43 [R8(100)]	Q86UL8	Q86UL8 [1330-1339]	954.416
[D].PSAPQPRAE.[T]	1xBenArg-43 [R7(100)]	Q5T890	Q5T890 [14-22]	909.431
[E].LDLRPVD.[A]	1xBenArg-43 [R4(100)]	Q13017	Q13017 [632-638]	784.409
[E].GPGAGDRRRE.[G]	2xBenArg-43 [R]	P13985	P13985 [111-120]	984.438
[E].PAAGSHRAGE.[R]	1xBenArg-43 [R7(100)]	Q96S55	Q96S55 [50-59]	909.406
[E].QEGAVPRRPE.[D]	2xBenArg-43 [R7(100); R8(100)]	Q8N8E2	Q8N8E2 [257-266]	1052.49
[E].RAAGGGAGSSED.[D]	1xBenArg-43 [R1(100)]	Q9H4A6	Q9H4A6 [27-38]	991.396
[E].TGAPGCSGSRPPE.[L]	1xCarbamidomethyl [C6]; 1xBenArg-43 [R10(100)]	Q9BYE7	Q9BYE7 [51-63]	1229.51
[E].GPGRGDEPSPS.[-]	1xBenArg-43 [R4(100)]	Q9NVI7	Q9NVI7 [624-634]	1012.42
[D].VARHVE.[E]	1xBenArg-43 [R3(100)]	P42229	P42229 [760-765]	667.341
[D].VSRNEIPE.[I]	1xBenArg-43 [R3(100)]	Q9BTT6	Q9BTT6 [89-96]	900.431
[E].RRAGMVKPE.[S]	2xBenArg-43 [R1(100); R2(100)]; 1xOxidation [M5(100)]	Q8NC01	Q8NC01 [259-267]	973.466
[D].RARGAREAGPD.[A]	3xBenArg-43 [R1(100); R3(100); R6(100)]	Q13395	Q13395 [248-258]	1026.44
[D].RAAVQTNMRD.[F]	2xBenArg-43 [R1(100); R9(100)]	Q9BSL1	Q9BSL1 [138-147]	1075.47
[D].GQRRHRPE.[S]	3xBenArg-43 [R3(100); R4(100); R6(100)]	Q5T011	Q5T011 [2874-2881]	906.395
[D].TAARERE.[V]	1xBenArg-43 [R4(99.4)]	P23588	P23588 [369-375]	789.374
[E].RRAAGAGGSGSE.[S]	2xBenArg-43 [R1(100); R2(100)]	O14640	O14640 [592-603]	989.417
[E].RRGAGDQPE.[T]	2xBenArg-43 [R1(100); R2(100)]	A6NNE9	A6NNE9 [132-140]	899.374
[E].GTPPSRGSSGE.[G]	1xBenArg-43 [R6(100)]	Q8WXE0	Q8WXE0 [938-948]	988.422
[D].AQRENPAE.[A]	1xBenArg-43 [R3(100)]	Q5TCX8	Q5TCX8 [678-685]	871.379
[E].TGAAPAPARASD.[L]	1xBenArg-43 [R9(100)]	Q6ZTQ3	Q6ZTQ3 [6-17]	1041.48
[D].RGAGSIRE.[A]	2xBenArg-43 [R1(100); R7(100)]	Q9UII2	Q9UII2 [35-42]	759.352
[D].GAPGGRPD.[L]	1xBenArg-43 [R6(100)]	Q6UX72	Q6UX72 [110-117]	683.299
[E].ADVRPRAHE.[G]	2xBenArg-43 [R4(100); R6(100)]	Q8TD08	Q8TD08 [318-326]	964.437
[D].TGAAGRNSYLE.[V]	1xBenArg-43 [R6(100)]	Q15084	Q15084 [308-318]	1095.5
[D].RRPAGPPRE.[P]	3xBenArg-43 [R1(100); R2(100); R8(100)]	Q8NCF5	Q8NCF5 [97-105]	906.42
[E].LGGGRNE.[S]	1xBenArg-43 [R5(100)]	Q76I76	Q76I76 [679-685]	659.299
[E].PRRPRAGPE.[E]	3xBenArg-43 [R2(100); R3(100); R5(100)]	P18887	P18887 [306-314]	906.42
[E].LSGAERE.[R]	1xBenArg-43 [R6(100)]	Q12769	Q12769 [48-54]	718.325
[E].PGAAGGAAGGSRD.[A]	1xBenArg-43 [R12(100)]	Q08AE8	Q08AE8 [26-38]	1000.43
[E].GAPGAEGSPGRD.[G]	1xBenArg-43 [R11(100)]	P02452	P02452 [1016-1027]	1027.43
[D].PSHRSSSPE.[L]	1xBenArg-43 [R4(100)]	P12259	P12259 [1144-1152]	940.401
[D].RPGASPKRNHD.[G]	2xBenArg-43 [R1(100); R8(100)]	Q12769	Q12769 [1153-1163]	1148.53
[E].MREAAATE.[I]	1xBenArg-43 [R2(100)]	P56545	P56545 [333-340]	835.35
[E].GAPDPRRCTVDGSPHE.[L]	1xCarbamidomethyl [C8]; 1xBenArg-43 [R]	Q9NRL3	Q9NRL3 [330-345]	1707.74
[E].RSGPFTHPD.[F]	1xBenArg-43 [R1(100)]	Q8TBC4	Q8TBC4 [47-55]	970.426
[E].VRSGGTVVE.[N]	1xBenArg-43 [R2(100)]	Q8IXS6	Q8IXS6 [182-190]	860.436
[D].LQARDAGEYE.[C]	1xBenArg-43 [R4(100)]	O75054	O75054 [110-119]	1108.48
[E].SPPAPRAGPRE.[V]	2xBenArg-43 [R6(100); R10(100)]	Q7RTS6	Q7RTS6 [12-22]	1048.49
[E].QRRRRAE.[A]	3xBenArg-43 [R2(99.9); R3(99.9); R]	Q15772	Q15772 [3245-3251]	842.4
[E].RQRGNFPD.[R]	1xBenArg-43 [R1(99.6)]	A0A599	A0A599 [74-81]	946.438
[E].RAEFPE.[L]	1xBenArg-43 [R1(100)]	Q5JYT7	Q5JYT7 [921-926]	705.309
[D].PRAGGDATD.[S]	1xBenArg-43 [R2(100)]	O75122	O75122 [984-992]	816.337
[D].EAGHGDPRPE.[P]	1xBenArg-43 [R8(100)]	Q9H2K8	Q9H2K8 [406-415]	1021.42
[E].AARARMREPE.[A]	3xBenArg-43 [R3(100); R5(100); R7(100)]; 1xOxidation [M6(100)]	Q96IF1	Q96IF1 [320-329]	1073.45
[D].QGPRGYGAPAD.[I]	1xBenArg-43 [R4(100)]	Q6ZN16	Q6ZN16 [823-833]	1045.46
[E].RSPEAVGSE.[C]	1xBenArg-43 [R1(100)]	Q9Y4K1	Q9Y4K1 [532-540]	888.394
[E].RVGAGLSEME.[Q]	1xBenArg-43 [R1(100)]; 1xOxidation [M9(100)]	Q9Y6N6	Q9Y6N6 [1459-1468]	1021.45
[D].TEKMDRTPE.[K]	1xBenArg-43 [R6(100)]	Q7Z6E9	Q7Z6E9 [1188-1196]	1063.46
[E].TQTQRGGE.[F]	1xBenArg-43 [R5(100)]	Q86T96	Q86T96 [302-309]	833.363
[E].KRSQYPE.[I]	1xBenArg-43 [R2(100)]	Q9BQ52	Q9BQ52 [476-482]	864.41
[E].GRAVTNEPE.[E]	1xBenArg-43 [R2(100)]	P56192	P56192 [213-221]	929.421
[E].PGGRGRAGGAE.[G]	2xBenArg-43 [R4(100); R6(100)]	Q7L0Q8	Q7L0Q8 [36-46]	898.39
[D].PAQRDVMLE.[N]	1xBenArg-43 [R4(100)]	Q9HBT8	Q9HBT8 [64-72]	1015.48
[E].PAARRSTGLD.[A]	2xBenArg-43 [R4(100); R5(100)]	Q14242	Q14242 [85-94]	957.452
[E].PAGNRTANSE.[D]	1xBenArg-43 [R5(100)]	P43629	P43629 [377-386]	973.422
[D].QGPRAHSSPE.[P]	1xBenArg-43 [R4(100)]	Q5SNV9	Q5SNV9 [1282-1291]	1022.45
[E].PSRFSAPQE.[D]	1xBenArg-43 [R3(100)]	Q9Y2H9	Q9Y2H9 [804-812]	975.442
[E].VQGRSDGSGE.[S]	1xBenArg-43 [R4(100)]	Q7Z6Z7	Q7Z6Z7 [2900-2909]	948.39
[D].TRGPSSHE.[M]	1xBenArg-43 [R2(100)]	Q9H0L4	Q9H0L4 [372-379]	827.353
[E].EAPGGRLGEAE.[G]	1xBenArg-43 [R6(100)]	Q9HBR0	Q9HBR0 [408-418]	1042.47
[D].GGPASEAGLRQGD.[L]	1xBenArg-43 [R10(100)]	Q6P0Q8	Q6P0Q8 [1143-1155]	1171.52
[E].APGGGSDRD.[T]	1xBenArg-43 [R8(100)]	Q01101	Q01101 [342-350]	788.306
[E].TGAATGSRREE.[R]	2xBenArg-43 [R8(100); R9(100)]	Q8IVF2	Q8IVF2 [369-379]	1048.44
[E].RGRKRPCGPGE.[H]	1xCarbamidomethyl [C7]; 3xBenArg-43 [R1(100); R3(100); R5(100)]	Q5T280	Q5T280 [4-14]	1140.5
[E].SPPPYRPD.[E]	1xBenArg-43 [R6(100)]	Q16625	Q16625 [8-15]	885.399
[E].VRAGAFE.[H]	1xBenArg-43 [R2(100)]	Q13641	Q13641 [133-139]	706.341
[D].PRAGGSCFRE.[C]	1xCarbamidomethyl [C7]; 1xBenArg-43 [R9(98.4)]	Q7Z7M0	Q7Z7M0 [1253-1262]	1093.47
[E].QLPMDLRDRFTE.[M]	2xBenArg-43 [R7(100); R9(100)]	Q9NXR8	Q9NXR8 [13-24]	1434.65
[E].TARYHNNPE.[V]	1xBenArg-43 [R3(100)]	Q9Y2G4	Q9Y2G4 [246-254]	1058.45
[D].PAARERERE.[A]	2xBenArg-43 [R4(99.6); R]	P54259	P54259 [928-936]	1027.47
[E].RGRVDE.[F]	1xBenArg-43 [R]	Q8IVV2	Q8IVV2 [733-738]	688.326
[E].PSLRDSNPD.[E]	1xBenArg-43 [R4(100)]	Q15059	Q15059 [604-612]	957.416
[D].RRPLGHFPD.[I]	2xBenArg-43 [R1(100); R2(100)]	O75342	O75342 [642-650]	1008.48
[E].LGRGTNTE.[E]	1xBenArg-43 [R3(100)]	O15457	O15457 [761-768]	804.373
[D].APGGDAARRPD.[P]	2xBenArg-43 [R8(100); R9(100)]	Q5VV17	Q5VV17 [246-256]	996.427
[E].LAGRSAGGSSPE.[G]	1xBenArg-43 [R4(100)]	Q9H6Z4	Q9H6Z4 [92-103]	1045.48
[E].GGLPDRGHE.[E]	1xBenArg-43 [R6(100)]	Q8NF91	Q8NF91 [1304-1312]	894.395
[E].GLRGEMNYTQE.[P]	1xBenArg-43 [R3(100)]; 1xOxidation [M6(100)]	Q9H4L5	Q9H4L5 [40-50]	1270.53
[E].PSGRRGSDE.[L]	1xBenArg-43 [R]	Q9C0H9	Q9C0H9 [981-989]	917.396
[E].EPGATRSRAQSE.[R]	2xBenArg-43 [R6(100); R8(100)]	Q96PE2	Q96PE2 [875-886]	1202.52
[E].PPDHRQE.[A]	1xBenArg-43 [R5(100)]	Q5T2S8	Q5T2S8 [436-442]	835.358
[E].KGDPTERE.[L]	1xBenArg-43 [R7(100)]	O15178	O15178 [34-41]	888.394
[E].PGGDRARGARE.[A]	3xBenArg-43 [R5(100); R7(100); R10(100)]	Q13395	Q13395 [244-254]	1012.42
[E].RIGGPE.[V]	1xBenArg-43 [R1(100)]	Q96L34	Q96L34 [633-638]	585.288
[D].PEAGRRQHAE.[E]	2xBenArg-43 [R5(100); R6(100)]	Q76G19	Q76G19 [534-543]	1064.46
[E].EPARGPGEARGE.[R]	2xBenArg-43 [R4(100); R10(100)]	Q8N8E2	Q8N8E2 [103-114]	1139.48
[E].PSGGAGREE.[N]	1xBenArg-43 [R7(100)]	Q9UK61	Q9UK61 [51-59]	816.337
[E].PQPGPSRALE.[N]	1xBenArg-43 [R7(100)]	Q9NSD4	Q9NSD4 [156-165]	1008.5
[E].LGRGTSTYD.[G]	1xBenArg-43 [R3(100)]	P43246	P43246 [750-758]	926.41
[D].LPDNPERFE.[W]	1xBenArg-43 [R7(100)]	O00478	O00478 [371-379]	1073.48
[E].KGEPGPRGPE.[G]	1xBenArg-43 [R7(100)]	P12110	P12110 [527-536]	980.468
[D].VPRRPE.[P]	2xBenArg-43 [R3(100); R4(100)]	A2A3L6	A2A3L6 [9-14]	667.33
[E].PGRSPESQMAE.[H]	1xBenArg-43 [R3(100)]	Q8NF91	Q8NF91 [5992-6002]	1145.48
[E].ALRGCPQE.[D]	1xCarbamidomethyl [C5]; 1xBenArg-43 [R3(100)]	P11215	P11215 [140-147]	887.393
[E].PGSRQWPE.[S]	1xBenArg-43 [R4(100)]	Q92539	Q92539 [427-434]	913.405
[D].PDGPGRPRPE.[Q]	2xBenArg-43 [R6(100); R8(100)]	Q8N344	Q8N344 [381-390]	991.437
[D].ARGGGPSALWE.[I]	1xBenArg-43 [R2(100)]	Q92538	Q92538 [1689-1699]	1057.49
[E].EGLRCNPD.[H]	1xCarbamidomethyl [C5]; 1xBenArg-43 [R4(100)]	Q9Y6J0	Q9Y6J0 [149-156]	917.367
[E].SPRPEGGE.[E]	1xBenArg-43 [R3(100)]	Q8IV48	Q8IV48 [21-28]	785.331

## Sheet: 250 uM rep 2
Annotated.Sequence	Modifications	Master.Protein.Accessions	Positions.in.Master.Proteins	Theo..MH...Da.
[D].YHRLSSPTQTAAKQGKMDSPTSRAGSD.[K]	1xBenArg-43 [R3(87.2)]; 1xOxidation [M17(100)]	Q70CQ4	Q70CQ4 [428-454]	2850.33
[D].GRRGGGSGRGSGGGSGLPSGMPVPPGRD.[G]	1xBenArg-43 [R]; 1xOxidation [M21(100)]	A0A6Q8PHR7	A0A6Q8PHR7 [17-44]	2495.18
[E].AESRPNDLNSSVTPSPAKHRAKMD.[D]	1xBenArg-43 [R20(100)]; 1xOxidation [M23(100)]	Q969J3	Q969J3 [9-32]	2581.23
[D].GRYSLSGSVAHSRDAGREGLRSD.[V]	1xBenArg-43 [R]	Q8IX01	Q8IX01 [61-83]	2390.14
[D].PMRGGPMRGGPGPGPGPYHRGRGGRGGNE.[P]	2xBenArg-43 [R]; 1xOxidation [M2(100)]	Q96QC0	Q96QC0 [686-714]	2801.27
[D].QSQVPRVPTHTLAMVVPPQE.[P]	1xBenArg-43 [R6(100)]; 1xOxidation [M14(100)]	Q8IWZ3	Q8IWZ3 [712-731]	2187.11
[D].NRGSPQPQQEPRADHQQQPHYASRPGD.[W]	1xBenArg-43 [R24(91.7)]	Q96JE7	Q96JE7 [52-78]	3038.38
[D].PSVSRNSTVRYFDNGTALVVQWD.[H]	2xBenArg-43 [R5(100); R10(100)]	Q6UX71	Q6UX71 [208-230]	2525.18
[D].IQSQRMKIGMAQFGSNYQSIIE.[L]	1xBenArg-43 [R5(100)]; 1xOxidation [M6(95.9)]	A8TX70	A8TX70 [1037-1058]	2502.2
[E].SSQRPRGSPRPRSQNNIYSACPRRARGAD.[A]	1xCarbamidomethyl [C21]; 4xBenArg-43 [R6(99.9); R10(99.9); R12(99.9); R23(97.9)]	O60667	O60667 [298-326]	3125.45
[D].GRAGVMGPPGSRGASGPAGVRGPNGD.[A]	2xBenArg-43 [R2(100); R12(97.6)]	P08123	P08123 [412-437]	2248.04
[D].PPRAARPSSAAPASRGAPRLPPVCGD.[F]	1xCarbamidomethyl [C24]; 3xBenArg-43 [R15(99.8); R19(99.8); R]	Q96HB5	Q96HB5 [417-442]	2482.2
[E].RAPGETALIDRTGRMLKME.[P]	2xBenArg-43 [R1(99.9); R]; 2xOxidation [M15(100); M18(100)]	Q9ULT8	Q9ULT8 [1005-1023]	2091.01
[E].WTVPIRMEGAAWPGAGTGELLWD.[V]	1xBenArg-43 [R6(100)]; 1xOxidation [M7(100)]	Q5VST9	Q5VST9 [6308-6330]	2486.17
[D].PGGPLDGSLKARGLGGGDLSVSSD.[S]	1xBenArg-43 [R12(100)]	P19622	P19622 [173-196]	2169.07
[D].VPPSPEAGGTTGPWTSTTSEVPRPPE.[P]	1xBenArg-43 [R23(100)]	Q9HBB8	Q9HBB8 [461-486]	2591.21
[D].QHHWRYQSGKWVQCGKAEGSMPGNRLYVHPD.[S]	1xCarbamidomethyl [C14]; 2xBenArg-43 [R5(100); R25(100)]	Q9UL17	Q9UL17 [194-224]	3622.64
[D].FSLTLGARGRRTRSPSPTLGE.[S]	3xBenArg-43 [R8(97.9); R10(97.9); R11(97.9)]	Q86UU1	Q86UU1 [505-525]	2130.07
[E].GIVGSWFGAREETIRRE.[A]	2xBenArg-43 [R10(98.9); R]	Q5JY77	Q5JY77 [809-825]	1876.91
[E].GRHHFLVGKDTSTTTIRVTSTD.[H]	1xBenArg-43 [R17(99.7)]	Q49AR2	Q49AR2 [110-131]	2386.2
[E].GKRSLANGPNAGEQPGQVAGAD.[F]	1xBenArg-43 [R3(100)]	Q9Y6B2	Q9Y6B2 [71-92]	2050.98
[E].RPSRARLELRFAAAAAAAPE.[G]	3xBenArg-43 [R4(100); R6(100); R10(100)]	P27539	P27539 [141-160]	1995.02
[D].SGSSSVFAESPGGKTRSAGSASTAGAPPSE.[L]	1xBenArg-43 [R16(100)]	Q9C0H9	Q9C0H9 [513-542]	2681.22
[E].TQTLSAETSSRASTPAGPIPEAE.[T]	1xBenArg-43 [R11(100)]	Q8N307	Q8N307 [57-79]	2258.07
[D].WRRKHGQAELRDARKHAVE.[V]	3xBenArg-43 [R11(100); R14(100); R]	Q6UX41	Q6UX41 [271-289]	2214.1
[E].GSAGQPGPAERSHRSSVSSVGARAAD.[V]	2xBenArg-43 [R]	Q9BZ67	Q9BZ67 [6-31]	2408.11
[E].ESLRRSRGLSPGRAGRELVE.[L]	4xBenArg-43 [R4(98.1); R5(98.1); R7(98.1); R16(100)]	Q96FF7	Q96FF7 [17-36]	2053.01
[D].LTNPGMVPSHGFSPRSYFFDNPRRYD.[S]	2xBenArg-43 [R23(97.9); R]; 1xOxidation [M6(100)]	O60478	O60478 [322-347]	2987.33
[D].VYRAGIATHFVDSEKLAMLE.[E]	1xBenArg-43 [R3(100)]	Q6NVY1	Q6NVY1 [207-226]	2207.11
[E].MQLDFRTPPGFDRTRNAE.[I]	1xBenArg-43 [R]	Q8TCJ2	Q8TCJ2 [728-745]	2107.99
[E].RGFPGLPGPSGEPGKQGAPGASGD.[R]	1xBenArg-43 [R1(100)]	P02458	P02458 [992-1015]	2150.01
[D].AAALISYYVKRQPAIQKE.[D]	1xBenArg-43 [R11(100)]	O75182	O75182 [665-682]	2006.1
[E].SGPPGVPGPRGEPGAVGPKGPPGVD.[G]	1xBenArg-43 [R10(100)]	P25067	P25067 [254-278]	2192.1
[E].QARRNAASTGTALEGWLD.[S]	1xBenArg-43 [R]	Q86Y38	Q86Y38 [890-907]	1873.9
[E].APSCPLAPRDPGPAAREVAPE.[R]	1xCarbamidomethyl [C4]; 2xBenArg-43 [R9(100); R16(100)]	Q96JH8	Q96JH8 [846-866]	2071.96
[E].PPRRRGSGPRRVLDVE.[V]	3xBenArg-43 [R5(93.9); R10(93.9); R11(93.9)]	Q8WZA1	Q8WZA1 [87-102]	1717.89
[E].AAARALARFAQEAEAARVD.[L]	2xBenArg-43 [R4(100); R]	P12036	P12036 [197-215]	1900.94
[E].QTRVNKAPEGRSPLSAE.[E]	1xBenArg-43 [R11(97.6)]	P53814	P53814 [565-581]	1796.91
[E].QGQPGPEGSPGAKGYPGRQGLPGPVGD.[P]	1xBenArg-43 [R18(100)]	Q8IZC6	Q8IZC6 [723-749]	2517.2
[E].ARAYCQERGAEIATTGQLYAAWD.[G]	1xCarbamidomethyl [C5]; 1xBenArg-43 [R2(99.7)]	Q96GW7	Q96GW7 [273-295]	2558.16
[E].TQIFQMQQSSIKSRGDMVAPASPPRD.[T]	1xBenArg-43 [R14(100)]; 2xOxidation [M6(100); M17(100)]	Q68D86	Q68D86 [13-38]	2864.36
[E].VAPAGSQVRWYKDGLEVE.[A]	1xBenArg-43 [R9(100)]	O75147	O75147 [1105-1122]	1960.97
[E].AGRLPAGQRRFAHFPGLASE.[L]	3xBenArg-43 [R3(100); R9(100); R10(100)]	Q8TCY9	Q8TCY9 [633-652]	2008.98
[D].RPAGAQHHQLNGERGPQSAKE.[R]	1xBenArg-43 [R14(99.6)]	Q6SPF0	Q6SPF0 [355-375]	2225.08
[E].GRGTIGISGAGEISGLPSSE.[L]	1xBenArg-43 [R2(100)]	P16112	P16112 [1680-1699]	1801.88
[D].SVPSAMTTRLRRQSE.[R]	1xBenArg-43 [R9(97.8)]	Q8NDX5	Q8NDX5 [873-887]	1675.84
[D].EKRLVCGRGVPSGGRPPHRGPPQE.[P]	1xCarbamidomethyl [C6]; 4xBenArg-43 [R3(100); R8(100); R15(100); R19(100)]	Q8NHH1	Q8NHH1 [747-770]	2451.16
[E].RPKGCMGVLAREAPHLE.[K]	1xCarbamidomethyl [C5]; 2xBenArg-43 [R1(100); R11(100)]	Q9NQ31	Q9NQ31 [44-60]	1834.88
[D].RGRGRALPGGRLGGRGRGRAPE.[R]	4xBenArg-43 [R1(90.6); R3(90.6); R5(90.6); R11(90.6)]	P09038	P09038 [82-103]	2087.07
[D].SRWQSRAFPQLGGRPGPEGEGSLE.[S]	2xBenArg-43 [R2(95.8); R14(95.8)]	O94992	O94992 [45-68]	2512.17
[E].QGEKGDRGLPGPQGSPGQKGE.[M]	1xBenArg-43 [R7(100)]	P13942	P13942 [1425-1445]	2035.97
[D].NRALRALPVEAPPPGPE.[G]	2xBenArg-43 [R2(100); R5(100)]	Q9BVL4	Q9BVL4 [52-68]	1697.87
[D].ARTVNSIVEFFRPPKE.[V]	2xBenArg-43 [R2(100); R12(100)]	Q96RL7	Q96RL7 [595-610]	1803.92
[E].PVATMAQQEVGEALGPRPAPE.[E]	1xBenArg-43 [R17(100)]; 1xOxidation [M5(100)]	O15069	O15069 [960-980]	2121.02
[E].VRGPLSPGTGNATVGRVPVDD.[V]	2xBenArg-43 [R2(100); R16(100)]	Q6Q4G3	Q6Q4G3 [158-178]	1977.98
[E].ATGAPAPSRPCAPEPAASPAGPE.[E]	1xCarbamidomethyl [C11]; 1xBenArg-43 [R9(100)]	P84157	P84157 [50-72]	2115.97
[E].LSWEAQLRRQTSAVELE.[E]	1xBenArg-43 [R]	Q5VTT5	Q5VTT5 [79-95]	1973
[E].GYNVCIFAYGQTGAGKSYTMMGRQEPGQQGIVPQLCE.[D]	2xCarbamidomethyl [C5; C36]; 1xBenArg-43 [R23(100)]; 1xOxidation [M20(94.5)]	O43896	O43896 [88-124]	4068.82
[D].PSKVRASGPGLERGKVGE.[A]	1xBenArg-43 [R5(97.9)]	Q14315	Q14315 [1155-1172]	1780.96
[E].GAGARAGAQAVARASTKVE.[A]	1xBenArg-43 [R13(96.5)]	P0CW24	P0CW24 [343-361]	1727.9
[E].GIDSRPETLHPGRPQPPAE.[E]	1xBenArg-43 [R]	P04004	P04004 [134-152]	2010.99
[E].PRDGPPSALGSRESLATLSE.[L]	1xBenArg-43 [R12(100)]	Q86YV0	Q86YV0 [218-237]	1996.98
[E].PGQTGPAGARGPAGPPGKAGED.[G]	1xBenArg-43 [R10(100)]	P08123	P08123 [123-144]	1901.9
[E].MRGAVLRLGAARGQLRLEQE.[H]	4xBenArg-43 [R2(100); R7(100); R12(100); R16(100)]	P12036	P12036 [153-172]	2052.03
[E].TLTHQARATTVHAVRD.[S]	2xBenArg-43 [R7(100); R15(100)]	Q6ZV29	Q6ZV29 [649-664]	1690.84
[D].RPSRQRSISERRAAME.[N]	1xBenArg-43 [R]	Q9UQ26	Q9UQ26 [421-436]	1886.96
[E].GTPAGRARGGSPAPLPAKVDE.[A]	1xBenArg-43 [R]	Q9NZM4	Q9NZM4 [1403-1423]	1961.01
[E].AVKDPCFSAKRRKVSPE.[S]	1xCarbamidomethyl [C6]; 1xBenArg-43 [R]	Q8IYW5	Q8IYW5 [397-413]	1932
[D].RPGDPRRKRSSDGNRRRD.[G]	3xBenArg-43 [R]	Q96A59	Q96A59 [37-54]	2052
[D].KARRRSIGNIKFIGE.[L]	3xBenArg-43 [R3(100); R4(100); R5(100)]	O43432	O43432 [884-898]	1615.87
[E].LTPELRGTWAAALSARE.[R]	1xBenArg-43 [R]	Q8TER5	Q8TER5 [1115-1131]	1798.93
[D].SPVPRRATDWRGVPSEID.[A]	1xBenArg-43 [R5(95)]	P24347	P24347 [420-437]	1994.99
[E].FRKQPVGHSRQGDFIKCVE.[Q]	1xCarbamidomethyl [C17]; 2xBenArg-43 [R2(100); R10(100)]	Q5TC12	Q5TC12 [105-123]	2202.06
[E].GAFLLADNVREPARFLAAKE.[N]	2xBenArg-43 [R10(100); R14(100)]	O94910	O94910 [658-677]	2102.08
[D].SPEGPDHSSASSGVPNPPKARTYTE.[T]	1xBenArg-43 [R21(100)]	Q8WUA4	Q8WUA4 [765-789]	2525.14
[E].SSPIPQSSGNSSTLGRVPQTPGPSTASGVPE.[V]	1xBenArg-43 [R16(100)]	Q9BZJ8	Q9BZJ8 [3-33]	2936.41
[D].LRSGVTGARAAARRGLGSLRAE.[R]	4xBenArg-43 [R2(98.2); R13(98.2); R14(98.2); R20(98.2)]	Q6P050	Q6P050 [159-180]	2053.06
[D].KADISEIRVFTKPPD.[L]	1xBenArg-43 [R8(100)]	Q9C0G6	Q9C0G6 [2792-2806]	1672.88
[D].RGLGEALGGLFGGGGQRRE.[G]	1xBenArg-43 [R1(94.2)]	Q96L46	Q96L46 [13-31]	1843.94
[E].GKSNKKRGKLRGRRLRE.[E]	3xBenArg-43 [R14(96.7); R16(96.7); R]	Q96JG9	Q96JG9 [2601-2617]	1910.09
[E].QMMLTGLGPACPTREPPLGAAGD.[W]	1xCarbamidomethyl [C11]; 1xBenArg-43 [R14(100)]	P78559	P78559 [1973-1995]	2297.06
[E].HGAGGHRTGGPSRLE.[R]	1xBenArg-43 [R]	O14641	O14641 [172-186]	1445.69
[E].PGAPPPYSAPAGGLVSELLRPE.[L]	1xBenArg-43 [R20(100)]	Q9Y5W3	Q9Y5W3 [78-99]	2132.09
[E].EVSVENGSVSPPPFKQSPRIRRKGWQAHQRPGTRAE.[G]	1xBenArg-43 [R]	O00295	O00295 [141-176]	4026.08
[E].EPGQSGASLRTGPMVQGRGIMTTGSGQE.[P]	2xBenArg-43 [R10(100); R18(100)]	Q53GL7	Q53GL7 [300-327]	2703.22
[D].SIGRFFGGDRGAPKRGSGKD.[S]	2xBenArg-43 [R10(97.9); R15(99.9)]	P02686	P02686 [174-193]	1978.96
[E].RLANHTLVYFTSDNGGHLEPLD.[G]	1xBenArg-43 [R1(100)]	Q5FYA8	Q5FYA8 [311-332]	2426.16
[D].VLSMLGADKLGRLWRLQE.[R]	1xBenArg-43 [R15(100)]; 1xOxidation [M4(100)]	Q8IWY9	Q8IWY9 [530-547]	2058.11
[D].LQRQPAEVRGLSGLE.[L]	2xBenArg-43 [R3(100); R9(100)]	Q92932	Q92932 [314-328]	1566.8
[D].PKNVRRAIGLLD.[I]	2xBenArg-43 [R5(100); R6(100)]	Q6PIF6	Q6PIF6 [426-437]	1265.71
[-].MSSPAVARTSPGGSREMAPAPQGRGRFWEVGGGSGHRLE.[R]	2xBenArg-43 [R]	Q17RB8	Q17RB8 [1-39]	3936.85
[D].GRGSCQRGLRFEGALKNQMGQVEIE.[D]	1xCarbamidomethyl [C5]; 2xBenArg-43 [R2(98.4); R]; 1xOxidation [M19(100)]	Q86TI2	Q86TI2 [679-703]	2750.29
[D].RRMQGEKGMQGEKGTQSE.[G]	1xBenArg-43 [R]	Q96L96	Q96L96 [898-915]	1993.91
[D].FRYIWGGFAYLQDMVEQGITRSQVQAE.[A]	2xBenArg-43 [R2(100); R21(100)]; 1xOxidation [M14(100)]	P78363	P78363 [601-627]	3122.45
[D].TKEAAAIEARRNRE.[K]	2xBenArg-43 [R]	Q8N443	Q8N443 [10-23]	1528.76
[D].HGSRLLPGALPFARPLD.[M]	2xBenArg-43 [R4(100); R14(100)]	Q92932	Q92932 [406-422]	1730.91
[D].PASAPGRGNYGPPVRRASE.[A]	3xBenArg-43 [R7(100); R15(100); R16(100)]	Q9Y2J0	Q9Y2J0 [220-238]	1809.83
[E].GQITRRMNPTRSARPPE.[K]	3xBenArg-43 [R5(98.7); R6(98.7); R]	Q96GN5	Q96GN5 [263-279]	1837.87
[E].EANLLRRQRQYLELE.[C]	3xBenArg-43 [R6(100); R7(100); R9(100)]	Q7L7X3	Q7L7X3 [600-614]	1801.89
[D].PRTVQLFWKPVPLE.[E]	1xBenArg-43 [R2(100)]	Q99062	Q99062 [349-362]	1666.92
[E].RGDQGGKGDPGRPGRRGPPGE.[I]	3xBenArg-43 [R]	P12110	P12110 [366-386]	1973.89
[E].KRDSQVIIDTLRD.[T]	1xBenArg-43 [R]	Q9BWF2	Q9BWF2 [97-109]	1515.8
[E].PGAAGVRRALGRRLE.[A]	2xBenArg-43 [R]	Q9BVI4	Q9BVI4 [5-19]	1492.82
[E].GVGGGASALTSGIASSPDYEFNVWTRPD.[C]	1xBenArg-43 [R26(100)]	Q8NDL9	Q8NDL9 [34-61]	2768.27
[E].QPCKSSVRTWSPNSAVNPHTVPPACPE.[P]	2xCarbamidomethyl [C3; C25]; 1xBenArg-43 [R8(100)]	Q13219	Q13219 [751-777]	2960.37
[D].KEGGQAGSGQRVPALEE.[A]	1xBenArg-43 [R11(100)]	Q8IYF1	Q8IYF1 [283-299]	1669.8
[E].QRRQSLAQELSLNE.[S]	2xBenArg-43 [R2(100); R3(100)]	P19622	P19622 [272-285]	1585.77
[E].ARTVLVKDSTNRDSLD.[M]	1xBenArg-43 [R2(100)]	P28329	P28329 [364-379]	1746.89
[E].EPPRRQQIIHSGHFMVSSPHRE.[H]	1xBenArg-43 [R5(95.2)]	Q9HAP2	Q9HAP2 [69-90]	2582.27
[D].TNMMAPPLPSEINRGDVQAVAYE.[E]	1xBenArg-43 [R14(100)]; 2xOxidation [M3(100); M4(100)]	Q15797	Q15797 [244-266]	2492.13
[E].EKPAHSYLALRD.[A]	1xBenArg-43 [R11(100)]	Q8TE59	Q8TE59 [822-833]	1356.68
[E].VTAPGATTLSGALVTVSRNPLEE.[T]	1xBenArg-43 [R18(100)]	Q8N307	Q8N307 [510-532]	2240.17
[D].RNPRGSSSRQSSSSAMSSSSASSSPAASLGSQGSGLE.[Q]	2xBenArg-43 [R]	P12034	P12034 [39-75]	3443.51
[D].SVYRTRSLGVAAEGLPD.[Q]	1xBenArg-43 [R]	Q14749	Q14749 [4-20]	1747.89
[E].RGPQDSGDRAASPAGPRKSPQE.[A]	1xBenArg-43 [R17(98.2)]	Q6NV74	Q6NV74 [635-656]	2221.06
[D].HNRVLSKGMRVKE.[E]	1xBenArg-43 [R10(100)]	Q12955	Q12955 [2230-2242]	1510.82
[D].GLEPATQYRVRLSVLGPAGE.[G]	1xBenArg-43 [R]	Q02388	Q02388 [923-942]	2070.09
[E].EQLSRKMMKYWANFARNGNPNGE.[G]	1xBenArg-43 [R16(88.6)]; 1xOxidation [M7(88.6)]	O00748	O00748 [481-503]	2714.24
[D].SGAARGSLQPAPAQPPGDPAAQASVSNGE.[D]	1xBenArg-43 [R5(100)]	O14562	O14562 [47-75]	2645.24
[D].TASRPGTSTAALLAHLQRRREAMRAEGAPASPPSTGTRTCTVTE.[G]	1xCarbamidomethyl [C40]; 2xBenArg-43 [R4(92.5); R]	Q5VST9	Q5VST9 [208-251]	4535.24
[E].LQSHQASAARWSPSPLIED.[L]	1xBenArg-43 [R10(100)]	Q6JQN1	Q6JQN1 [685-703]	2049.99
[E].KDRAKRASRNKSE.[K]	3xBenArg-43 [R3(100); R6(100); R9(100)]	Q99743	Q99743 [6-18]	1416.7
[D].VGTAGSVGGTGEPGLRGEPGAPGE.[E]	1xBenArg-43 [R16(100)]	Q17RW2	Q17RW2 [1031-1054]	2065.97
[E].EFLNSRMLMPQDIMAYRGRE.[V]	2xBenArg-43 [R17(94.9); R19(94.9)]; 2xOxidation [M7(94.9); M9(94.8)]	P41182	P41182 [142-161]	2403.07
[D].RGQEGPRGPKGDPGLPGAPGE.[R]	1xBenArg-43 [R7(98.5)]	Q02388	Q02388 [1724-1744]	1985.97
[E].EAAPGRAVEHAMFLGD.[A]	1xBenArg-43 [R6(100)]	Q6NSJ0	Q6NSJ0 [165-180]	1627.74
[E].KRRDPPNGPNLPMATVD.[I]	1xBenArg-43 [R3(98)]	O00401	O00401 [147-163]	1834.91
[E].AQVASGAGAGAPRASSPEKAE.[E]	1xBenArg-43 [R13(100)]	Q8N3D4	Q8N3D4 [1002-1022]	1868.9
[E].KSPAASGARRPEAAKE.[E]	1xBenArg-43 [R9(98.7)]	O75683	O75683 [73-88]	1582.82
[E].KASAAKSSLIHQGIR.[-]	1xBenArg-43 [R15(100)]	Q12834	Q12834 [485-499]	1523.85
[E].RLQMLQTNYRAVKE.[Q]	2xBenArg-43 [R1(100); R10(100)]	Q9NXG0	Q9NXG0 [565-578]	1663.84
[E].PRFGCARGGNGGGGSPPSSSSSSCCSPHTGAGPGALGPALGPPDYDE.[D]	3xCarbamidomethyl [C5; C24; C25]; 1xBenArg-43 [R]	Q8WY41	Q8WY41 [61-107]	4456.89
[D].AAEAATAFGASGGGRPHPRALAAE.[E]	2xBenArg-43 [R15(100); R19(100)]	Q96S55	Q96S55 [193-216]	2150.01
[D].AAGPREAFRQLRELSRQWLRPD.[I]	4xBenArg-43 [R5(97.2); R12(97.2); R16(97.2); R20(97.2)]	P57086	P57086 [119-140]	2480.21
[E].LQETFGSALLSSRYLCVE.[S]	1xCarbamidomethyl [C16]; 1xBenArg-43 [R13(100)]	Q15761	Q15761 [183-200]	2029.98
[E].TSRSRGGGGAVSERGGAGASVGVCRRKAE.[A]	1xCarbamidomethyl [C24]; 4xBenArg-43 [R14(99.9); R25(98.1); R26(98.1); R]	Q8N7J2	Q8N7J2 [3-31]	2660.22
[D].SLPANSQPSRRGRWGRKNRKTQE.[R]	4xBenArg-43 [R10(99.4); R]	Q92794	Q92794 [855-877]	2537.24
[E].LQNMVEQISLCRAAMGRSAALRWEE.[K]	1xCarbamidomethyl [C11]; 2xBenArg-43 [R12(93.4); R22(96.7)]; 1xOxidation [M4(96.6)]	D6REC4	D6REC4 [533-557]	2849.33
[D].AEGIAEWLRRRVGPSAMRLE.[D]	3xBenArg-43 [R]	Q13087	Q13087 [140-159]	2168.07
[E].TGTFTRVLRGHTDYIHCLALRERSPE.[V]	1xCarbamidomethyl [C17]; 3xBenArg-43 [R6(100); R9(100); R]	Q86W42	Q86W42 [157-182]	2956.41
[E].EALQALSQERSRLLE.[L]	2xBenArg-43 [R10(100); R12(100)]	Q6NSJ2	Q6NSJ2 [310-324]	1656.83
[E].PSVGGRWRVSWYERFVQPCLVE.[L]	1xCarbamidomethyl [C19]; 3xBenArg-43 [R6(100); R8(100); R14(100)]	O94778	O94778 [20-41]	2578.2
[D].AAGVGPPASQGRGPAGEPMGPEAGSKAE.[L]	1xBenArg-43 [R12(100)]; 1xOxidation [M19(100)]	Q9Y6F6	Q9Y6F6 [344-371]	2506.15
[E].EPGASGGARRQRGAEAGQGARGGVAAGAE.[G]	2xBenArg-43 [R]	Q9H2A3	Q9H2A3 [44-72]	2565.2
[D].SASAHFAASAVVSAPVPSRSE.[V]	1xBenArg-43 [R19(100)]	Q52LR7	Q52LR7 [633-653]	1984.96
[E].ARGMAQAHSLPVHVREGPWE.[V]	1xBenArg-43 [R15(100)]	Q9P266	Q9P266 [136-155]	2185.06
[D].RSKNGLIHVPKD.[L]	1xBenArg-43 [R1(100)]	Q15399	Q15399 [31-42]	1320.73
[E].KAGPEMDKRLATE.[F]	1xBenArg-43 [R9(100)]	A5YKK6	A5YKK6 [1514-1526]	1402.69
[E].ALRDLNVRRNHLVHLPEE.[L]	3xBenArg-43 [R3(100); R8(100); R9(100)]	Q96II8	Q96II8 [197-214]	2052.04
[E].HARSPQPRGPAEEGRAPGE.[K]	1xBenArg-43 [R3(100)]	Q4ZG55	Q4ZG55 [1157-1175]	1955.93
[E].LPAFDPRTVSRSGPLCLPE.[S]	1xCarbamidomethyl [C16]; 2xBenArg-43 [R7(100); R11(100)]	Q96T60	Q96T60 [338-356]	2025.98
[D].TPGPGPGSPQRRAQQRAAPGE.[P]	2xBenArg-43 [R]	O95180	O95180 [751-771]	2028.97
[D].SVRVVKADERGKMVPE.[D]	2xBenArg-43 [R3(100); R10(100)]; 1xOxidation [M13(100)]	Q9Y600	Q9Y600 [207-222]	1729.87
[E].VEFVSGGLGGSGLRE.[R]	1xBenArg-43 [R14(100)]	P0C1Z6	P0C1Z6 [45-59]	1420.7
[D].RQGLSGENFFAMLRGYRVE.[N]	1xBenArg-43 [R17(98.3)]	Q9P2F8	Q9P2F8 [200-218]	2187.07
[E].AEALARSANALVRAQQGRGTGGGPGGPE.[G]	3xBenArg-43 [R6(100); R13(100); R18(100)]	Q9BXP2	Q9BXP2 [830-857]	2519.2
[E].SERNRIQMRSLQQQFSRME.[E]	2xBenArg-43 [R5(94.9); R]; 1xOxidation [M18(99.8)]	O14513	O14513 [98-116]	2354.09
[E].TVPTSGRMHIDKRSHSCKDITD.[M]	1xCarbamidomethyl [C17]; 2xBenArg-43 [R7(100); R13(100)]; 1xOxidation [M8(100)]	Q9NS40	Q9NS40 [970-991]	2471.12
[E].MRALALDLGSPAALRE.[W]	1xBenArg-43 [R15(98.2)]; 1xOxidation [M1(100)]	Q8TER5	Q8TER5 [922-937]	1656.86
[D].ARGGGGTGGGSTGSVLPGRRHDLYD.[I]	2xBenArg-43 [R19(100); R20(100)]	Q96K80	Q96K80 [167-191]	2314.07
[E].ARGMETRASPRQLSTCQRANSLGD.[L]	1xCarbamidomethyl [C16]; 2xBenArg-43 [R]	Q13009	Q13009 [211-234]	2576.18
[E].LNGSCMRPGTGNSQGGGGGSQPPGLNSE.[Q]	1xCarbamidomethyl [C5]; 1xBenArg-43 [R7(100)]; 1xOxidation [M6(100)]	P31249	P31249 [86-113]	2646.12
[E].VERAPARGPGWFPGESGPAVAPE.[E]	2xBenArg-43 [R3(100); R7(100)]	Q8IZJ3	Q8IZJ3 [1680-1702]	2248.06
[E].NRGASSQQQRNRRGERPFTCME.[C]	1xCarbamidomethyl [C20]; 3xBenArg-43 [R10(96.3); R12(96.3); R13(96.3)]; 1xOxidation [M21(100)]	Q9ULD5	Q9ULD5 [529-550]	2552.09
[E].RNYIHRDLRAANILVSDTLSCKIAD.[F]	1xCarbamidomethyl [C21]; 3xBenArg-43 [R1(100); R6(100); R9(100)]	P06239	P06239 [358-382]	2785.37
[E].LDMARGKNRGTSCGKTCRED.[R]	2xCarbamidomethyl [C13; C17]; 2xBenArg-43 [R5(100); R18(100)]	Q13797	Q13797 [100-119]	2225.96
[D].MAGRPGQPGPKGEQGPE.[G]	1xBenArg-43 [R4(100)]; 1xOxidation [M1(100)]	Q07092	Q07092 [737-753]	1665.75
[E].DLPGFVFESNRGTKHSFTAE.[T]	1xBenArg-43 [R11(100)]	Q9ULT8	Q9ULT8 [784-803]	2196.02
[D].RQGTRPQAQGPGEGVRPGKAE.[K]	2xBenArg-43 [R5(98.2); R16(100)]	Q8IUG5	Q8IUG5 [263-283]	2090.03
[D].TVRLSAEKGRLD.[R]	1xBenArg-43 [R3(98.7)]	Q5TZA2	Q5TZA2 [1896-1907]	1301.71
[-].MSGRRCAGGGAACASAAAEAVEPAARE.[L]	1xAcetyl [N-Term]; 2xCarbamidomethyl [C6; C13]; 1xBenArg-43 [R26(100)]	Q9H2K2	Q9H2K2 [1-27]	2633.15
[E].SLAAQREVHPKQPE.[P]	1xBenArg-43 [R6(100)]	Q6PKC3	Q6PKC3 [940-953]	1546.79
[D].KRREYLYQLQE.[F]	2xBenArg-43 [R2(100); R3(100)]	Q8TF05	Q8TF05 [736-746]	1439.71
[DE].TEIERLKSE.[IK]	1xBenArg-43 [R5(100)]	O14827	O14827 [173-181]	1061.54
[E].AAGPLSTPQEVSASRS.[-]	1xBenArg-43 [R15(100)]	Q96NW4	Q96NW4 [1035-1050]	1514.73
[E].ARLVLE.[V]	1xBenArg-43 [R2(100)]	Q9BYK8	Q9BYK8 [463-468]	657.382
[E].RGSALLE.[F]	1xBenArg-43 [R1(100)]	A6NFI3	A6NFI3 [971-977]	702.367
[D].RRNIRAPE.[W]	3xBenArg-43 [R1(100); R2(100); R5(100)]	P13807	P13807 [685-692]	882.42
[E].RTNFLVE.[E]	1xBenArg-43 [R1(100)]	P58005	P58005 [58-64]	835.42
[E].ARVFNE.[T]	1xBenArg-43 [R2(100)]	Q9Y678	Q9Y678 [31-36]	692.325
[D].SPGGARSFPAGPD.[Y]	1xBenArg-43 [R6(100)]	Q5SZL2	Q5SZL2 [15-27]	1172.52
[D].FEDIRSE.[D]	1xBenArg-43 [R5(100)]	Q7Z5K2	Q7Z5K2 [243-249]	852.362
[E].KGEPGPRGPE.[G]	1xBenArg-43 [R7(100)]	P12110	P12110 [527-536]	980.468
[E].TGGGAAAVARRNE.[R]	2xBenArg-43 [R10(100); R11(100)]	Q99929	Q99929 [45-57]	1143.53
[D].DAATALRE.[A]	1xBenArg-43 [R7(100)]	P0C024	P0C024 [85-92]	803.378
[E].KRRRISTE.[E]	3xBenArg-43 [R2(100); R3(100); R4(100)]	P11511	P11511 [262-269]	916.462
[E].ETASRLRE.[S]	1xBenArg-43 [R5(100)]	Q9Y577	Q9Y577 [213-220]	918.453
[D].NRRPLWEPE.[E]	2xBenArg-43 [R2(100); R3(100)]	Q08881	Q08881 [164-172]	1110.51
[E].KRAAAGLE.[G]	1xBenArg-43 [R2(100)]	O75074	O75074 [3-10]	772.42
[D].KSRKEGDTE.[A]	1xBenArg-43 [R3(100)]	P63128	P63128 [270-278]	1006.47
[E].GPLDGRHGPE.[S]	1xBenArg-43 [R6(100)]	Q9ULE3	Q9ULE3 [882-891]	991.448
[E].PQTRSPECTHE.[S]	1xCarbamidomethyl [C8]; 1xBenArg-43 [R4(100)]	P20648	P20648 [235-245]	1298.53
[E].PGAAEPAERGAE.[P]	1xBenArg-43 [R9(100)]	Q68DC2	Q68DC2 [31-42]	1111.49
[E].LSRRPE.[E]	2xBenArg-43 [R3(100); R4(100)]	Q8TDY3	Q8TDY3 [231-236]	671.325
[D].LENQYRKE.[K]	1xBenArg-43 [R6(100)]	O43896	O43896 [650-657]	1036.49
[E].KRRQNHLE.[S]	2xBenArg-43 [R2(100); R3(100)]	Q8N7Z5	Q8N7Z5 [1097-1104]	994.495
[E].KDRTRQRSE.[S]	3xBenArg-43 [R3(100); R5(100); R7(100)]	O75400	O75400 [905-913]	1046.46
[E].KDRFPGIAARE.[E]	2xBenArg-43 [R3(100); R10(100)]	A0A1B0GW55	A0A1B0GW55 [115-125]	1173.58
[E].PGPRGPEGGRGD.[F]	2xBenArg-43 [R4(100); R10(100)]	P12110	P12110 [530-541]	1065.45
[E].IDMNQRIGE.[W]	1xBenArg-43 [R6(100)]	P45974	P45974 [298-306]	1032.47
[E].TLRAALEE.[E]	1xBenArg-43 [R3(100)]	Q8N137	Q8N137 [350-357]	859.441
[E].LDLRPVD.[A]	1xBenArg-43 [R4(100)]	Q13017	Q13017 [632-638]	784.409
[E].IMQSLRD.[L]	1xBenArg-43 [R6(100)]; 1xOxidation [M2(100)]	Q6KCM7	Q6KCM7 [103-109]	835.387
[E].DPGARERGPD.[L]	1xBenArg-43 [R7(99.3)]	E9PGG2	E9PGG2 [209-218]	1026.45
[D].SGRPFTFQSD.[L]	1xBenArg-43 [R3(100)]	Q8IZC6	Q8IZC6 [254-263]	1098.47
[E].LDERPE.[G]	1xBenArg-43 [R4(100)]	Q5T481	Q5T481 [723-728]	715.314
[E].IASARIE.[E]	1xBenArg-43 [R5(100)]	Q7Z614	Q7Z614 [80-86]	716.382
[D].SAGPRPE.[V]	1xBenArg-43 [R5(100)]	Q7Z6I6	Q7Z6I6 [593-599]	670.304
[E].RAAAAQQNSE.[R]	1xBenArg-43 [R1(100)]	Q9H694	Q9H694 [704-713]	1002.45
[E].GLPGAPPGRPE.[S]	1xBenArg-43 [R9(100)]	P35523	P35523 [696-706]	1004.5
[D].VSGRPPPTME.[W]	1xBenArg-43 [R4(100)]	Q8WZ42	Q8WZ42 [22412-22421]	1027.48
[E].APGGQGRPE.[A]	1xBenArg-43 [R7(100)]	Q86UL8	Q86UL8 [1331-1339]	825.374
[E].KPDRRHE.[L]	2xBenArg-43 [R4(100); R5(100)]	Q12765	Q12765 [340-346]	851.389
[E].AGPGGGDRAPGGE.[S]	1xBenArg-43 [R8(100)]	Q9Y5B6	Q9Y5B6 [42-54]	1054.44
[E].PPGSRAAAAAAAPE.[P]	1xBenArg-43 [R5(100)]	Q8N5X7	Q8N5X7 [16-29]	1193.58
[E].AQDVDPRPE.[A]	1xBenArg-43 [R7(100)]	Q96K21	Q96K21 [404-412]	983.432
[E].VARLLRTE.[L]	2xBenArg-43 [R3(100); R6(100)]	Q86YV9	Q86YV9 [490-497]	871.477
[E].YDIRGIQE.[F]	1xBenArg-43 [R4(100)]	O43424	O43424 [176-183]	950.446
[D].VTSRAVME.[I]	1xBenArg-43 [R4(100)]; 1xOxidation [M7(100)]	Q99962	Q99962 [42-49]	865.397
[E].EKPAHAPARPE.[A]	1xBenArg-43 [R9(100)]	O75460	O75460 [424-434]	1159.57
[E].KACRPE.[E]	1xCarbamidomethyl [C3]; 1xBenArg-43 [R4(100)]	P55259	P55259 [192-197]	717.324
[E].LPGSREAGEGPE.[D]	1xBenArg-43 [R5(100)]	Q9H2S9	Q9H2S9 [415-426]	1155.52
[D].KEANRRPE.[Q]	2xBenArg-43 [R5(100); R6(100)]	Q9P278	Q9P278 [616-623]	913.426
[D].ARAAMRPFD.[P]	1xBenArg-43 [R2(100)]; 1xOxidation [M5(100)]	P35218	P35218 [208-216]	1007.46
[D].GRGVEPE.[E]	1xBenArg-43 [R2(100)]	Q9UPV7	Q9UPV7 [85-91]	700.315
[D].QTRDGPEPE.[A]	1xBenArg-43 [R3(100)]	Q96A19	Q96A19 [169-177]	985.411
[E].RAPGVPE.[P]	1xBenArg-43 [R1(100)]	Q8IU68	Q8IU68 [11-17]	682.341
[E].ARVGPTDGTPE.[P]	1xBenArg-43 [R2(100)]	Q92508	Q92508 [1846-1856]	1056.48
[E].SIQGGAARGE.[A]	1xBenArg-43 [R8(100)]	O60331	O60331 [360-369]	902.421
[E].PNQRPE.[L]	1xBenArg-43 [R4(100)]	Q14118	Q14118 [493-498]	697.315
[E].PPDHRQE.[A]	1xBenArg-43 [R5(100)]	Q5T2S8	Q5T2S8 [436-442]	835.358
[D].RTRLLAE.[G]	2xBenArg-43 [R1(100); R3(100)]	P48544	P48544 [39-45]	772.409
[D].KEREVMGKYE.[P]	1xBenArg-43 [R3(100)]	Q6ZQQ6	Q6ZQQ6 [2435-2444]	1225.58
[D].VGAGREAAGE.[G]	1xBenArg-43 [R5(100)]	Q8N9W4	Q8N9W4 [580-589]; [732-741]	873.395
[E].RMAMIQE.[E]	1xBenArg-43 [R1(100)]; 1xOxidation [M]	Q8N7C3	Q8N7C3 [90-96]	851.364
[D].PGRRRPE.[S]	3xBenArg-43 [R3(100); R4(100); R5(100)]	Q96A59	Q96A59 [149-155]	738.33
[D].SDREIQE.[L]	1xBenArg-43 [R3(100)]	Q92622	Q92622 [528-534]	833.352
[D].SLAGRGSE.[S]	1xBenArg-43 [R5(100)]	Q9Y467	Q9Y467 [782-789]	733.336
[E].RLGGSGRATGGE.[R]	2xBenArg-43 [R1(100); R7(100)]	Q9UP79	Q9UP79 [83-94]	1031.46
[E].TRKMFE.[R]	1xBenArg-43 [R2(100)]; 1xOxidation [M4(100)]	Q9ULJ8	Q9ULJ8 [142-147]	784.355
[D].SPPGRPE.[D]	1xBenArg-43 [R5(100)]	Q5T230	Q5T230 [257-263]	696.32
[E].KGMVRTE.[L]	1xBenArg-43 [R5(100)]	O43283	O43283 [49-55]	777.381
[E].GTAAEGAPRQE.[N]	1xBenArg-43 [R9(100)]	Q96G46	Q96G46 [248-258]	1043.46
[E].VRFTNVPE.[R]	1xBenArg-43 [R2(100)]	Q9H3R0	Q9H3R0 [785-792]	918.457
[E].APSARDGPE.[R]	1xBenArg-43 [R5(100)]	Q6NV74	Q6NV74 [424-432]	856.368
[D].RTPHGAPN.[-]	1xBenArg-43 [R1(100)]	Q9HBI0	Q9HBI0 [324-331]	806.379
[E].RSRGEGPE.[A]	2xBenArg-43 [R1(100); R3(100)]	Q9H425	Q9H425 [197-204]	801.326
[E].RAPGVPEPE.[E]	1xBenArg-43 [R1(100)]	Q8IU68	Q8IU68 [11-19]	908.436
[E].TAAASRERQE.[E]	2xBenArg-43 [R6(100); R8(100)]	Q9Y2J2	Q9Y2J2 [919-928]	1032.45
[D].TVARPE.[S]	1xBenArg-43 [R4(100)]	Q9BYK8	Q9BYK8 [1097-1102]	629.314
[E].PAPARNPSSPE.[R]	1xBenArg-43 [R5(100)]	Q99558	Q99558 [750-760]	1079.5
[D].GLLRLDLD.[V]	1xBenArg-43 [R4(100)]	Q8TD55	Q8TD55 [169-176]	871.477
[-].MAGPRVEVD.[G]	1xBenArg-43 [R5(100)]; 1xOxidation [M1(100)]	O00442	O00442 [1-9]	946.419
[E].RARERRSPE.[R]	4xBenArg-43 [R1(100); R3(100); R5(100); R6(100)]	Q13207	Q13207 [395-403]	984.415
[E].RAAALGGPE.[D]	1xBenArg-43 [R1(100)]	Q68DK7	Q68DK7 [27-35]	798.399
[D].SVNIGRKRE.[W]	2xBenArg-43 [R6(100); R8(100)]	A0A024RBG1	A0A024RBG1 [111-119]	972.5
[E].AAERRARRPE.[V]	3xBenArg-43 [R4(99.4); R5(99.4); R7(99.4)]	Q8N3Y1	Q8N3Y1 [31-40]	1082.51
[D].TAGAPPGRRE.[I]	2xBenArg-43 [R8(100); R9(100)]	Q96MM6	Q96MM6 [643-652]	925.426
[E].SRAGSRPTPE.[G]	2xBenArg-43 [R2(100); R6(100)]	Q2KJY2	Q2KJY2 [48-57]	971.432
[D].PAGAGRRESE.[P]	1xBenArg-43 [R]	Q96DC8	Q96DC8 [35-44]	986.454
[E].SELAARWEAE.[A]	1xBenArg-43 [R6(100)]	Q8NHH1	Q8NHH1 [98-107]	1118.5
[E].GPARAFHE.[L]	1xBenArg-43 [R4(100)]	Q07864	Q07864 [702-709]	841.384
[E].TTGRQIE.[D]	1xBenArg-43 [R4(100)]	Q8IY92	Q8IY92 [478-484]	761.368
[D].PTQADSARPE.[Q]	1xBenArg-43 [R8(100)]	Q0VDD7	Q0VDD7 [164-173]	1028.45
[E].SPRAPTNPE.[P]	1xBenArg-43 [R3(100)]	Q5T1R4	Q5T1R4 [2334-2342]	925.426
[D].RGQWTNKME.[F]	1xBenArg-43 [R1(100)]; 1xOxidation [M8(100)]	P48065	P48065 [36-44]	1122.49
[E].SPGPSGNARD.[N]	1xBenArg-43 [R9(100)]	Q8IV31	Q8IV31 [74-83]	914.385
[D].PEPRAAPNNSAD.[P]	1xBenArg-43 [R4(100)]	P55107	P55107 [274-285]	1195.52
[E].RRAGMVKPE.[S]	2xBenArg-43 [R1(100); R2(100)]; 1xOxidation [M5(100)]	Q8NC01	Q8NC01 [259-267]	973.466
[E].ISPDRE.[Y]	1xBenArg-43 [R5(100)]	P42658	P42658 [194-199]	673.304
[E].KSSSSERPE.[P]	1xBenArg-43 [R7(100)]	P78362	P78362 [7-15]	963.426
[E].VQGSGSSRSPE.[A]	1xBenArg-43 [R8(100)]	J3KSC0	J3KSC0 [35-45]	1047.46
[E].PGGAGCRHHPE.[P]	1xCarbamidomethyl [C6]; 1xBenArg-43 [R7(100)]	A8MZ36	A8MZ36 [154-164]	1131.46

## Sheet: 1000 uM rep 1
Annotated.Sequence	Modifications	Master.Protein.Accessions	Positions.in.Master.Proteins	Theo..MH...Da.
[D].SRGRGSSSGTRRPGSRGSDSRRPVSRGSGVNAAGDGTIRE.[G]	2xBenArg-43 [R21(93.2); R22(96.1)]	P22735	P22735 [68-107]	3956.94
[D].LSMKGGASTTSTTPTPTPSSTSTSRPVPTAQLSPTE.[I]	1xBenArg-43 [R25(100)]	Q96MY1	Q96MY1 [368-403]	3518.71
[D].SIQFSNTSNRFVSGSRDGTARIWQFKRRE.[W]	2xBenArg-43 [R]	Q8WWQ0	Q8WWQ0 [370-398]	3344.64
[E].PAGDTRAPRPPPAAPAPPTPAYGAPSTNVTLE.[A]	2xBenArg-43 [R6(100); R9(100)]	Q9BXA9	Q9BXA9 [138-169]	3051.49
[E].RALEVAGPDGQASAISPASPRRKAAD.[G]	3xBenArg-43 [R1(100); R21(100); R22(100)]	Q0VDD7	Q0VDD7 [352-377]	2462.2
[E].PVYLRGGGGSSRRSSSSSAAASTPPPGPPAPAD.[P]	1xBenArg-43 [R]	Q8NDT2	Q8NDT2 [216-248]	3051.48
[E].MGPAGIPGAPGLMGARGPPGPAGANGAPGLRGGAGEPGKNGAKGEPGPRGE.[R]	2xBenArg-43 [R49(94.7); R]; 1xOxidation [M1(90)]	P02461	P02461 [398-448]	4455.16
[-].MLAVPEMGLQGLYIGSSPERSPVPSPPGSPRTQE.[S]	1xBenArg-43 [R]; 1xOxidation [M7(92)]	Q96MM6	Q96MM6 [1-34]	3537.72
[E].RQHKQGRYSSRRGGRRGGPLMCRGVGD.[Q]	1xCarbamidomethyl [C22]; 3xBenArg-43 [R]	Q96EV2	Q96EV2 [264-290]	2955.42
[D].MGTAPRSLPAAMATPAVSGSNSVSRSALFE.[Q]	1xBenArg-43 [R25(100)]; 1xOxidation [M1(96.3)]	Q7L3V2	Q7L3V2 [227-256]	2936.41
[E].GVRTLAEGFPGLEAASRWAQALQE.[V]	2xBenArg-43 [R3(100); R17(100)]	Q8N271	Q8N271 [383-406]	2471.21
[E].ATGPGGSQAINNLRRSNSTTQVSQPRSGSPRPTE.[P]	1xBenArg-43 [R]	Q9UPN4	Q9UPN4 [61-94]	3465.71
[E].GSGSTKPGTPGNSPSSQRLPSKSSLD.[P]	1xBenArg-43 [R18(100)]	P78524	P78524 [356-381]	2486.2
[D].RGGFGGGRRGGPGGPPGPLMEQMGGRRGGRGGPGKMD.[K]	1xBenArg-43 [R1(92.2)]; 1xOxidation [M20(95.9)]	Q01844	Q01844 [607-643]	3536.69
[E].AVRRLQAEGNATGAFLIRVSEKPSAD.[Y]	3xBenArg-43 [R3(100); R4(100); R18(100)]	Q13882	Q13882 [88-113]	2627.32
[D].GGRAGDSSGPSAPAPAPASAPEPASAPVPSPPSPPCGPGLWRPW.[-]	1xCarbamidomethyl [C36]; 1xBenArg-43 [R]	Q9Y543	Q9Y543 [130-173]	4154.97
[D].HNRRTTTYIDPRTGKSALDNGPQIAYVRD.[F]	2xBenArg-43 [R]	Q96J02	Q96J02 [499-527]	3229.59
[E].AKRMKHKADAMVEKFGKALNYAE.[A]	1xBenArg-43 [R3(100)]; 1xOxidation [M4(97.7)]	P51826	P51826 [984-1006]	2609.32
[E].TRDKSERAFGVAFVKLMNPD.[G]	1xBenArg-43 [R7(97.3)]; 1xOxidation [M17(100)]	Q9H7D0	Q9H7D0 [539-558]	2254.12
[E].SNAIINDGKYHVVRFTRSGGNATLQVD.[S]	2xBenArg-43 [R14(100); R17(100)]	Q9ULB1	Q9ULB1 [1203-1229]	2846.4
[D].AGSRGPMGMRGPPGPQGPPGSPGRAGAVGTPGE.[R]	1xBenArg-43 [R]	Q96A84	Q96A84 [211-243]	2954.4
[D].LGDPGTGAAAGGGGSSGGLDGPRLAIPGMD.[G]	1xBenArg-43 [R23(100)]; 1xOxidation [M29(100)]	Q58A45	Q58A45 [119-148]	2554.17
[E].LNVAYNGAGDTAALALARAAREHPSLE.[L]	2xBenArg-43 [R18(100); R21(100)]	Q86UT6	Q86UT6 [840-866]	2665.31
[E].KRMLVSGQGPVMENAQGLGFRNVVTVD.[E]	2xBenArg-43 [R2(100); R21(100)]; 1xOxidation [M3(93.3)]	Q9BXW7	Q9BXW7 [132-158]	2832.39
[E].GPTPHPFASLPFGFGKRSCMGRRLAE.[L]	1xCarbamidomethyl [C19]; 1xBenArg-43 [R]; 1xOxidation [M20(100)]	O15528	O15528 [437-462]	2846.39
[D].RGSTLPRRQPPRDYPGAMAGRFGSRDALD.[L]	3xBenArg-43 [R1(98.3); R]	Q9NYQ7	Q9NYQ7 [3117-3145]	3071.46
[D].EPGGLTASRGRVHEASPPTFQKD.[A]	1xBenArg-43 [R]	P52179	P52179 [850-872]	2394.17
[E].VSGFRGGGGGPAYGPPPSLHARE.[G]	1xBenArg-43 [R22(97.2)]	Q96T58	Q96T58 [104-126]	2180.05
[E].QSEKAARKSSSATLASGPAQGLSE.[K]	1xBenArg-43 [R7(100)]	Q6UWX4	Q6UWX4 [639-662]	2318.15
[D].SPPRQAPRSAPYKGSEIRGSRKSKD.[C]	3xBenArg-43 [R8(95.9); R18(95.9); R21(95.9)]	Q96S94	Q96S94 [427-451]	2626.31
[E].PGPVGVQGPPGPAGEEGKRGARGE.[P]	1xBenArg-43 [R19(96.6)]	P02452	P02452 [451-474]	2213.09
[-].MAAAAAALSGAGTPPAGGGAGGGGAGGGGSPPGGWAVARLEGRE.[F]	1xBenArg-43 [R43(96)]	Q01167	Q01167 [1-44]	3616.72
[D].RGETGAVGAPGAPGPPGSPGPAGPTGKQGD.[R]	1xBenArg-43 [R1(100)]	P02458	P02458 [1058-1087]	2554.22
[E].GLRGPRGDQGPVGRTGEVGAVGPPGFAGE.[K]	2xBenArg-43 [R3(93); R6(93)]	P08123	P08123 [817-845]	2661.29
[D].VRGRSPPERPVPGTPKEPSLGE.[Q]	3xBenArg-43 [R2(100); R4(100); R9(100)]	Q9Y4B5	Q9Y4B5 [302-323]	2213.1
[-].MAVSASPVISATSSGAGVPGGLFRAE.[P]	1xAcetyl [N-Term]; 1xBenArg-43 [R24(100)]	Q96NX9	Q96NX9 [1-26]	2418.19
[E].PAPSSLQPGSPASPGPGRRLCSLD.[V]	1xCarbamidomethyl [C21]; 1xBenArg-43 [R]	F5GYI3	F5GYI3 [123-146]	2361.15
[E].GPRGPRAGGAQGPSGPSEPPAAQGRLAPD.[S]	2xBenArg-43 [R6(96.8); R]	A0A1W2PRP0	A0A1W2PRP0 [138-166]	2622.25
[E].VETIRACSMPQELPQSPRTRQPE.[P]	1xCarbamidomethyl [C7]; 2xBenArg-43 [R18(97.2); R20(97.2)]	Q8N5J2	Q8N5J2 [88-110]	2624.23
[E].GISRLICSAKQQQTMLRVSID.[G]	1xCarbamidomethyl [C7]; 2xBenArg-43 [R4(100); R17(100)]	Q6VY07	Q6VY07 [909-929]	2318.17
[D].SLAKRCVCVSNTIRSLSFVPGND.[F]	2xCarbamidomethyl [C6; C8]; 2xBenArg-43 [R5(100); R14(100)]	O14497	O14497 [1976-1998]	2494.2
[E].FTSRTPKDSPGIPPSAGAHQLFRGFSFVATGLME.[D]	2xBenArg-43 [R4(100); R23(100)]; 1xOxidation [M33(100)]	Q15418	Q15418 [355-388]	3536.7
[D].CVRCLAVHPDGVRVASGQTAGVDKD.[G]	2xCarbamidomethyl [C1; C4]; 1xBenArg-43 [R13(94.5)]	Q32P44	Q32P44 [307-331]	2624.26
[E].WVSGVSWNGSRTHYADSVKGRFIISRD.[N]	3xBenArg-43 [R11(100); R21(100); R26(100)]	A0A0C4DH35	A0A0C4DH35 [66-92]	2951.38
[E].RAVSDRLAPGAPRGNPPKASAAPD.[C]	3xBenArg-43 [R1(100); R6(100); R13(100)]	P12524	P12524 [107-130]	2242.1
[E].GGPSVPLHTDRAPLDAKPQPTSGGRPLE.[V]	1xBenArg-43 [R25(99.5)]	O15021	O15021 [2269-2296]	2807.43
[-].MSGSKSVSPPGYAAQKTAAPAPRGGPE.[H]	1xBenArg-43 [R23(100)]	O95622	O95622 [1-27]	2556.24
[E].TPRGTHPGTGHRNRTIFSPSQAEALEKE.[F]	1xBenArg-43 [R3(88.8)]	O43316	O43316 [161-188]	3031.5
[D].PAATGNLSSQLAGMNLGSSSVRAGLQSLEASGRLED.[E]	1xBenArg-43 [R]	O60784	O60784 [329-364]	3501.71
[E].MLASGPIEVGSLPAGERVSRPE.[A]	1xBenArg-43 [R17(93.2)]; 1xOxidation [M1(100)]	O94966	O94966 [948-969]	2225.11
[E].GLPAPTASPRPGPSSLGPGLNVD.[P]	1xBenArg-43 [R10(100)]	Q9BYK8	Q9BYK8 [2014-2036]	2114.08
[E].SPPPVVPATCSRKRGRPPLTPSQRAERE.[A]	1xCarbamidomethyl [C10]; 4xBenArg-43 [R12(95.8); R14(95.8); R16(95.8); R]	Q9UMN6	Q9UMN6 [456-483]	2954.46
[E].PSSSRSVPVAHPGPPPASSQTPAPE.[H]	1xBenArg-43 [R5(100)]	Q6ZU35	Q6ZU35 [923-947]	2394.16
[E].KMVSGAKDLVCSKMSRAKDAVSSGVASVVD.[V]	1xCarbamidomethyl [C11]; 1xBenArg-43 [R16(100)]	Q96Q06	Q96Q06 [86-115]	3039.52
[E].AERRANTSALAVPSPVSNSASARHRTE.[A]	3xBenArg-43 [R23(97.7); R25(97.7); R]	P55268	P55268 [1343-1369]	2706.3
[E].VTMIFPSQGSIRGGTTLTISGRFFD.[Q]	1xBenArg-43 [R22(95.4)]; 1xOxidation [M3(100)]	Q86WI1	Q86WI1 [272-296]	2661.32
[E].GAHGAPGAAGNPGAPGHVGAPGPSGPPGSVGAPGLRGTPGKD.[G]	1xBenArg-43 [R36(100)]	Q8NFW1	Q8NFW1 [907-948]	3518.72
[E].STISVTNAQARAMLRRHSLIGPD.[I]	3xBenArg-43 [R11(100); R15(100); R16(100)]	O75970	O75970 [1061-1083]	2365.17
[D].LEAEGTCLRFSPLMTAAVLGTRGE.[D]	1xCarbamidomethyl [C7]; 1xBenArg-43 [R22(96.6)]; 1xOxidation [M14(100)]	Q6P996	Q6P996 [450-473]	2552.24
[D].GPPGPAGTTGQRGIVGMPGQRGE.[R]	1xBenArg-43 [R12(99.9)]; 1xOxidation [M17(100)]	P05997	P05997 [981-1003]	2150.03
[E].ERRVSIRMSIELQSVSNPVHRKD.[L]	3xBenArg-43 [R2(95.6); R3(95.6); R21(95.6)]; 1xOxidation [M8(100)]	Q6UVJ0	Q6UVJ0 [21-43]	2623.3
[E].AVRNATRHPGAAPMPVHPPPPGPRE.[P]	3xBenArg-43 [R3(100); R7(100); R24(100)]; 1xOxidation [M14(100)]	O15085	O15085 [1077-1101]	2496.2
[D].LWVEAGRSLSTALRARGLPVASVTSMEPLD.[L]	2xBenArg-43 [R7(99.9); R14(93.9)]; 1xOxidation [M26(100)]	Q02846	Q02846 [193-222]	3112.59
[E].GQRPPPPLCVPGGGGGAPARGQVGAAAE.[P]	1xCarbamidomethyl [C9]; 2xBenArg-43 [R3(100); R20(100)]	Q92623	Q92623 [22-49]	2495.2
[E].GTAGKVGGNGSKKGGMEDGKGRRAKSKE.[R]	2xBenArg-43 [R22(100); R23(100)]	Q9Y2H0	Q9Y2H0 [159-186]	2661.33
[D].VETSPFGAPRAASHGVGRHQELRD.[P]	1xBenArg-43 [R23(94.8)]	Q9H094	Q9H094 [19-42]	2531.24
[E].VMEQLNNSFPSSRGRNTPGKPMRE.[D]	1xBenArg-43 [R15(90.5)]; 1xOxidation [M22(90.8)]	P11532	P11532 [3659-3682]	2705.28
[E].TLPRGSRGPVNGGGRLGPQARWE.[V]	3xBenArg-43 [R4(99.8); R7(99.8); R15(99.8)]	Q9UGP4	Q9UGP4 [69-91]	2289.13
[D].SYRDNIAGKSFQNRLCLPMPID.[V]	1xCarbamidomethyl [C16]; 1xBenArg-43 [R3(96.4)]	Q3T906	Q3T906 [55-76]	2552.23
[E].GGVGPGLQERGGRGHEPSRGVVWGPPD.[G]	2xBenArg-43 [R10(99.9); R13(99.9)]	A0A8V8TLL3	A0A8V8TLL3 [78-104]	2624.25
[E].PGPAGAPSPAPGAPGPRRRASPADLVYFE.[K]	2xBenArg-43 [R]	Q9GZT5	Q9GZT5 [312-340]	2772.36
[E].VPGEGPPGPGGTGGGPGRGRPSSYRALRSAVSSLARVDD.[F]	3xBenArg-43 [R36(96.6); R]	Q15569	Q15569 [18-56]	3617.75
[E].GRLDALQGPPRTGGPSPAGPAAARLAED.[P]	3xBenArg-43 [R2(100); R11(100); R24(100)]	P78411	P78411 [259-286]	2569.24
[E].PASPAPTPTSLRAPRTQRTPGRSPAAAIEEPWGRE.[G]	4xBenArg-43 [R12(100); R15(100); R18(100); R22(100)]	Q96C12	Q96C12 [488-522]	3536.72
[E].AAGRGSQATGPPPTVGARRRPSVPQE.[Q]	3xBenArg-43 [R18(100); R19(100); R20(100)]	O14771	O14771 [144-169]	2471.22
[E].SMVRGHRPVSPAPGASGLRPCLWQLE.[T]	1xCarbamidomethyl [C21]; 2xBenArg-43 [R19(98.2); R]	Q13129	Q13129 [32-57]	2772.36
[D].SGVSAARAAAAAAAAAAAAAAAASAGGKE.[A]	1xBenArg-43 [R7(100)]	P0CG40	P0CG40 [448-476]	2270.14
[E].RTLSASAAEVAPRAVSVGSQPSVFTE.[R]	2xBenArg-43 [R1(100); R13(100)]	Q16825	Q16825 [655-680]	2531.25
[D].PEVAPWARGGAAGMAGAGAGAGARGGAAAGVE.[A]	1xBenArg-43 [R8(93.7)]; 1xOxidation [M14(100)]	Q9NZJ7	Q9NZJ7 [6-37]	2694.27
[E].ELGGGQDPVQLLSGFPRRAFSE.[A]	1xBenArg-43 [R]	Q04323	Q04323 [250-271]	2317.15
[D].PFAPRGQRGVRGVRGGGRGQKDLE.[D]	3xBenArg-43 [R5(97.3); R8(97.3); R]	Q5H9L2	Q5H9L2 [178-201]	2421.23
[E].LAPATGPEEPSRFLRGAPHRHSMPE.[L]	1xBenArg-43 [R]	O43900	O43900 [416-440]	2697.32
[E].HVAEKHIYSLMPLLLEAQSTPFQVTPSTMANIVKGLYTLRPE.[W]	1xBenArg-43 [R40(100)]; 2xOxidation [M11(100); M29(100)]	Q86Y37	Q86Y37 [255-296]	4712.44
[E].ARMPHSAGGTAGVGLEAAEPTALLTRAE.[P]	1xBenArg-43 [R26(99.4)]	Q13133	Q13133 [44-71]	2691.34
[D].GERGLPGVPGKRGKMGMPGFPGVFGE.[R]	2xBenArg-43 [R3(100); R12(100)]	Q8IZC6	Q8IZC6 [772-797]	2528.23
[D].WLARERLRTSTSDLSRGE.[I]	1xBenArg-43 [R]	Q5T5U3	Q5T5U3 [1852-1869]	2090.06
[E].RNAGGLLAFALAENVAAARPYFPLPD.[P]	2xBenArg-43 [R1(100); R19(100)]	A1YPR0	A1YPR0 [568-593]	2628.33
[E].RGLPGEKGERGTGSSGPRGLPGPPGPQGE.[S]	2xBenArg-43 [R]	Q99715	Q99715 [2980-3008]	2698.31
[D].QVTAGAMQRLRARGLTVDSILQTD.[D]	3xBenArg-43 [R9(100); R11(100); R13(100)]	P78549	P78549 [145-168]	2471.23
[-].MTAVGVQAQRPLGQRQPRRSFFE.[S]	3xBenArg-43 [R10(99.9); R15(98); R]	Q8WXS4	Q8WXS4 [1-23]	2530.24
[E].NRGVHNASLALSASIGRVRE.[L]	2xBenArg-43 [R2(100); R]	O15230	O15230 [2702-2721]	2021.04
[E].PRSPRKSRQPSGAGLCDISEGTVVPE.[D]	1xCarbamidomethyl [C16]; 2xBenArg-43 [R8(98.2); R]	Q5T5C0	Q5T5C0 [682-707]	2694.3
[E].RGSPSSGGNPLSGVASSSPNLPHRD.[A]	1xBenArg-43 [R24(95.6)]	Q9NRR6	Q9NRR6 [151-175]	2390.13
[D].GRPGQEGPRGLTGPPGSRGERGE.[K]	1xBenArg-43 [R9(97.4)]	Q02388	Q02388 [2484-2506]	2261.1
[E].NQKGPAATERAAATIVAMAGTGPGKAGE.[G]	1xBenArg-43 [R10(100)]	Q6NSJ5	Q6NSJ5 [173-200]	2582.29
[D].FDIPAEFSGVWRYLHNAYARE.[E]	1xBenArg-43 [R]	O15247	O15247 [203-223]	2498.18
[-].MESSPIPQSSGNSSTLGRVPQTPGPSTASGVPEVGLRD.[V]	1xAcetyl [N-Term]; 1xBenArg-43 [R]	Q9BZJ8	Q9BZJ8 [1-38]	3778.81
[E].PGLPGARGLTGRPGDAGPQGKVGPSGAPGE.[D]	2xBenArg-43 [R7(100); R12(100)]	P02458	P02458 [554-583]	2624.29
[D].SDLAQFMRLFGGNFAHQASVARVVGQQGRGRAGIE.[A]	3xBenArg-43 [R31(98.2); R]; 1xOxidation [M7(100)]	O14773	O14773 [238-272]	3617.74
[E].RGVVGPQGARGFPGTPGLPGFKGIRGHNGLD.[G]	3xBenArg-43 [R1(100); R10(100); R25(100)]	P08123	P08123 [156-186]	2942.48
[E].IEQRPTPGSRLGAPENSGISTLE.[R]	1xBenArg-43 [R4(99.6)]	Q9Y4F1	Q9Y4F1 [4-26]	2366.18
[E].SSSRWLDDLLASPPPSGGGARRGAGAE.[L]	1xBenArg-43 [R22(85.2)]	Q9C0C2	Q9C0C2 [680-706]	2624.27
[E].GTAEAFVNSKNAPAAERTLGARE.[R]	1xBenArg-43 [R]	Q5QJ38	Q5QJ38 [475-497]	2317.14
[E].QPPSGSGHGRPPGARPPHRGGGRGGGGGD.[A]	2xBenArg-43 [R]	Q9H461	Q9H461 [175-203]	2586.19
[D].AGIAFAPVYSMGAPSSKSGRTMPNILD.[D]	1xBenArg-43 [R20(100)]	Q15652	Q15652 [2084-2110]	2695.31
[E].NRQVHPFHVYPQPGMQRFRTEAAAAAPQRSQSPLRGMPE.[T]	2xBenArg-43 [R17(93.3); R19(93.3)]; 2xOxidation [M15(100); M37(100)]	O95817	O95817 [105-143]	4389.1
[D].FPEGKNASVRTVNIGSTKGSCLD.[K]	1xCarbamidomethyl [C21]; 1xBenArg-43 [R10(100)]	O75326	O75326 [100-122]	2394.16
[E].PGANGLPGAAGERGAPGFRGPAGPNGIPGE.[K]	2xBenArg-43 [R13(100); R19(100)]	P02461	P02461 [473-502]	2612.24
[E].VSTRTSSSFAAAMARLGGAVLSFSE.[A]	1xBenArg-43 [R4(96.2)]; 1xOxidation [M13(100)]	P27708	P27708 [1972-1996]	2476.2
[D].LPWTSPGYLRPQRVLRME.[E]	2xBenArg-43 [R10(100); R13(100)]	Q6ZVT0	Q6ZVT0 [265-282]	2113.08
[D].NRQIMAPVTNSSSYSTTSVRAVPAE.[C]	1xBenArg-43 [R2(99.6)]	Q9BYP7	Q9BYP7 [966-990]	2623.27
[E].NIFNRQMVARSLLDTLRE.[V]	2xBenArg-43 [R10(98.1); R17(99.9)]	Q8TF05	Q8TF05 [59-76]	2090.06
[E].RAPPQTHLPSGASSGTGSASATHGGGSPPGTRGPGASVHD.[R]	1xBenArg-43 [R1(100)]	P46379	P46379 [87-126]	3618.69
[D].NLGSLQNSGTAQVFSLVAERRKKFQE.[I]	1xBenArg-43 [R]	Q6ZT12	Q6ZT12 [1023-1048]	2864.49
[D].TVGAGFTQAKEHIRRNRQSRTFLVE.[N]	3xBenArg-43 [R]	O43301	O43301 [271-295]	2772.39
[D].GVAPPPSGGPGPDPGGGARGSGWGSRSQAPYGTLGAVSGGE.[Q]	1xBenArg-43 [R]	Q5VV67	Q5VV67 [10-50]	3618.68
[D].LNGNLHLLNPGNSVRLMPLRYDLRD.[R]	1xBenArg-43 [R]; 1xOxidation [M17(100)]	Q9NT68	Q9NT68 [2228-2252]	2863.49
[E].PGPAGAPSPAPGAPGPRRRASPAD.[L]	2xBenArg-43 [R]	Q9GZT5	Q9GZT5 [312-335]	2121.04
[E].EAPRRSIATFQSRLAQISRGIQE.[R]	4xBenArg-43 [R4(100); R5(100); R13(100); R19(100)]	O15296	O15296 [631-653]	2442.2
[E].VRDWLASTFTRQMGMMLRRSD.[E]	1xBenArg-43 [R2(87.7)]	Q14123	Q14123 [102-122]	2514.2
[D].NTRLESANFGLHISRIRKDSGE.[E]	2xBenArg-43 [R15(99.9); R17(99.9)]	Q8IYT4	Q8IYT4 [155-176]	2414.19
[E].SAAFSQGSRSGVSGGSRSLNMSRRD.[S]	1xBenArg-43 [R9(94.3)]	Q9UMS5	Q9UMS5 [344-368]	2514.17
[E].KAGSSPAQGAQNEPPRLNASPAAREE.[A]	1xBenArg-43 [R]	Q9UGU0	Q9UGU0 [555-580]	2590.25
[E].ASIAEGKAASWPSRSLPAQEAVVKLRVE.[G]	2xBenArg-43 [R14(100); R26(100)]	P35670	P35670 [123-150]	2864.5
[E].GRGRRDLAGAPPGEVVGCFTPQSRRLRE.[L]	1xCarbamidomethyl [C18]; 4xBenArg-43 [R2(95.5); R4(95.5); R5(95.5); R27(95.5)]	Q9Y446	Q9Y446 [552-579]	2922.4
[D].RSKSAAELEKLMPVSAQTPKGRRLSGE.[E]	2xBenArg-43 [R22(99); R23(99)]; 1xOxidation [M12(100)]	Q99549	Q99549 [368-394]	2856.48
[E].PHVSANAWSPVMRARKSSFNVSDVARPE.[A]	3xBenArg-43 [R13(100); R15(100); R26(100)]	Q92619	Q92619 [561-588]	2966.4
[E].NPPTSIQNVVNNRWLNSSFKE.[T]	1xBenArg-43 [R13(100)]	Q8NAN2	Q8NAN2 [482-502]	2401.18
[D].RGSTNLGVNQAGFTLHSAIYAARPD.[V]	2xBenArg-43 [R1(100); R23(100)]	P35611	P35611 [209-233]	2530.22
[E].ELQAQRQPIGACVARIQALRQALC.[-]	2xCarbamidomethyl [C12; C24]; 3xBenArg-43 [R6(100); R15(100); R20(100)]	A8K8P3	A8K8P3 [1219-1242]	2621.31
[E].GRLDALQGPPRTGGPSPAGPAAARLAE.[D]	3xBenArg-43 [R2(100); R11(100); R24(100)]	P78411	P78411 [259-285]	2454.21
[E].GHRGQPVGGLRFEGPHGQPVGGLRFD.[N]	2xBenArg-43 [R3(95.5); R11(95.5)]	O94913	O94913 [880-905]	2641.29
[E].VSAVTTEAGYIDSTIVRTPE.[S]	1xBenArg-43 [R17(100)]	Q9UMZ3	Q9UMZ3 [325-344]	2066.02
[E].AIPSGGRQPAKDTSFPGSGPSLSAE.[E]	1xBenArg-43 [R7(100)]	Q8TDX9	Q8TDX9 [1080-1104]	2371.14
[E].ATSGSTGSVEKKQQRRSIRTRSE.[S]	3xBenArg-43 [R15(100); R16(100); R]	Q9BZ95	Q9BZ95 [564-586]	2420.19
[E].RSLPARAACPPQPAGRQSPAKPE.[E]	1xCarbamidomethyl [C9]; 3xBenArg-43 [R1(100); R6(100); R16(100)]	O15499	O15499 [32-54]	2313.12
[E].PSGEGSRSVTPSEGAGRRSPARPATE.[R]	1xBenArg-43 [R22(100)]	Q9BR39	Q9BR39 [516-541]	2553.23
[D].RGPSPAPAPAASPQPGSRGPRDGLGPE.[P]	2xBenArg-43 [R1(100); R]	Q8IX07	Q8IX07 [898-924]	2493.2
[D].PKDTSSAQVSTPHSVRTLRTTE.[N]	2xBenArg-43 [R16(100); R19(100)]	Q8WXI7	Q8WXI7 [1330-1351]	2312.13
[E].RKSMEVLSVTDGGSPVPARRAIE.[M]	3xBenArg-43 [R1(100); R19(100); R20(100)]	Q8IWQ3	Q8IWQ3 [380-402]	2326.15
[E].KTSVSEKSLAPGMALGSGRRLVSE.[K]	2xBenArg-43 [R19(100); R20(100)]	O00515	O00515 [235-258]	2374.22
[D].PSRVSSEVQQMWALTEMIRASHTSARIGRFD.[V]	1xBenArg-43 [R19(94.7)]; 1xOxidation [M]	Q9BSH3	Q9BSH3 [170-200]	3519.71
[E].GSPGGLRFEGPGGQPVGGLRFEGHRGQPVGGLRFE.[G]	1xBenArg-43 [R]	O94913	O94913 [858-892]	3518.77
[D].PTVASQPISFEISIGRAGRLE.[E]	2xBenArg-43 [R16(100); R19(100)]	A9Z1Z3	A9Z1Z3 [441-461]	2142.1
[E].RKASSTSPPGDSLASIPFIDE.[P]	1xBenArg-43 [R1(100)]	Q5T5U3	Q5T5U3 [789-809]	2132.04
[E].EPALPSGAGPLPDRAPAPPPPAE.[G]	1xBenArg-43 [R14(100)]	Q53EQ6	Q53EQ6 [206-228]	2161.08
[E].RYGLSAAAAAAAAAAAAVEQRSRFE.[Y]	1xBenArg-43 [R21(99.9)]	Q9H1B7	Q9H1B7 [148-172]	2436.23
[E].RVALNTLARCSGIASAAAAAVE.[A]	1xCarbamidomethyl [C10]; 2xBenArg-43 [R1(100); R9(100)]	Q15274	Q15274 [102-123]	2086.05
[E].TRTAPAAPTMASPRGSGSSTSLSTVGSE.[G]	1xBenArg-43 [R14(100)]	Q9H7P9	Q9H7P9 [34-61]	2621.24
[E].FRAARKRAGLAAQPPAASQGAQTPGEKAE.[A]	3xBenArg-43 [R2(100); R5(100); R7(100)]	Q9NPB0	Q9NPB0 [8-36]	2806.4
[E].KGERGTGSSGPRGLPGPPGPQGE.[S]	1xBenArg-43 [R4(98.1)]	Q99715	Q99715 [2986-3008]	2132.04
[D].TPPSALRGSQSVSLGSSVESGRQLGE.[L]	2xBenArg-43 [R7(100); R22(100)]	Q9UPV0	Q9UPV0 [156-181]	2500.2
[E].ELVNDHARKNRINPLQME.[E]	1xBenArg-43 [R11(97)]	Q9BXN6	Q9BXN6 [66-83]	2134.07
[E].PVFMVTGRREDVATARRE.[I]	1xBenArg-43 [R]; 1xOxidation [M4(100)]	A1L020	A1L020 [175-192]	2063.03
[E].SGTIASKERTLSSGQEQVVE.[S]	1xBenArg-43 [R9(100)]	Q9C0D2	Q9C0D2 [429-448]	2063.01
[-].MALTVDVAGPAPWGFRITGGRD.[F]	1xAcetyl [N-Term]; 1xBenArg-43 [R]	Q96JY6	Q96JY6 [1-22]	2286.12
[E].VPASQSTENRVLPAPAPRRE.[K]	2xBenArg-43 [R10(100); R18(98.7)]	Q7L590	Q7L590 [90-109]	2089.06
[E].VEGLRRQSPPASGEVNLGPNKMVVD.[L]	2xBenArg-43 [R5(100); R6(100)]	Q969X0	Q969X0 [100-124]	2563.27
[D].VCSKAFSQNSQLQTHQRIHTGE.[K]	1xCarbamidomethyl [C2]; 1xBenArg-43 [R17(100)]	Q2VY69	Q2VY69 [207-228]	2513.18
[-].MELQKGKGAAAAAAASGAAGGGGGGAGAGAPGGGRLLLSTSLDAKD.[E]	1xAcetyl [N-Term]; 1xBenArg-43 [R35(100)]	Q68E01	Q68E01 [1-46]	3922.96
[E].AAAAAAAGFGAAGEAGVAGAGLEAWRHPSGPARTQLGGQE.[G]	1xBenArg-43 [R]	A0A6I8PU40	A0A6I8PU40 [94-133]	3616.75
[E].PGGRGRAGGAEGRGVKCVLVGD.[G]	1xCarbamidomethyl [C17]; 1xBenArg-43 [R13(99.3)]	Q7L0Q8	Q7L0Q8 [36-57]	2082.05
[E].VNAVMNLVLFEDAVAHICRINRILE.[S]	1xCarbamidomethyl [C18]; 1xBenArg-43 [R]	Q9UFH2	Q9UFH2 [2767-2791]	2866.5
[E].PEGGPASEGAARPLPRFNSVPLTD.[T]	2xBenArg-43 [R12(100); R16(100)]	P09603	P09603 [455-478]	2349.12
[E].WVPKGDGRGSHGPPVSQPVQTLE.[F]	1xBenArg-43 [R8(100)]	Q8N8W4	Q8N8W4 [314-336]	2385.18
[E].PRDGPPSALGSRESLATLSE.[L]	1xBenArg-43 [R12(100)]	Q86YV0	Q86YV0 [218-237]	1996.98
[E].LRNQSSGLLDVGLRYRRSPRTAE.[G]	4xBenArg-43 [R2(100); R16(98.8); R17(100); R20(100)]	Q4AC94	Q4AC94 [1167-1189]	2472.22
[D].PAGTPSPHPDPPSSRGPLPLE.[P]	1xBenArg-43 [R15]	Q9P2J2	Q9P2J2 [823-843]	2063.01
[E].SPAVPSSSRQPPAQPPRTGSEFPRLE.[G]	3xBenArg-43 [R9(100); R17(100); R24(100)]	Q7L590	Q7L590 [593-618]	2646.26
[E].TLQRHGAGAGGTRNISGTSKFHVE.[L]	1xBenArg-43 [R4(99.9)]	P22557	P22557 [215-238]	2438.22
[D].GQGMSRVASVSQNAIVSAAGNIARTID.[R]	1xBenArg-43 [R24(99.8)]	O75694	O75694 [309-335]	2630.32
[D].RVSSASSTAERGMVKPMIRVEQQPD.[Y]	1xBenArg-43 [R19(96.2)]	P55196	P55196 [559-583]	2716.34
[E].LQQREREVTGSSQQTLWRPE.[G]	1xBenArg-43 [R6(92.6)]	Q7Z403	Q7Z403 [52-71]	2385.18
[D].FHPNTRSTPSSSTPSSRPASLGYSGAAGPRPITQSE.[L]	2xBenArg-43 [R17(100); R30(100)]	Q96S82	Q96S82 [236-271]	3599.69
[D].CRQTLGTLSLGTSSRIVREMD.[K]	1xCarbamidomethyl [C1]; 2xBenArg-43 [R15(97.2); R]	Q5JPB2	Q5JPB2 [1371-1391]	2294.1
[E].IKDGQIRGTVSSQRQPALKATGDE.[K]	1xBenArg-43 [R]	Q5JPF3	Q5JPF3 [1046-1069]	2512.3
[D].MTRVFLGRHHEPGPGQLTKSAGPTPEKPE.[E]	1xBenArg-43 [R3(99.9)]	Q9UKN7	Q9UKN7 [985-1013]	3111.57
[D].TIRGHPGSSRRGRQGSHHE.[Q]	1xBenArg-43 [R]	P20930	P20930 [840-858]	2069.01
[E].NSQELARLEAFSRAYRSSMRE.[L]	1xBenArg-43 [R]; 1xOxidation [M19(100)]	Q6P1J6	Q6P1J6 [937-957]	2474.17
[E].DLAGPSAGAAARPAAPPPQPRE.[P]	1xBenArg-43 [R12(96)]	Q5T8R8	Q5T8R8 [55-76]	2054.03
[D].PGPSKPRRAQRPNSLDLSATNVLD.[G]	3xBenArg-43 [R7(100); R8(100); R11(100)]	Q13873	Q13873 [927-950]	2460.23
[D].PRATIREGMLAQPLGRMGQPAE.[V]	2xBenArg-43 [R2(96.9); R]	Q9BPX1	Q9BPX1 [202-223]	2293.13
[D].TEVTTISHFPEKTTHSFRTISSLTHE.[L]	1xBenArg-43 [R18(100)]	Q8WXI7	Q8WXI7 [2258-2283]	2943.44
[D].RGESGPAGPAGAPGPAGSRGAPGPQGPRGDKGE.[T]	2xBenArg-43 [R1(99.8); R28(96.6)]	P02461	P02461 [1064-1096]	2866.33
[E].AGSAGPSRPGSPSPPGPLDTVPR.[-]	1xBenArg-43 [R]	O75081	O75081 [631-653]	2114.05
[E].VSRFLAQAQPPTPAATPSAPAAGWQSLE.[T]	1xBenArg-43 [R3(100)]	Q9UPQ9	Q9UPQ9 [1723-1750]	2806.4
[E].LLERAGGSQPALRSRGTATACRLD.[N]	1xCarbamidomethyl [C21]; 2xBenArg-43 [R4(98.7); R]	Q96H72	Q96H72 [26-49]	2470.24
[D].AALGCRTNIFQIQRSGGRKHTE.[K]	1xCarbamidomethyl [C5]; 2xBenArg-43 [R6(94.5); R14(94.5)]	Q7Z6Z7	Q7Z6Z7 [3292-3313]	2414.19
[E].RGLHRLEASRAPGPGGADGVPHID.[T]	2xBenArg-43 [R]	Q32MK0	Q32MK0 [62-85]	2349.16
[E].SKQRNLNYFSNAYAAAVSAVD.[P]	1xBenArg-43 [R4(100)]	Q6P1X5	Q6P1X5 [98-118]	2246.07
[D].QIEAALSRMPSPGGRITLQTRLNQEALE.[D]	2xBenArg-43 [R15(99.9); R21(99.9)]	Q99550	Q99550 [1127-1154]	2993.52
[E].RIDGRVRGNLRQAAIDRFSKPD.[S]	4xBenArg-43 [R]	Q9HCK8	Q9HCK8 [1178-1199]	2368.18
[E].KSGLEAATGKTFPRASGLGARE.[A]	2xBenArg-43 [R14(100); R21(100)]	Q14CM0	Q14CM0 [1104-1125]	2118.07
[E].TSQALNDVNVATRLPGLGEPE.[V]	1xBenArg-43 [R13(100)]	Q9HCM4	Q9HCM4 [476-496]	2138.06
[D].SSYRTPGIGPVLPLEERGAE.[T]	1xBenArg-43 [R]	Q96M96	Q96M96 [154-173]	2085.05
[E].VRSLQQDTAPSRLGTSSGGDPGGAPRL.[-]	3xBenArg-43 [R2(100); R12(100); R26(100)]	Q9BYE2	Q9BYE2 [560-586]	2551.22
[E].PGEKGQPGPPGPPGPPGSTGLRGFIGFPGLPGDQGE.[P]	1xBenArg-43 [R22(100)]	P53420	P53420 [1017-1052]	3365.64
[E].AGSAGPPGPPGLRGSPGSRGLPGAD.[G]	1xBenArg-43 [R13(97.3)]	P08123	P08123 [387-411]	2142.06
[E].GEQGPLRHAASPSPQRQGGWSTDGGGRLLVFAPGRE.[D]	3xBenArg-43 [R]	Q5SW24	Q5SW24 [352-387]	3599.71
[E].ARLGAGAAGLYEPGAALGPLPYPE.[R]	1xBenArg-43 [R2(100)]	Q9BYB0	Q9BYB0 [861-884]	2268.15
[E].RGEPGAPGPKGKQGESGTRGPKGSKGD.[R]	2xBenArg-43 [R1(100); R19(100)]	Q9BXS0	Q9BXS0 [375-401]	2506.22
[D].LERAPALGGSFAGLEPMGLLWALE.[P]	1xBenArg-43 [R3(100)]	P49753	P49753 [124-147]	2455.26
[D].YELQLMTYKAFVESQQKSPGKRRRMLSSSD.[A]	1xBenArg-43 [R]; 1xOxidation [M6(96.6)]	Q9UPN3	Q9UPN3 [1350-1379]	3536.75
[E].PRSGGREANTKRSGVRAGEAE.[E]	1xBenArg-43 [R16(98)]	Q8N3D4	Q8N3D4 [396-416]	2142.06
[D].TRLQNGFAPGMKLEVAVRTDPE.[T]	1xBenArg-43 [R18(100)]	Q9UHJ3	Q9UHJ3 [44-65]	2386.21
[E].RAQDLRRTNSLMVSRGSGLAGGLD.[E]	2xBenArg-43 [R1(99.9); R]; 1xOxidation [M12(100)]	Q15878	Q15878 [977-1000]	2460.21
[E].RQQMASRPFASVDVALEVGAE.[Q]	1xBenArg-43 [R]	Q5VV63	Q5VV63 [1271-1291]	2218.08
[D].TSSSRPGSRVPTEPPATSVAARSSSLPSGRWGRPE.[A]	2xBenArg-43 [R]	Q92610	Q92610 [933-967]	3521.73
[D].ALCLEGGVSARWARAPHSAPLRPPRE.[L]	1xCarbamidomethyl [C3]; 4xBenArg-43 [R11(100); R14(100); R22(100); R25(100)]	Q9NVV2	Q9NVV2 [17-42]	2682.29
[D].EGVVRGAIRKACNAHGGVFKD.[E]	1xCarbamidomethyl [C12]; 1xBenArg-43 [R]	Q9Y4D8	Q9Y4D8 [2988-3008]	2198.11
[D].SSEKVQQENRKRHGSSRSVVD.[M]	1xBenArg-43 [R]	O95071	O95071 [2469-2489]	2370.18
[D].TTETAPAPGTPARGPRMTPSDLRNLD.[E]	2xBenArg-43 [R13(94.6); R16(94.6)]	Q99501	Q99501 [184-209]	2636.25
[D].EIQTPKARKMEFFNPVLNE.[N]	1xBenArg-43 [R8(100)]; 1xOxidation [M10(100)]	Q9BXT6	Q9BXT6 [729-747]	2264.13
[D].VETPQGSMRANRIVNAAGFWARE.[V]	2xBenArg-43 [R22(99.2); R]	Q9UI17	Q9UI17 [232-254]	2474.18
[E].KDAKVSISKSTYNKMRQKRKEE.[K]	1xBenArg-43 [R16(96)]	Q9Y4F4	Q9Y4F4 [1167-1188]	2611.39
[D].SQNPLLMWAAPDPATGQNGPRGLYAFGAERGNRE.[P]	1xBenArg-43 [R]	Q9NRD8	Q9NRD8 [215-248]	3598.71
[D].FQLYSGRHETSALTVEATSSIRE.[K]	2xBenArg-43 [R7(100); R22(100)]	Q8IY63	Q8IY63 [42-64]	2496.18
[E].PTSQATRGRKNRSSVKTPEPVVPTAPE.[L]	1xBenArg-43 [R]	Q14676	Q14676 [1223-1249]	2847.5
[E].EPGAPAPSPAAADKRPRGRPRKD.[G]	3xBenArg-43 [R17(99.1); R19(99.1); R]	Q8NEZ4	Q8NEZ4 [21-43]	2268.13
[D].TSPDLSSRSSSRVRFSSRESVPE.[T]	1xBenArg-43 [R]	Q9UHW9	Q9UHW9 [31-53]	2510.21
[D].NLDRAAGAIRGRAARVAHIVTGE.[M]	4xBenArg-43 [R4(100); R10(100); R12(100); R15(100)]	Q9UI47	Q9UI47 [532-554]	2202.1
[E].SKPEEVSRSSGIVTSGSRKE.[R]	1xBenArg-43 [R8(100)]	Q16821	Q16821 [971-990]	2077.04
[D].MNLKRRTSFPLMRSKSLQLTGKEVD.[P]	2xBenArg-43 [R13(97.6); R]; 1xOxidation [M1(97.7)]	Q9UBS9	Q9UBS9 [1066-1090]	2865.48
[E].QIMLSAAVRRTSRDVSIMKE.[K]	3xBenArg-43 [R9(100); R10(100); R13(100)]; 1xOxidation [M18(94.6)]	Q8WTR4	Q8WTR4 [532-551]	2178.07
[E].TPSLRHRGQAAQPEPSTGFTATPPAPD.[S]	2xBenArg-43 [R5(100); R7(100)]	Q9BVT8	Q9BVT8 [71-97]	2701.27
[D].LVRMDGINAAFLDRIRHQVFAE.[R]	3xBenArg-43 [R3(100); R14(100); R16(100)]	Q7L9B9	Q7L9B9 [177-198]	2442.2
[E].KCSPIGVYTSGKGSSAAGLTASVMRDPSSRNFIME.[G]	1xCarbamidomethyl [C2]; 1xBenArg-43 [R]	P33992	P33992 [396-430]	3618.72
[E].EKARVLDQARQRALGTAWAKE.[Q]	3xBenArg-43 [R4(100); R10(100); R12(100)]	Q9NT68	Q9NT68 [2691-2711]	2268.15
[D].PPKSASSTKSNHKDSSIPKQRRVE.[G]	1xBenArg-43 [R]	P51825	P51825 [896-919]	2621.36
[D].EVAAPEGRAATVPRGRGRSRGD.[S]	2xBenArg-43 [R14(92.4); R]	A8MVW0	A8MVW0 [755-776]	2179.08
[E].DIPNTVTLGNRVGFLLRPYNFFD.[E]	2xBenArg-43 [R11(100); R17(100)]	O75106	O75106 [686-708]	2582.28
[E].GSGGRRGPGGAAPAHAPLLSAPMGSRRLE.[G]	3xBenArg-43 [R]	Q9NXG0	Q9NXG0 [62-90]	2654.3
[E].PGPPGPPGRLVDTGPGAREKGE.[P]	1xBenArg-43 [R9(98.3)]	Q02388	Q02388 [1699-1720]	2098.06
[D].RGAAPGSHWSLPYSLAPGREYAGRSSSRYMVYD.[V]	1xBenArg-43 [R19(94.6)]	Q9NVR5	Q9NVR5 [111-143]	3601.69
[E].LWRMVPAGRAARGQAERAQGPSGEGAAAAAAASPTPSE.[D]	2xBenArg-43 [R]	O15370	O15370 [186-223]	3617.74
[E].STSNGRHSASSPKAPDPEGLARPVSPD.[S]	1xBenArg-43 [R22(94.6)]	Q9Y4B4	Q9Y4B4 [1145-1171]	2674.27
[D].RLQPPSFDPSGQPRRDLHTSWKRNPE.[L]	3xBenArg-43 [R1(100); R14(97.4); R15(97.4)]	O14529	O14529 [115-140]	2972.42
[E].AGGKEPAADAAPGPSAAFRLMVTRRE.[P]	3xBenArg-43 [R19(100); R24(100); R25(100)]; 1xOxidation [M21(100)]	Q9UKN8	Q9UKN8 [30-55]	2513.19
[E].PGLDGRRGVDGVPGSPGPPGRKGD.[T]	2xBenArg-43 [R21(100); R]	P53420	P53420 [1411-1434]	2214.08
[E].QVARAAAAFARRVLSLGREAE.[I]	3xBenArg-43 [R4(100); R11(99.9); R12(99.9)]	Q9BRZ2	Q9BRZ2 [300-320]	2113.09
[D].RSSSVGCLAEASARFPARTRNLSGE.[P]	1xCarbamidomethyl [C7]; 1xBenArg-43 [R]	Q5T1R4	Q5T1R4 [2351-2375]	2636.28
[E].RPAGQPPGAVPCAQPRGAWRVTLVQQAAAGPEGAPE.[R]	1xCarbamidomethyl [C12]; 3xBenArg-43 [R1(100); R16(100); R20(100)]	P10075	P10075 [125-160]	3518.7
[E].PVATSPSSPQPAETHPTTLQGAIRRE.[P]	1xBenArg-43 [R]	Q96D42	Q96D42 [224-249]	2685.35
[D].RIYNMLRMFVVTGPALAE.[I]	1xBenArg-43 [R7(99.9)]; 1xOxidation [M5(99.9)]	Q9UJX6	Q9UJX6 [772-789]	2054.04
[D].SMARKGDIGPRGPPGIPGREGPKGSKGE.[R]	2xBenArg-43 [R11(99.4); R19(99.4)]; 1xOxidation [M2(100)]	Q14993	Q14993 [724-751]	2718.35
[E].PGSPLSPAPRAGRENLASLERE.[R]	2xBenArg-43 [R10(95.5); R13(95.5)]	B2RBV5	B2RBV5 [16-37]	2218.1
[E].AHDILMCPLGDHSRRYQRLSE.[T]	1xCarbamidomethyl [C7]; 1xBenArg-43 [R]	A1A5B4	A1A5B4 [231-251]	2511.19
[D].PRQLSMMLMLAQSNPQLFALMGTRAGIARELE.[R]	2xBenArg-43 [R2(100); R24(94.1)]; 2xOxidation [M21(99.8); M]	Q9BVL4	Q9BVL4 [500-531]	3519.74
[E].SAGLLLQFANDSAAGLTVFLSEGRIRAE.[V]	1xBenArg-43 [R]	Q5IJ48	Q5IJ48 [681-708]	2863.48
[E].EPTPMGRGPVGPSGGGSTRDQVRTVVMRPSVSWE.[K]	1xBenArg-43 [R]; 1xOxidation [M]	Q8TE82	Q8TE82 [11-44]	3539.7
[E].APHRAQPAEPQPLGTQVPPE.[K]	1xBenArg-43 [R4(100)]	Q13796	Q13796 [1272-1291]	2077.03
[E].MSSPQRVTSTQQQTRISASSATRE.[L]	2xBenArg-43 [R15(99.9); R23(100)]	P49023	P49023 [242-265]	2551.19
[D].HVSTAPARRSGPPRARPGPGRE.[E]	3xBenArg-43 [R8(96.7); R9(96.7); R14(96.7)]	Q6UYE1	Q6UYE1 [45-66]	2180.08
[E].MILADGRRIVANSANVNGRE.[N]	1xBenArg-43 [R]	A3KMH1	A3KMH1 [869-888]	2113.08
[D].VQDPFAPRGQRGVRGVRGGGRGQKD.[L]	4xBenArg-43 [R8(100); R11(99.9); R14(97.7); R21(97.7)]	Q5H9L2	Q5H9L2 [175-199]	2478.2
[E].AGVRPSAGNVSTHPSLSQRPGGSTKSHPEPQTPKD.[S]	1xBenArg-43 [R19(100)]	O43493	O43493 [31-65]	3521.74
[D].TVTWHKMRGAQMIVAMKAVSLGFD.[L]	1xBenArg-43 [R8(100)]; 3xOxidation [M7(100); M12(100); M16(100)]	Q9H237	Q9H237 [117-140]	2682.31
[E].ASSTRRGGSLGQTARSGPAALEPGPSE.[S]	2xBenArg-43 [R]	Q15722	Q15722 [312-338]	2511.2
[D].RLTPMEALLQTRYGLYSSPFDPVLFD.[L]	2xBenArg-43 [R1(100); R12(100)]	Q9NR09	Q9NR09 [1484-1509]	2943.44
[E].AQAVAAASAASRDFSGIGGLGELLE.[S]	1xBenArg-43 [R12(100)]	Q9NY46	Q9NY46 [459-483]	2318.15
[E].KSPGGGRVGAAKGEKGKRMGKGE.[G]	2xBenArg-43 [R7(100); R18(100)]	Q86US8	Q86US8 [202-224]	2156.11
[E].ARATAPPAPSAPNSAPSNLGPQTVLE.[V]	1xBenArg-43 [R2(100)]	Q6UWD8	Q6UWD8 [119-144]	2471.24
[E].DLSSPAGAAAFAAKMPRYRGAALARE.[E]	3xBenArg-43 [R17(100); R19(100); R25(100)]	Q8TDY4	Q8TDY4 [17-42]	2519.21
[E].PLQPGTPGTQGQSPSRVPMLRLSSRPE.[E]	1xBenArg-43 [R]; 1xOxidation [M19(100)]	Q8TE67	Q8TE67 [506-532]	2846.45
[E].QPPPRGPGFRGRRGRGEKRKEVE.[L]	4xBenArg-43 [R12(94.6); R13(94.6); R15(99.6); R19(99.6)]	Q96JG9	Q96JG9 [1075-1097]	2474.24
[D].LNRMHEATSAETKRSKRKRCE.[V]	1xCarbamidomethyl [C20]; 2xBenArg-43 [R14(94.3); R19(97.1)]	Q96RU2	Q96RU2 [123-143]	2502.22
[E].DTTKSSLPRRGRTLNSSFRE.[A]	2xBenArg-43 [R9(100); R10(100)]	Q9C0D6	Q9C0D6 [143-162]	2222.1
[E].RVDSANALANGLIAGGHAARATVAE.[W]	1xBenArg-43 [R]	O15020	O15020 [1750-1774]	2362.21
[E].CVRSFSRPSHLMRHQAIHTAE.[K]	1xCarbamidomethyl [C1]; 1xBenArg-43 [R7(96.4)]; 1xOxidation [M12(100)]	Q8WTR7	Q8WTR7 [464-484]	2493.19
[E].SRFQLGGSARGSRVLDRANNVELT.[-]	3xBenArg-43 [R10(99.9); R13(99.9); R17(99.9)]	Q9H3H3	Q9H3H3 [269-292]	2474.22
[D].PISGHNALYWYRQSLGQGLEFPIYFQGKDAAD.[K]	1xBenArg-43 [R12(100)]	A0A0A6YYK4	A0A0A6YYK4 [44-75]	3598.73
[D].IPTGTTPQRKSYLYPSTLVRTEPRE.[H]	1xBenArg-43 [R9(99.9)]	P52732	P52732 [921-945]	2847.49
[E].GPAVPSPSPQREKLERFKRMCQLLE.[R]	1xCarbamidomethyl [C21]; 2xBenArg-43 [R]	Q6PCT2	Q6PCT2 [294-318]	2867.44
[-].MARRRSQRVCASGPSMLNSARGAPE.[L]	1xCarbamidomethyl [C10]; 1xBenArg-43 [R3(94.7)]	Q9NV92	Q9NV92 [1-25]	2702.3
[D].SLPEFTVQMGNLRFSLGHVQYD.[G]	1xBenArg-43 [R13(100)]; 1xOxidation [M9(100)]	O43157	O43157 [1457-1478]	2511.19
[E].LPRRMETALPGPGPPAVGPSAE.[E]	2xBenArg-43 [R3(100); R4(100)]	Q15569	Q15569 [444-465]	2114.05
[E].MLEKASRELWMRVWSRNE.[D]	1xBenArg-43 [R]; 1xOxidation [M]	Q9Y2Q3	Q9Y2Q3 [113-130]	2294.11
[E].APGLQQPQPRGIRGSSAARPSGRRRD.[P]	2xBenArg-43 [R13(91.8); R]	P42684	P42684 [11-36]	2685.39
[E].RIDSAAPASGSPIQHWMVISEFQYRPRGPVID.[F]	1xBenArg-43 [R]	Q99102	Q99102 [5215-5246]	3537.76
[E].TQEGKPPTAHLDRTSVSSLSE.[V]	1xBenArg-43 [R13(100)]	Q8IYF1	Q8IYF1 [346-366]	2197.06
[D].GRRGGGSGRGSGGGSGLPSGMPVPPGRDG.[-]	1xBenArg-43 [R27(80.4)]; 1xOxidation [M21(100)]	A0A6Q8PHR7	A0A6Q8PHR7 [17-45]	2552.2
[E].EEGLRLFVGPGGSTTFGSHHLPNRVGSGAYE.[Q]	1xBenArg-43 [R5(96.2)]	Q5T8I3	Q5T8I3 [324-354]	3185.53
[E].RLSGPAEPRSFKMTSLDKMD.[R]	1xBenArg-43 [R1(100)]	A0A2R8YE69	A0A2R8YE69 [635-654]	2223.08
[D].GRPRSRRARQSEEQAPLVE.[S]	3xBenArg-43 [R4(96.5); R6(96.5); R7(96.5)]	P50607	P50607 [54-72]	2093.03
[E].SPAAAAAREARMAEVARLLGE.[P]	2xBenArg-43 [R17(98.2); R]; 1xOxidation [M12(100)]	Q8N6I1	Q8N6I1 [94-114]	2070.02
[D].KDQPHTPAWNAVYRISGGDPTGRFAIQTD.[P]	2xBenArg-43 [R14(100); R23(100)]	P19022	P19022 [408-436]	3112.46
[E].QRRRRRGPGSAADGRRRPRE.[Q]	4xBenArg-43 [R2(99); R3(99); R6(95.1); R]	Q8NDY6	Q8NDY6 [78-97]	2218.12
[E].PRHLPEKQNGLSAVRTME.[A]	1xBenArg-43 [R]; 1xOxidation [M17(100)]	Q92560	Q92560 [149-166]	2036.02
[D].AGPPGQPGIRGPAGHPGPPGADGAQGRRGPPGLFGQKGD.[D]	2xBenArg-43 [R27; R28]	P25940	P25940 [1096-1134]	3552.74
[D].GNLRAPHKESTLPRSGSSGGQQPSGMKEGVKRYE.[Q]	2xBenArg-43 [R4(99.1); R14(99.1)]	Q9BRQ6	Q9BRQ6 [58-91]	3539.72
[E].ITAEVNNLRLSRWPGNGRAGAVALQALKGSQDSSE.[N]	3xBenArg-43 [R9(100); R12(100); R18(100)]	O15195	O15195 [733-767]	3536.75
[E].LAASQRAMLAGSARRKVTGTAE.[S]	3xBenArg-43 [R6(100); R14(100); R15(100)]; 1xOxidation [M8(100)]	Q8TDC0	Q8TDC0 [66-87]	2132.05
[E].VRSHTSIQTEGKTDRAKMTQLPE.[A]	1xBenArg-43 [R2(92.7)]; 1xOxidation [M18(100)]	Q9UI47	Q9UI47 [645-667]	2586.28
[E].LRAGKGNGEGGVGYPRQTNPRPDIGLE.[G]	2xBenArg-43 [R2(95.6); R]	A0A1B0GV85	A0A1B0GV85 [403-429]	2722.34
[E].AGPTGPQGEPGVRGIRGWKGDRGE.[K]	2xBenArg-43 [R13(100); R16(100)]	B2RNN3	B2RNN3 [166-189]	2348.13
[D].SRLAKTRDGLSVPKHSAGSGAE.[E]	2xBenArg-43 [R2(100); R7(100)]	Q8IYL3	Q8IYL3 [130-151]	2138.07
[D].RMPSARPPSPPLSSWERVSRLME.[E]	2xBenArg-43 [R6(93.5); R]	O43896	O43896 [907-929]	2580.26
[E].EITVQFGHYVASHQPRGHKSD.[E]	1xBenArg-43 [R16(100)]	P23327	P23327 [382-402]	2350.12
[D].GLRRSAPGSTPVRRRGASQLSQE.[A]	4xBenArg-43 [R3(97.8); R4(97.8); R]	Q07864	Q07864 [2014-2036]	2294.13
[D].MLGRVFNGSGKPIDKGPVVMAED.[F]	1xBenArg-43 [R4(100)]; 1xOxidation [M1(100)]	P15313	P15313 [121-143]	2390.17
[E].NLTNGASAGNGDDGLIPQRRSRKPE.[N]	3xBenArg-43 [R19(100); R20(100); R22(100)]	Q86YR6	Q86YR6 [432-456]	2494.17
[D].QLGRSPSTIDVVRGITRQE.[V]	2xBenArg-43 [R]	Q702N8	Q702N8 [523-541]	2026.04
[D].RPAPHFERTASKRASRSLDGAAAVD.[S]	4xBenArg-43 [R1(100); R8(100); R13(100); R16(100)]	P11171	P11171 [526-550]	2494.17
[E].RGKKEEQSRLRRIAASTARE.[I]	4xBenArg-43 [R1(98.6); R19(98.6); R]	Q96L91	Q96L91 [857-876]	2170.1
[D].GGRPPRSATAALSVRVLDANDHSPAFPQGAVAE.[V]	3xBenArg-43 [R3(100); R6(100); R15(100)]	O95206	O95206 [220-252]	3185.54
[E].LPDKNMFTINRNTGVISVVTTGLDRE.[S]	1xBenArg-43 [R25(95.4)]	P12830	P12830 [311-336]	2847.46
[E].SPPQSLASAAEGAATSPPSSGGPRVVE.[R]	1xBenArg-43 [R24(100)]	O94819	O94819 [49-75]	2464.18
[D].GPRRTLQVDSRTQRSGRSPSVSPD.[R]	3xBenArg-43 [R4(96.4); R]	Q9UPA5	Q9UPA5 [124-147]	2510.21
[E].KFPNMSRLQDISELLATGAGLSE.[S]	1xBenArg-43 [R7(100)]; 1xOxidation [M5(100)]	Q9NQ55	Q9NQ55 [217-239]	2450.21
[-].MPGANYRAGAGAGAGARRPRGARDRE.[E]	3xBenArg-43 [R23(98.8); R25(98.8); R]	Q96EU6	Q96EU6 [1-26]	2512.17
[D].TTLGPERAMSPVTITTFSREKTPE.[S]	1xBenArg-43 [R]; 1xOxidation [M9(100)]	Q7Z7B0	Q7Z7B0 [970-993]	2622.3
[D].SREIGASRLSRVESLAPE.[V]	2xBenArg-43 [R8(100); R11(100)]	Q8NF91	Q8NF91 [2889-2906]	1870.94
[E].IRSHRPTLDALREQAAALPPTLSRTPE.[V]	3xBenArg-43 [R2(98.2); R24(99.9); R]	O15020	O15020 [796-822]	2867.48
[D].EKREKRRSRAGRSGGSHVWTRSRD.[P]	4xBenArg-43 [R3(100); R6(99.4); R]	Q9BXF3	Q9BXF3 [556-579]	2682.3
[E].PGTERRAPETGGAPRAPGAGRLD.[L]	1xBenArg-43 [R]	Q96Q04	Q96Q04 [1086-1108]	2246.13
[E].EAVGRSSGSSPAMETRGRGTSQLAE.[G]	1xBenArg-43 [R]; 1xOxidation [M13(100)]	Q6P0Q8	Q6P0Q8 [987-1011]	2494.15
[D].GVPGIRGEKGDVGFMGPRGLKGE.[R]	1xBenArg-43 [R]; 1xOxidation [M15(100)]	Q02388	Q02388 [2605-2627]	2286.15
[E].PGPPGLSHQLMSGMPGAPLLPEGPREATRQPSGTGPE.[D]	2xBenArg-43 [R25(100); R29(100)]	P10636	P10636 [140-176]	3617.72
[E].FISGTRMRKLAREGQKPPEGFMAPKAWTVLTE.[Y]	3xBenArg-43 [R6(100); R8(100); R12(100)]; 1xOxidation [M7(99.6)]	O43252	O43252 [585-616]	3519.75
[D].FAFPSTAPSPQAGLRGALRQE.[A]	1xBenArg-43 [R19(98)]	Q9BWX5	Q9BWX5 [369-389]	2158.09
[E].AVDRGESAPTLSTSPSPSSPSPTSPSPTLGRRRPE.[I]	1xBenArg-43 [R]	Q9H330	Q9H330 [307-341]	3518.74
[E].PGPLRERAQSAYLQPGPAALEGSGLASASSLSSLRE.[P]	2xBenArg-43 [R35(94.1); R]	Q8TF72	Q8TF72 [1109-1144]	3537.77
[D].SYKKSDSRKRPYSSFSNGKD.[H]	1xBenArg-43 [R]	O14646	O14646 [1565-1584]	2294.1
[D].WREGARQVSRAAAARRPNTATPSPIPSPTPASEPE.[S]	4xBenArg-43 [R10(100); R15(100); R16(100); R]	Q5SY16	Q5SY16 [62-96]	3539.69
[E].TPRGTHPGTGHRNRTIFSPSQAE.[A]	2xBenArg-43 [R3(98.5); R]	O43316	O43316 [161-183]	2418.14
[E].RRARSSSRESRGRGGRTPHKE.[N]	3xBenArg-43 [R13(94); R16(94); R]	Q9NP85	Q9NP85 [3-23]	2294.13
[D].RKRTGDAISVMSEVAQTLLTQD.[V]	2xBenArg-43 [R1(100); R3(100)]; 1xOxidation [M11(100)]	Q99943	Q99943 [149-170]	2349.15
[D].GHRRDKDRKRSSLSPGRGKD.[F]	3xBenArg-43 [R17(96.9); R]	Q9BUQ8	Q9BUQ8 [96-115]	2179.08
[D].NLDAYSHIPPQLMEKCAALSVRPD.[T]	1xCarbamidomethyl [C16]; 1xBenArg-43 [R22(100)]	Q9H3S7	Q9H3S7 [410-433]	2682.29
[E].KAEVQRKLGHVRGSGRSGKTIPE.[L]	3xBenArg-43 [R6(100); R12(100); R16(100)]	O15078	O15078 [2107-2129]	2361.24
[E].RPGPGPGEVRIAFRISNGREPRAPD.[S]	4xBenArg-43 [R1(98.7); R]	Q6PJ61	Q6PJ61 [251-275]	2529.23
[E].AGGVFHRARGRTLAAFPAEKE.[S]	2xBenArg-43 [R]	Q9BRF8	Q9BRF8 [6-26]	2155.09
[D].AFTTQWLVRDLRGKSEKE.[F]	2xBenArg-43 [R9(100); R12(100)]	Q14839	Q14839 [1438-1455]	2078.04
[E].PRALRSPERRPTRIGLYLSFGD.[G]	4xBenArg-43 [R9(96.7); R10(96.7); R13(96.7); R]	Q6ZMU5	Q6ZMU5 [400-421]	2385.2
[E].LRKCFGARMEFGTAGLRAAMGPGISRMNDLTIIQTTQGFCRYLE.[K]	2xCarbamidomethyl [C4; C40]; 1xBenArg-43 [R8(92.1)]; 2xOxidation [M9(99.2); M27(92.9)]	Q96G03	Q96G03 [47-90]	4983.42
[E].ARGGGSPTSKTQTLPSRGPRGGGAGE.[Q]	1xBenArg-43 [R]	Q8TDC3	Q8TDC3 [465-490]	2396.19
[D].AAPARFVTAGSNVTLRCAAASRPPAD.[I]	1xCarbamidomethyl [C17]; 1xBenArg-43 [R]	Q86VR7	Q86VR7 [412-437]	2584.29
[E].VQFSAGRWGSAAAVSAAAAAATRSTEE.[E]	1xBenArg-43 [R23(95)]	Q8N4J0	Q8N4J0 [30-56]	2580.23
[E].GAGASGGRRMACLAKSSRQPTGFQE.[M]	1xCarbamidomethyl [C12]; 1xBenArg-43 [R18(99.1)]; 1xOxidation [M10(100)]	O75771	O75771 [283-307]	2553.19
[E].ETIAVRCLAKNLLGAENRE.[L]	1xCarbamidomethyl [C7]; 1xBenArg-43 [R6(99.9)]	P16234	P16234 [495-513]	2114.09
[D].ADSGPFGLLSYSLGAGLGSSGSPPFRID.[A]	1xBenArg-43 [R26(100)]	Q96JQ0	Q96JQ0 [605-632]	2682.29
[E].KQSRHSYIDTIPQSSRSPSYRTKAKSHGALSD.[S]	2xBenArg-43 [R16(96.1); R21(99.8)]	O76039	O76039 [463-494]	3502.72
[E].GVALGTTRKFQATGSRPAGE.[E]	1xBenArg-43 [R]	Q6P4F2	Q6P4F2 [39-58]	1961.01
[E].RVSHAGMINPEDRWKSLHFSGHVAHLE.[L]	2xBenArg-43 [R1(100); R13(100)]	Q9Y219	Q9Y219 [165-191]	3024.44
[E].GGSGRGRRAERVSPSRSNEVISPE.[I]	2xBenArg-43 [R]	Q8TF61	Q8TF61 [526-549]	2454.2
[E].GAGGLPPPQRTQRSTEILQD.[L]	1xBenArg-43 [R]	P78363	P78363 [1505-1524]	2078.05
[D].PARFSTEDFKSFRAVFAE.[A]	1xBenArg-43 [R13(97.5)]	Q96BY7	Q96BY7 [552-569]	2061.99
[E].MDRLATNMAVITDFSARISATLQD.[R]	2xBenArg-43 [R3(100); R17(100)]	Q9UID3	Q9UID3 [136-159]	2554.2
[E].SAATSKRAPPEVTAAAGPAPPTAPE.[P]	1xBenArg-43 [R7(100)]	O95503	O95503 [321-345]	2302.16
[E].PSPAAVAALPPEVRAQLAELE.[L]	1xBenArg-43 [R14(100)]	Q9P265	Q9P265 [8-28]	2086.11
[E].PGPQGPPGSRGPPGMRGAKGRRGPRGPDGPAGE.[Q]	3xBenArg-43 [R10(92.8); R16(92.8); R]; 1xOxidation [M15(100)]	Q8IZC6	Q8IZC6 [1044-1076]	3047.44
[D].VAPTGVRQVFSELPFPSHVLPE.[P]	1xBenArg-43 [R7(100)]	Q9P1Y6	Q9P1Y6 [1441-1462]	2363.23
[D].ITHPRHPREAGPNPSRPTSWKSE.[G]	2xBenArg-43 [R5(100); R8(100)]	Q9NWH9	Q9NWH9 [864-886]	2551.23
[E].TSYSGPAVSSGYEQGKVPEVPRAGD.[R]	1xBenArg-43 [R22(100)]	Q9UPA5	Q9UPA5 [3178-3202]	2495.16
[E].RGPAGAAGPIGIPGRPGPQGPPGPAGE.[K]	2xBenArg-43 [R1(100); R15(100)]	P20908	P20908 [1092-1118]	2302.15
[E].PEPPLGPSSAMSKLRGAVAAE.[G]	1xBenArg-43 [R15(100)]; 1xOxidation [M11(100)]	Q9P1Y6	Q9P1Y6 [892-912]	2038.02
[E].GVSGESLPGAGGRRLRGSGSPSRPSLTLSD.[P]	1xBenArg-43 [R]	Q8IWY9	Q8IWY9 [139-168]	2867.46
[E].EPPSAPPKNIVASGRTNQSIMVQWQPPPE.[T]	1xBenArg-43 [R15(100)]	Q7Z5N4	Q7Z5N4 [766-794]	3112.54
[E].SKDEVPGSRLHLGSARRAAGSD.[A]	2xBenArg-43 [R9(95.5); R17(95.5)]	O95613	O95613 [2943-2964]	2180.06
[D].PGPRGSQGSPTPTRAPASGPERIV.[-]	2xBenArg-43 [R14(100); R22(100)]	Q3B7T3	Q3B7T3 [236-259]	2286.14
[D].QAKHMGVMAGDIYSVFRNAASFKE.[V]	1xBenArg-43 [R17(100)]	Q99541	Q99541 [342-365]	2614.24
[E].PNLQAQMYRLTLRTSKE.[A]	1xBenArg-43 [R13(96.9)]; 1xOxidation [M7(100)]	O94973	O94973 [909-925]	2022.03
[E].ARKFSYRSRVRPCVVYGGADIGQQIRD.[L]	1xCarbamidomethyl [C13]; 1xBenArg-43 [R]	O15523	O15523 [284-310]	3111.59
[D].TAMPASVITTQGLAVPDTVRE.[A]	1xBenArg-43 [R20(100)]	Q6P9B9	Q6P9B9 [413-433]	2114.07
[E].RGSPGPAGPKGSPGEAGRPGE.[A]	1xBenArg-43 [R1(100)]	P02452	P02452 [511-531]	1874.9
[E].WGVDLPSVEAQLGSHRGLHQSIE.[E]	1xBenArg-43 [R16(100)]	Q15149	Q15149 [681-703]	2472.22
[D].KLSMVMYLSKFYELFRGTPLRPVD.[S]	1xBenArg-43 [R16(96.4)]; 1xOxidation [M]	O94851	O94851 [607-630]	2863.48
[E].KGEPGPPGSEGLPGPPGPAGPRGE.[R]	1xBenArg-43 [R22(100)]	Q07092	Q07092 [1116-1139]	2151.04
[D].SCPLLAPPEASAAGGAQGRLTLASME.[T]	1xCarbamidomethyl [C2]; 1xBenArg-43 [R19(100)]	Q9Y5X4	Q9Y5X4 [274-299]	2512.21
[D].GLPSNGVPRSTAPGGIPNPE.[K]	1xBenArg-43 [R9(100)]	Q8WXS3	Q8WXS3 [59-78]	1873.93
[E].SPVRGMSPAPNGAKVPPRPHSE.[P]	2xBenArg-43 [R4(100); R18(100)]; 1xOxidation [M6(100)]	Q53FE4	Q53FE4 [92-113]	2198.05
[E].VLSGEQLPRPTRGRMRIHSLE.[N]	2xBenArg-43 [R]; 1xOxidation [M15(100)]	Q9H254	Q9H254 [101-121]	2362.22
[E].KAGSKEQGPRQRKGAAPAE.[K]	1xBenArg-43 [R]	Q9HCU5	Q9HCU5 [107-125]	1923
[E].AGGGAGLAEAPRASERGVRLSLPRASSLNE.[N]	2xBenArg-43 [R24(95.3); R]	Q96SB3	Q96SB3 [74-103]	2863.45
[E].SRERRVTSPEPSHGVLGPSE.[Q]	1xBenArg-43 [R]	Q4G0X9	Q4G0X9 [151-170]	2134.05
[D].LSSNRLSRLDGATFASLASLMVCE.[L]	1xCarbamidomethyl [C23]; 2xBenArg-43 [R5(100); R8(100)]	Q5R3F8	Q5R3F8 [158-181]	2512.19
[E].RGMPRRREFVMQVKVGNE.[V]	1xBenArg-43 [R5(95.2)]; 1xOxidation [M3(100)]	Q9NUL3	Q9NUL3 [332-349]	2162.1
[E].AAAVAPPERGVGNGRAPDVAPE.[E]	1xBenArg-43 [R]	Q96SB3	Q96SB3 [356-377]	2058.02
[E].TRAGVREASAASSDTSSAKAAGGMLE.[L]	1xBenArg-43 [R6(97.3)]	O15021	O15021 [2468-2493]	2438.15
[E].ARRSVDGRLSGVQAELALQE.[E]	2xBenArg-43 [R2(100); R3(100)]	Q5TZA2	Q5TZA2 [1566-1585]	2069.05
[E].RRNNRKGNKGRSKSPRETGGKRHE.[S]	3xBenArg-43 [R]	P20930	P20930 [130-153]	2676.37
[D].LRFQSSAVMALQEAREAYLVGLFE.[D]	2xBenArg-43 [R2(100); R15(100)]; 1xOxidation [M9(100)]	Q5TEC6	Q5TEC6 [83-106]	2658.3
[E].RQGRRAGLGSAGDMTLSMTGRERSE.[Y]	2xBenArg-43 [R]; 1xOxidation [M]	Q9Y3X0	Q9Y3X0 [239-263]	2609.2
[E].GRQGLPCLEVPLRSGSPAPPEPVD.[P]	1xCarbamidomethyl [C7]; 2xBenArg-43 [R2(100); R13(100)]	O94812	O94812 [100-123]	2442.19
[E].GPHERGPPPASAPVGGTVTLRED.[S]	1xBenArg-43 [R]	Q9ULE0	Q9ULE0 [528-550]	2254.11
[D].EEPPAAAPTPTHRRTSAIPRAFTRE.[R]	3xBenArg-43 [R13(99.9); R14(99.9); R20(96.9)]	O95996	O95996 [1516-1540]	2630.27
[D].KTDAYGQRVYGLSDAVVSVGFE.[Y]	1xBenArg-43 [R8(100)]	Q9NT68	Q9NT68 [1128-1149]	2318.12
[D].QQPRATGKHRRSLGAGYPHGNGSPGPGHGEPDVLKD.[E]	3xBenArg-43 [R4(100); R10(100); R11(100)]	Q8WWA1	Q8WWA1 [77-112]	3601.71
[E].APSVQQAARRPPQDPALRKE.[K]	3xBenArg-43 [R9(100); R10(100); R18(100)]	Q96QH2	Q96QH2 [528-547]	2086.04
[E].NRRRSGGGPVLSWQRLGCGGVLTFREPAD.[A]	1xCarbamidomethyl [C18]; 2xBenArg-43 [R]	Q53GL7	Q53GL7 [33-61]	3112.54
[D].VAGRVMQYVNGAATTHQLPVAEAMLTCRHKFPD.[E]	1xCarbamidomethyl [C27]; 2xBenArg-43 [R4(100); R28(100)]; 1xOxidation [M6(99.6)]	Q6VY07	Q6VY07 [706-738]	3598.71
[E].DRPGERRRRRAAATAAGAGE.[D]	2xBenArg-43 [R]	Q8TEJ3	Q8TEJ3 [25-44]	2038.02
[E].WRMMKNRPFMGSISQQNIRSEQRPRIQELGD.[L]	4xBenArg-43 [R19(96.8); R23(96.8); R25(99.6); R]	Q9NWS0	Q9NWS0 [162-192]	3616.69
[E].VISCVELGPRPTVERGPPVTE.[E]	1xCarbamidomethyl [C4]; 2xBenArg-43 [R10(100); R15(100)]	Q9HA65	Q9HA65 [263-283]	2206.09
[E].LLQGSRPGSESSSGVGAGPFTKAASE.[P]	1xBenArg-43 [R6(100)]	Q969R2	Q969R2 [100-125]	2434.17
[E].EPGSPLSPAPRAGRENLASLE.[R]	2xBenArg-43 [R11(100); R14(100)]	B2RBV5	B2RBV5 [15-35]	2062
[D].ARAHPSSGGSSRRFARLAATTFISQGIPVYLFSD.[I]	2xBenArg-43 [R]	Q96G03	Q96G03 [107-140]	3537.78
[D].GVATTRYSVAGLSPYSDYEFRVVAVNNIGRGPPSE.[P]	3xBenArg-43 [R6(100); R21(100); R30(100)]	P23468	P23468 [372-406]	3599.71
[E].LDSAPRTARTAPASGSAPRE.[S]	2xBenArg-43 [R6(99.9); R9(99.9)]	Q9NYQ7	Q9NYQ7 [245-264]	1924.92
[-].MAVAAAAAAAGPAGAGGGRAQRSGLLEVLVRD.[R]	2xBenArg-43 [R31(93.2); R]; 1xOxidation [M1(100)]	Q13884	Q13884 [1-32]	2864.46
[E].RRKRRSTDSSSVSGSLQQE.[T]	2xBenArg-43 [R]	Q9H8G2	Q9H8G2 [84-102]	2078.01
[D].ARSHGSPAAAAAAAAAAVAASRPSPSGGD.[S]	1xBenArg-43 [R22(94.8)]	Q9Y6R4	Q9Y6R4 [1183-1211]	2460.19
[D].RAAAQVGTAAATAVATAAPAGGGPD.[P]	1xBenArg-43 [R1(100)]	Q96A09	Q96A09 [13-37]	2080.03
[D].GPPGRTGPMGARGPPGRVGPE.[G]	2xBenArg-43 [R5(100); R]	P25940	P25940 [1337-1357]	1913.92
[D].APGLPNGRELTPASPTCTNSVSKNE.[T]	1xCarbamidomethyl [C17]; 1xBenArg-43 [R8(100)]	P28715	P28715 [513-537]	2554.21
[E].ASSIINEQDRARWRGSCSSGNSQRRSPPATKRD.[S]	1xCarbamidomethyl [C17]; 3xBenArg-43 [R12(96.2); R32(100); R]	Q9UGI0	Q9UGI0 [191-223]	3601.67
[E].ARRPRGEDGKPVRKGPGKQE.[E]	3xBenArg-43 [R2(98.9); R13(98.9); R]	Q27J81	Q27J81 [949-968]	2089.07
[D].RMGFGGAVAALRGRPSPLQSTIHE.[S]	2xBenArg-43 [R12(97.9); R]	Q7RTX7	Q7RTX7 [28-51]	2422.22
[E].PGSKQSPPMASSPIQPRKGGAD.[W]	1xBenArg-43 [R17(100)]	Q8TES7	Q8TES7 [323-344]	2150.05
[D].TRGKGSLGPWGTGKIGENRE.[K]	1xBenArg-43 [R]	A1X283	A1X283 [818-837]	2057.04
[E].EKPQRAQNISSNANMLRKGPAE.[D]	1xBenArg-43 [R17(96.1)]	Q14008	Q14008 [1437-1458]	2396.2
[D].LEAERNRYFISLQQPPAPAE.[P]	1xBenArg-43 [R]	Q96BH1	Q96BH1 [254-273]	2286.14
[D].KGAEHCPGLQRSLGVWSLEAAAAGE.[R]	1xCarbamidomethyl [C6]; 1xBenArg-43 [R11(100)]	Q9NS84	Q9NS84 [40-64]	2551.22
[E].THPRTAKTEKCPPKFSNNPKE.[L]	1xCarbamidomethyl [C11]; 1xBenArg-43 [R4(100)]	Q96T68	Q96T68 [450-470]	2424.2
[E].AMALANSVQGCLIRKCLFRD.[G]	2xCarbamidomethyl [C11; C16]; 1xBenArg-43 [R]	Q9UK96	Q9UK96 [420-439]	2280.13
[E].NKASPAGTAGGPGAGAAAGGTGPLAARAGEPAE.[R]	1xBenArg-43 [R27(100)]	Q12962	Q12962 [41-73]	2717.31
[E].KERRRHGLGGAREAGGASRE.[E]	3xBenArg-43 [R3(98.3); R4(98.3); R12(96.6)]	Q6PCB5	Q6PCB5 [166-185]	2020.98
[E].SVEGPPALGFRSASAHNLTVGE.[R]	1xBenArg-43 [R11(100)]	Q6PRD1	Q6PRD1 [806-827]	2153.05
[D].RDLPGSPNWVARFTILEGD.[P]	1xBenArg-43 [R1(93.9)]	P55291	P55291 [286-304]	2100.04
[E].EAAHRKATDHPHPSTPATARQQIAMSAIVRSPE.[H]	1xBenArg-43 [R]	O14578	O14578 [1292-1324]	3518.76
[E].RFGIVEGLMTTVHSYTATQKTVDGPSRKAWRD.[G]	2xBenArg-43 [R1(99.2); R27(92.8)]; 1xOxidation [M9(100)]	O14556	O14556 [239-270]	3537.73
[D].PAPGAGGMVHHRHRSSSTRSGGGDLTLGLE.[P]	1xBenArg-43 [R19(93.5)]	P04626	P04626 [1035-1064]	2954.43
[D].SEVPPARSAPGAFGGPPRAPPAD.[L]	2xBenArg-43 [R7(100); R18(100)]	O60346	O60346 [279-301]	2115
[E].IGHTWHPSCRVSFLQITGGALE.[E]	1xCarbamidomethyl [C9]; 1xBenArg-43 [R10(100)]	Q86UB9	Q86UB9 [15-36]	2423.18
[D].APAARRPKAPPGPARAPPGQPAE.[P]	2xBenArg-43 [R15(97.4); R]	Q8IX07	Q8IX07 [609-631]	2174.14
[E].GLQGRARELTVQKAEALMRE.[L]	2xBenArg-43 [R5(99.8); R7(99.8)]; 1xOxidation [M18(100)]	Q9BRJ6	Q9BRJ6 [150-169]	2186.11
[E].DVVLMRALRDMNLPKFVFE.[D]	1xBenArg-43 [R]; 2xOxidation [M5(100); M11(100)]	Q8IVF4	Q8IVF4 [2029-2047]	2282.16
[E].SRGLASRGDLSIPGLSEQCVLVD.[H]	1xCarbamidomethyl [C19]; 1xBenArg-43 [R2(100)]	Q9UBN4	Q9UBN4 [888-910]	2386.19
[D].TTKSSLPRRGRTLNSSFRE.[A]	1xBenArg-43 [R]	Q9C0D6	Q9C0D6 [144-162]	2150.13
[E].GQRPPPPLCVPGGGGGAPARGQVGAAAEPAELIRRAHE.[F]	1xCarbamidomethyl [C9]; 4xBenArg-43 [R3(100); R20(100); R34(100); R35(100)]	Q92623	Q92623 [22-59]	3581.73
[E].RGLHGEFGLPGPAGPRGERGPPGE.[S]	2xBenArg-43 [R1(96.7); R]	P08123	P08123 [573-596]	2311.11
[D].RDSKAHRSRTKSSKEPPSAYKE.[P]	2xBenArg-43 [R1(98.6); R]	Q14004	Q14004 [274-295]	2459.22
[E].SLFPSTGMKQTINNGRAAAPVVMD.[V]	1xBenArg-43 [R16(100)]; 1xOxidation [M8(100)]	Q9UKL3	Q9UKL3 [692-715]	2478.2
[E].LDHMRLRGASLHHGRPHLGSVPD.[F]	2xBenArg-43 [R7(99.9); R15(99.9)]	Q13136	Q13136 [511-533]	2472.22
[E].GPVPQSPPASMYGSTGSLLRRVAGPGPRGRE.[L]	4xBenArg-43 [R20(100); R21(100); R28(100); R30(100)]	A5PKW4	A5PKW4 [29-59]	2962.41
[E].GRRTSVPSPEQPQPYRTLRE.[S]	3xBenArg-43 [R]	Q8TEH3	Q8TEH3 [516-535]	2225.07
[D].PSPRRGTSPVPSVRSLRSE.[P]	1xBenArg-43 [R4(98.5)]	Q69YZ2	Q69YZ2 [191-209]	2022.07
[E].PGADFSLVAPGLPPGRLYARGE.[R]	2xBenArg-43 [R16(100); R20(100)]	Q9BYK8	Q9BYK8 [203-224]	2154.08
[-].MGTRQTKGSLAERASPGAAPGPRRE.[R]	1xAcetyl [N-Term]; 3xBenArg-43 [R13(97.8); R]	Q8NAA5	Q8NAA5 [1-25]	2494.19
[E].RQPRSPPRSERQPRSPPRSE.[R]	2xBenArg-43 [R]	Q13875	Q13875 [105-124]	2314.16
[E].NVYSQWLAGYAASRQLKDPFLSFGD.[S]	1xBenArg-43 [R14(100)]	Q9H165	Q9H165 [654-678]	2790.34
[E].GRPPATGLVSWAEPEQRPE.[A]	1xBenArg-43 [R2(97.7)]	Q6UWD8	Q6UWD8 [159-177]	2033.99
[D].VRRNSVERPAEPVAGAATPSLVE.[Q]	1xBenArg-43 [R]	Q9BTC0	Q9BTC0 [1452-1474]	2362.24
[E].GSGELFRWNVSDLGGLGCGLKNRSSE.[G]	1xCarbamidomethyl [C18]; 1xBenArg-43 [R23(99.7)]	P15391	P15391 [117-142]	2752.3
[E].PRHIPANRGEIKGSESATYVPVAPPTPAWQPE.[I]	2xBenArg-43 [R2(100); R8(100)]	Q6PKG0	Q6PKG0 [278-309]	3366.66
[E].PGPRGLLGPRGSPGPTGRPGVTGID.[G]	2xBenArg-43 [R18(98); R]	P25940	P25940 [598-622]	2282.18
[E].APSPPRLLAAGSPLAHSRTMHVLGLASQD.[S]	2xBenArg-43 [R6(100); R18(100)]	Q8IZN3	Q8IZN3 [444-472]	2864.46
[D].GAPGQKGEMGPAGPTGPRGFPGPPGPDGLPGSMGPPGTPSVD.[H]	1xBenArg-43 [R18(100)]	P02462	P02462 [1402-1443]	3792.76
[E].EFLANARALEAVASVTPTGPVPD.[P]	1xBenArg-43 [R7(100)]	Q99501	Q99501 [524-546]	2282.16
[E].RSAPAAAGGDKEAAARRLLRQE.[R]	4xBenArg-43 [R1(100); R16(100); R17(100); R20(100)]	Q96SB3	Q96SB3 [153-174]	2122.03
[D].WAEALPAWRPLTTSASLTVLDE.[A]	1xBenArg-43 [R9(100)]	Q0P670	Q0P670 [388-409]	2384.2
[D].YWRFHPSTRRVDSPVPRRATDWRGVPSE.[I]	1xBenArg-43 [R]	P24347	P24347 [408-435]	3367.68
[D].AGIAFAPVYSMGAPSSKSGRTMPNILDDIIASVVE.[N]	1xBenArg-43 [R20(100)]; 1xOxidation [M]	Q15652	Q15652 [2084-2118]	3537.75
[D].VEPFGFAWKAGLRQGSRLVE.[I]	2xBenArg-43 [R13(100); R17(100)]	Q9P2F8	Q9P2F8 [974-993]	2161.1
[E].EAPSASLPGAERATPPTRE.[E]	1xBenArg-43 [R]	Q96T92	Q96T92 [40-58]	1893.92
[E].WRGGILDHKMGHLACFSGGMIALGAE.[D]	1xCarbamidomethyl [C15]; 1xBenArg-43 [R2(100)]; 1xOxidation [M]	Q9NR34	Q9NR34 [439-464]	2757.29
[E].RTPSEIQFHQVKFGAPRRKE.[T]	3xBenArg-43 [R1(100); R17(100); R18(100)]	Q12851	Q12851 [325-344]	2282.14
[E].MRALRSARAPSPSEAAPRRPE.[A]	3xBenArg-43 [R5(95.7); R8(95.9); R18(95.9)]; 1xOxidation [M1(100)]	Q8N6T0	Q8N6T0 [503-523]	2193.06
[E].GSHAARGGVLGLGAGRGTGTGGTSELVPVEGGARRRGAE.[L]	3xBenArg-43 [R6(100); R16(100); R]	A0A494C030	A0A494C030 [6-44]	3501.73
[E].PSGARGGESAGLKGARSAEGPGGLE.[P]	1xBenArg-43 [R5(93.7)]	A8MVW0	A8MVW0 [430-454]	2225.08
[D].GQAPGSPPALRIPEGLARGLGSRLERD.[V]	2xBenArg-43 [R11(91.8); R]	Q70EL4	Q70EL4 [1036-1062]	2684.4
[E].VPVGCLMVYNNEVVGKGRNEVNQTKNATRHAE.[M]	1xCarbamidomethyl [C5]; 1xBenArg-43 [R18(95.2)]	Q7Z6V5	Q7Z6V5 [42-73]	3540.73
[E].EISRASGAVGLSYGAHSNLCINQLVRNGNEAQKE.[K]	1xCarbamidomethyl [C20]; 1xBenArg-43 [R4(99.2)]	P26440	P26440 [117-150]	3599.75
[D].ETTTLLNERNSLLHKASHE.[N]	1xBenArg-43 [R9(100)]	Q6P4Q7	Q6P4Q7 [754-772]	2150.07
[E].TVLGQSMSSLPLSYREALE.[R]	1xBenArg-43 [R15(100)]; 1xOxidation [M7(100)]	Q8WXH0	Q8WXH0 [3380-3398]	2054
[D].EARRAGGGRPRGPPVNRSHSVPE.[N]	3xBenArg-43 [R17(94.9); R]	A1L390	A1L390 [1062-1084]	2310.12
[E].RTREGDSMALYNRTRRISQTSQVSVD.[A]	2xBenArg-43 [R15(89.3); R16(89.3)]; 1xOxidation [M8(100)]	Q92736	Q92736 [2791-2816]	2956.41
[E].QNRELRGTQRAIIRDRAALE.[K]	4xBenArg-43 [R3(97.5); R6(97.5); R10(97.5); R16(97.5)]	Q9UQN3	Q9UQN3 [17-36]	2194.1
[E].PPAPPSAAAMTSTASIFLSAPLRPSARPE.[A]	1xBenArg-43 [R23(96.6)]; 1xOxidation [M10(100)]	Q9H987	Q9H987 [567-595]	2864.45
[E].AIGRDRRGRRARRNNSGEAGGAATQE.[L]	4xBenArg-43 [R7(97.9); R]	Q6ZN55	Q6ZN55 [283-308]	2610.22
[E].PGSPAPGEGPSGRKRRRVPRD.[G]	3xBenArg-43 [R]	P0C1Z6	P0C1Z6 [178-198]	2100.05
[E].AGNGQLHYSVSEEAKHGTFVGRIAQD.[L]	1xBenArg-43 [R22(100)]	Q9UN74	Q9UN74 [26-51]	2728.3
[D].PRRGAVSSALGGSAPQLLVE.[S]	1xBenArg-43 [R3(96.4)]	Q5VV67	Q5VV67 [693-712]	1922.03
[E].ARSSRGIEEAGPRAHGRAGRE.[P]	2xBenArg-43 [R2(97.6); R5(97.6)]	Q86VI4	Q86VI4 [36-56]	2134.04
[E].ERSPAFRGPDRARAAVSRQPD.[K]	3xBenArg-43 [R11(100); R13(100); R18(100)]	Q9H3Q1	Q9H3Q1 [320-340]	2210.05
[E].GHLRSHGPSRSQSKTSVTQTHLE.[D]	2xBenArg-43 [R4(100); R10(100)]	Q9Y6V0	Q9Y6V0 [4888-4910]	2444.18
[E].PGHPAALYGPKRAAGGAGAGAPGSCSAGAGATAGPGLGLYGD.[F]	1xCarbamidomethyl [C25]; 1xBenArg-43 [R12(100)]	Q99684	Q99684 [161-202]	3620.72
[D].PRHPQGLPLSPGLPKRQRQD.[R]	1xBenArg-43 [R]	Q17RH7	Q17RH7 [4-23]	2234.22
[E].ATALAAPSPPRARARGRGPGLLE.[P]	4xBenArg-43 [R11(100); R13(100); R15(100); R17(100)]	Q96GP6	Q96GP6 [735-757]	2113.08
[E].KPGPGQRKRGAHCSACKRSSTRPS.[-]	2xCarbamidomethyl [C13; C16]; 2xBenArg-43 [R22(97.8); R]	A8MU10	A8MU10 [74-97]	2580.25
[D].EANGPRGERQTRTRGPAPSAMPQSRSTE.[S]	2xBenArg-43 [R]	O15020	O15020 [2174-2201]	2938.37
[D].RGESGPAGPAGAPGPAGSRGAPGPQGPRGD.[K]	2xBenArg-43 [R19(99.9); R28(99.9)]	P02461	P02461 [1064-1093]	2552.18
[E].LESVGHRGPQSLSASSSSLTPMGRD.[A]	1xBenArg-43 [R7(96.4)]	Q9C0D6	Q9C0D6 [706-730]	2513.19
[D].KRAGTPEAAARPPPGLAREGD.[A]	2xBenArg-43 [R2(100); R11(100)]	Q9H489	Q9H489 [4-24]	2031.01
[D].PYPPPPGPFARREAPYGAPRFD.[M]	2xBenArg-43 [R11(100); R12(99.9)]	Q8N2S1	Q8N2S1 [1451-1472]	2369.12
[E].LSGPAEGASLTPKGGNPTKGLDTPGKRSVD.[K]	1xBenArg-43 [R27(100)]	Q9C0H9	Q9C0H9 [874-903]	2864.46
[E].AFGAGPTVKSQLPQRTPGTRE.[R]	1xBenArg-43 [R15(94.2)]	Q2T9L4	Q2T9L4 [164-184]	2155.11
[E].GARPRPGRNPPKQEGHRHTNAGHRNNMGPIPKD.[D]	3xBenArg-43 [R3(100); R5(99.4); R8(99.4)]	Q12986	Q12986 [252-284]	3520.7
[E].RGIAGTPGPKGDRGGIGEKGAE.[G]	1xBenArg-43 [R]	P05997	P05997 [767-788]	2037.04
[D].QERGRALLSARSGSPSSQLPNVD.[E]	1xBenArg-43 [R]	Q9H5P4	Q9H5P4 [526-548]	2382.2
[E].AQPKYVRGGKRYGRRSLPE.[F]	3xBenArg-43 [R11(98.9); R]	Q8N4C6	Q8N4C6 [94-112]	2089.07
[D].PAPRNPAPHGVSWVKGPLSPE.[V]	1xBenArg-43 [R4(100)]	Q6ZS11	Q6ZS11 [200-220]	2150.1
[D].SPGRLVPCGAAISWSAVPEQPLD.[V]	1xCarbamidomethyl [C8]; 1xBenArg-43 [R4(100)]	Q9BUB4	Q9BUB4 [387-409]	2364.15
[E].TGPSGPVGPAGAVGPRGPSGPQGIRGDKGE.[P]	2xBenArg-43 [R16(100); R25(100)]	P08123	P08123 [981-1010]	2626.27
[D].QSKDPGPPRPHRPEATPSMASLGPE.[G]	2xBenArg-43 [R9(100); R12(100)]	Q9Y6J0	Q9Y6J0 [1990-2014]	2553.19
[D].YINASYIMGYYRSNEFIITQHPLPHTTKDFWRMIWD.[H]	2xBenArg-43 [R12(100); R32(100)]	P23470	P23470 [1205-1240]	4421.07
[E].AEAASVGEGGGGGRKVGRYRD.[D]	1xBenArg-43 [R]	Q03468	Q03468 [434-454]	2005.97
[D].NRQFGRRPVVGQCTIRSLE.[S]	1xCarbamidomethyl [C13]; 1xBenArg-43 [R16(88.4)]	O75923	O75923 [1408-1426]	2230.15
[E].LRAPGSVAERRRLFQQKAASLDE.[R]	4xBenArg-43 [R2(100); R10(100); R11(100); R12(100)]	Q15772	Q15772 [457-479]	2426.21
[E].GALQASDAAAPARFLEAGSRLGPD.[S]	1xBenArg-43 [R]	Q6ZTW0	Q6ZTW0 [227-250]	2298.14
[D].VSMPPLHRGVGTPANSLE.[F]	1xBenArg-43 [R8(100)]; 1xOxidation [M3(100)]	Q8ND61	Q8ND61 [257-274]	1834.9
[D].VIQRFERRGFTLVGMKMLQAPE.[S]	3xBenArg-43 [R4(100); R7(100); R8(100)]	O00746	O00746 [57-78]	2477.25
[E].GFGPPAPAPRDGGADLKSGAVCRA.[-]	1xCarbamidomethyl [C22]; 1xBenArg-43 [R10(96.1)]	C9JLR9	C9JLR9 [655-678]	2281.1
[E].PPGTQKLYSGRTAPPSKVVHLGD.[K]	1xBenArg-43 [R11(100)]	Q8IZH2	Q8IZH2 [742-764]	2362.24
[E].YFRKCLIDIFGILME.[Y]	1xCarbamidomethyl [C5]; 1xBenArg-43 [R3(100)]	Q8NFD5	Q8NFD5 [1756-1770]	1874.94
[E].QGGGGPSRPQTPAAAARRPEGTYAGTL.[-]	1xBenArg-43 [R]	Q96BF6	Q96BF6 [561-587]	2581.28
[D].EVSGLVSGLMRTSVGHQDARPE.[A]	1xBenArg-43 [R11(97.6)]	Q9H4B4	Q9H4B4 [367-388]	2282.11
[E].LCRHMVFQRLGQGDYVFRPGQPDASIYVVQD.[G]	1xCarbamidomethyl [C2]; 2xBenArg-43 [R9(99.8); R18(96)]; 1xOxidation [M5(100)]	Q8IY17	Q8IY17 [207-237]	3581.68
[E].LGSTKGMRSRKEGKMQRAPRD.[S]	1xBenArg-43 [R]; 1xOxidation [M]	Q6KF10	Q6KF10 [37-57]	2362.21
[E].SPLSSGKVSPESIRTLRAPSE.[S]	1xBenArg-43 [R17(96.1)]	Q9UPX0	Q9UPX0 [775-795]	2155.12
[D].YKRDVVEGSKQWHMIGHLQPE.[T]	1xBenArg-43 [R3(100)]; 1xOxidation [M14(100)]	Q4KMG0	Q4KMG0 [877-897]	2510.21
[D].HENVGSETPKSTMTLGRSGGRLPYGVRMTAMGSSPNIASSGVASD.[T]	3xBenArg-43 [R17(100); R21(100); R27(100)]	Q8IUD2	Q8IUD2 [77-121]	4421.02
[D].EKKTEFRNSGPFAKNVSLSGKE.[K]	1xBenArg-43 [R7(100)]	O75417	O75417 [1086-1107]	2410.22
[D].SAWKSGETSVRFTAGRRRYTVQFTTMVQVNE.[E]	2xBenArg-43 [R]; 1xOxidation [M26(100)]	Q7Z6Z7	Q7Z6Z7 [1640-1670]	3522.7
[E].SLNQGARAQPQAKAESKPEE.[E]	1xBenArg-43 [R7(100)]	O60721	O60721 [695-714]	2096.03
[E].RLERAVSDRLAPGAPRGNPPKASAAPD.[C]	2xBenArg-43 [R]	P12524	P12524 [104-130]	2683.38
[D].FTAAATRGAMAVIDGNVMAINPSE.[E]	1xBenArg-43 [R7(100)]	O75153	O75153 [389-412]	2364.12
[D].VQGSSQASAFLWSGGSTQILSQRSE.[S]	1xBenArg-43 [R23]	Q8IVF5	Q8IVF5 [420-444]	2568.22
[D].PAPAANPGPRRRGRWVQPGVE.[L]	4xBenArg-43 [R10(100); R11(100); R12(100); R14(100)]	O60336	O60336 [843-863]	2096.01
[E].PPATDGSPGPAPAPTPGPGAGRRD.[S]	1xBenArg-43 [R]	O95886	O95886 [749-772]	2153.03
[E].GIRGPSGLPGSPGPPGPPGIQGPAGLD.[G]	1xBenArg-43 [R3(100)]	Q07092	Q07092 [1189-1215]	2362.2
[E].AQAGPYATGPASHISPRAWRRPTIE.[S]	3xBenArg-43 [R17(100); R20(100); R21(100)]	Q8N5S9	Q8N5S9 [86-110]	2561.23
[-].MRSEKEGAGGLRAAVAARGPSGRE.[K]	1xAcetyl [N-Term]; 2xBenArg-43 [R12(99.9); R18(98)]	Q9H1J1	Q9H1J1 [1-24]	2369.15
[E].TVESLFYLYRVTGDRKYQD.[W]	1xBenArg-43 [R10(99.9)]	Q9UKM7	Q9UKM7 [600-618]	2310.13
[D].RLRTTTNVLGDSLGAGIVEHLSRHE.[L]	3xBenArg-43 [R1(100); R3(100); R23(100)]	P43003	P43003 [477-501]	2602.3
[E].SGLYRYRSRNSRTALSEE.[E]	1xBenArg-43 [R]	Q9NU22	Q9NU22 [3550-3567]	2102.03
[D].AFFISDGRSRRRRGGGGGDAGGSGD.[A]	2xBenArg-43 [R]	Q9NQ03	Q9NQ03 [110-134]	2382.08
[D].ALPSGYVSFGHVGGPPPSPASPSIQYSILREERE.[A]	1xBenArg-43 [R]	Q16799	Q16799 [426-459]	3538.75
[E].TALSAMRNLNGREFSGRALRVD.[N]	2xBenArg-43 [R7(97.2); R]; 1xOxidation [M6(100)]	P33240	P33240 [69-90]	2364.16
[E].WAPPVQNQALARQYMQMLPKE.[K]	1xBenArg-43 [R12(100)]; 1xOxidation [M]	Q9UGI8	Q9UGI8 [113-133]	2472.2
[D].PFVDLASGQVPLPPARRLPGE.[N]	2xBenArg-43 [R16(100); R17(100)]	Q13191	Q13191 [858-878]	2130.11
[E].RPGVGSCKLSSPRAQAASAALRD.[L]	1xCarbamidomethyl [C7]; 1xBenArg-43 [R13(92.1)]	Q9Y345	Q9Y345 [74-96]	2312.18
[E].TQPGPSPTTALTGVGPAKPPRQRD.[A]	1xBenArg-43 [R]	Q7Z6P3	Q7Z6P3 [564-587]	2386.24
[E].APAPEPQPGSQAQTSSLPPTRD.[P]	1xBenArg-43 [R21(100)]	Q14028	Q14028 [230-251]	2189.04
[E].LGRSPVFLYEDHTGKPGPE.[D]	1xBenArg-43 [R3(100)]	P20908	P20908 [132-150]	2056
[E].DGRPGPPGSIGIRGQPGSMGLPGPKGSSGD.[P]	2xBenArg-43 [R3(100); R13(100)]	P05997	P05997 [596-625]	2702.27
[E].QGRLSGSSRGGGPLPLDTFPFD.[E]	1xBenArg-43 [R]	Q5T011	Q5T011 [2744-2765]	2218.08
[D].MGRKKKMSNALAIQVDSEGKIKYD.[A]	1xBenArg-43 [R3(100)]; 1xOxidation [M]	Q13573	Q13573 [76-99]	2683.38
[E].CGNYPGFLTILRATGFDGGNKADQLD.[Y]	1xCarbamidomethyl [C1]; 1xBenArg-43 [R12(100)]	Q8NI27	Q8NI27 [1064-1089]	2757.28
[D].LDYIRSPLPFQNRYPGTPAD.[F]	2xBenArg-43 [R5(100); R13(100)]	Q99996	Q99996 [3837-3856]	2234.07
[D].GPATGLGSFLRRTARSILD.[L]	2xBenArg-43 [R12(95.7); R15(95.7)]	Q07864	Q07864 [1310-1328]	1902
[E].VGSPLLCRPAAGPFPGSQTSDTLPE.[V]	1xCarbamidomethyl [C7]; 1xBenArg-43 [R8(100)]	P06401	P06401 [23-47]	2511.21
[E].LARTSRAVQEAGLGLSTGLRLAESRAE.[A]	3xBenArg-43 [R]	Q5TZA2	Q5TZA2 [328-354]	2683.38
[E].ASAVSTAAAQFTKLRRGMDEKE.[F]	2xBenArg-43 [R15(100); R16(100)]	Q9HCK8	Q9HCK8 [2229-2250]	2281.1
[D].ADVVPASGELVRRYTSTLLPGD.[T]	2xBenArg-43 [R12(100); R13(100)]	P07949	P07949 [301-322]	2230.11
[E].NARLVEENSRLSGRATE.[K]	1xBenArg-43 [R3(97.6)]	O95153	O95153 [379-395]	1858.93
[D].SGGAPGVSPGQQQASGAAVGGSSAGETRGAPTPHE.[K]	1xBenArg-43 [R28(100)]	Q10571	Q10571 [968-1002]	3074.4
[E].EKRSTSLSSPRNLNSSVRGD.[R]	2xBenArg-43 [R11(96.9); R18(96.9)]	Q9NS56	Q9NS56 [562-581]	2104.02
[E].TGQAGPPAGAGVSGRGLPRGVD.[G]	2xBenArg-43 [R15(100); R19(100)]	Q9BXX0	Q9BXX0 [848-869]	1890.92
[E].LSQARERLVTLTTTVTELE.[E]	2xBenArg-43 [R5(100); R7(100)]	O75335	O75335 [242-260]	2074.08
[D].NTRLESANFGLHISRIRKD.[S]	2xBenArg-43 [R]	Q8IYT4	Q8IYT4 [155-173]	2141.1
[E].DQAAVALERTFVGAGLRGCIRLLD.[V]	1xCarbamidomethyl [C19]; 3xBenArg-43 [R9(100); R17(100); R21(100)]	O00468	O00468 [1501-1524]	2472.23
[E].PRGTPGSPSGTQEPRGPLGLE.[K]	1xBenArg-43 [R]	Q5SXM2	Q5SXM2 [1218-1238]	2047.01
[D].KELYTQNGILHMLDRNKRIKPRPE.[R]	2xBenArg-43 [R15(97.9); R18(97.9)]	Q9NP77	Q9NP77 [73-96]	2863.51
[E].PPGSGSPAPPRRRRRAQD.[D]	2xBenArg-43 [R13(97.4); R14(97.4)]	Q9UKJ3	Q9UKJ3 [735-752]	1871.95
[E].GARGEMMRRRAPGNDRFPGLNE.[N]	1xBenArg-43 [R3(87.2)]	Q8NF50	Q8NF50 [1373-1394]	2444.17
[E].NRVPQVAATLTVEARLKE.[K]	1xBenArg-43 [R15(100)]	Q9BYP7	Q9BYP7 [24-41]	1952.08
[E].SPAVPSSSRQPPAQPPRTGSE.[F]	1xBenArg-43 [R9(100)]	Q7L590	Q7L590 [593-613]	2090.01
[E].SAGLKGARSAEGPGGLEPGLE.[E]	1xBenArg-43 [R8(100)]	A8MVW0	A8MVW0 [438-458]	1909.95
[D].RGRGGGGGGGGGGGGRERDRRRSRD.[R]	2xBenArg-43 [R]	Q01081	Q01081 [209-233]	2369.13
[D].EKGRVGSGSGRNLWVSGLSSTTRATD.[L]	2xBenArg-43 [R4(99.8); R11(99.8)]	Q14151	Q14151 [397-422]	2592.25
[D].PRLYWQGGPALGRSFLHGPE.[L]	2xBenArg-43 [R2(100); R13(100)]	P32970	P32970 [71-90]	2152.05
[D].KADVPADIRLNPRRLPD.[L]	1xBenArg-43 [R]	Q9ULL5	Q9ULL5 [1107-1123]	1903.04
[D].RGPAGPPGHPGPPGPRGHKGE.[K]	1xBenArg-43 [R16(96.4)]	Q9UMD9	Q9UMD9 [1455-1475]	1968.98
[E].GSQGSPGKRGTPGDRGAKGLRGD.[P]	2xBenArg-43 [R9(98.5); R]	A6NMZ7	A6NMZ7 [1488-1510]	2125.03
[E].FFLDPGTSVLDTCRKANAIPD.[G]	1xCarbamidomethyl [C13]; 1xBenArg-43 [R14(100)]	Q9Y2Z4	Q9Y2Z4 [401-421]	2294.1
[E].SAAVRRHRVGVERREGAAAAPPPE.[R]	3xBenArg-43 [R5(89.2); R6(89.2); R8(89.2)]	Q7Z2K6	Q7Z2K6 [7-30]	2410.21
[E].RSPAWWYPYTLTPAGGHLPRPE.[A]	2xBenArg-43 [R1(100); R20(100)]	A6NHT5	A6NHT5 [112-133]	2466.18
[E].NPVVSRINMRIQDLTGLDVSTAE.[E]	2xBenArg-43 [R6(100); R10(100)]	P13674	P13674 [391-413]	2442.21
[E].RPRPHRSHSKEAAGPPEARSE.[R]	2xBenArg-43 [R3(97.5); R6(99.9)]	Q00975	Q00975 [885-905]	2266.1
[E].GHVMLSVEGTGLQASSLRLE.[P]	1xBenArg-43 [R18(100)]	Q9HCU4	Q9HCU4 [1671-1690]	2041.03
[D].SAPQASPGPSKQQERRRRSREE.[A]	3xBenArg-43 [R18(96.7); R]	Q9P107	Q9P107 [238-259]	2408.14
[E].QGAAFLAGPSWDLPAAPGRDPAAGRGAE.[A]	1xBenArg-43 [R25(94.8)]	O15354	O15354 [76-103]	2663.28
[E].AEGTCLRFSPLMTAAVLGTRGE.[D]	1xCarbamidomethyl [C5]; 1xBenArg-43 [R20(94.2)]; 1xOxidation [M12(100)]	Q6P996	Q6P996 [452-473]	2310.11
[E].AVRRFQRANALPASGELDAATLAAMNRPRCGVPD.[M]	1xCarbamidomethyl [C30]; 3xBenArg-43 [R7(87.2); R27(87.2); R29(87.2)]	Q8N119	Q8N119 [88-121]	3522.71
[D].PGRKAAPDLGSHLDRQVSYPRPE.[G]	2xBenArg-43 [R3(100); R15(99.9)]	Q8TF72	Q8TF72 [704-726]	2460.22
[D].LDAPHGGPSLAPPSTTTSSRDTPGPAGPAGRQPGRAGPD.[R]	2xBenArg-43 [R]	Q9ULI4	Q9ULI4 [152-190]	3617.71
[E].GSLSAMSGRNELHSRLHPHPQSSLIPMMFSPPE.[S]	1xBenArg-43 [R15(99.8)]; 1xOxidation [M]	Q68DK2	Q68DK2 [802-834]	3600.7
[D].AARSSAQLSDGNVGSGATGSRPEGLAAVD.[I]	1xBenArg-43 [R3(100)]	O15231	O15231 [338-366]	2658.26
[E].GSSRKQQPMENGGKSLPPTRRAPSSGD.[D]	3xBenArg-43 [R4(100); R20(100); R21(100)]; 1xOxidation [M9(100)]	Q9BXF3	Q9BXF3 [582-608]	2712.24
[E].TGAPSADSQADVIPAVMGRRSLSPQE.[D]	2xBenArg-43 [R19(100); R20(100)]	Q96EN8	Q96EN8 [508-533]	2554.2
[E].NQIPQRMTRNKANTMANQSKQILASCTLLSE.[K]	1xCarbamidomethyl [C26]; 1xBenArg-43 [R9(95)]; 1xOxidation [M7(99.6)]	Q6UB98	Q6UB98 [1729-1759]	3519.74
[D].RVSETGKGPTLELAGTGSRGGTRE.[L]	1xBenArg-43 [R1(85.9)]	Q76L83	Q76L83 [719-742]	2373.2
[E].AASSGISLQADRRAKNQRRRVHMTLE.[L]	2xBenArg-43 [R]	A3KN83	A3KN83 [941-966]	2865.47
[D].PAGAGRRESEPRPTSARQLD.[G]	2xBenArg-43 [R17(97.6); R]	Q96DC8	Q96DC8 [35-54]	2064.99
[E].SLRAKCQGYALFVFSLGPIWD.[D]	1xCarbamidomethyl [C6]; 1xBenArg-43 [R3(100)]	A6NMZ7	A6NMZ7 [2105-2125]	2385.19
[E].ELQRQLADASTQRGRLQTE.[S]	1xBenArg-43 [R]	A7E2Y1	A7E2Y1 [1314-1332]	2157.09
[D].AAGPPTPCKPSSPGADSSLSSAVGKGRQGSGARPGLPE.[K]	1xCarbamidomethyl [C8]; 2xBenArg-43 [R27(100); R33(100)]	Q9UPV0	Q9UPV0 [275-312]	3502.68
[E].PGLFSVGLHTGEVRTARALLD.[R]	1xBenArg-43 [R17(96.2)]	Q9Y5H4	Q9Y5H4 [614-634]	2166.16
[E].LQCPQPAARRRRSVQLTE.[K]	1xCarbamidomethyl [C3]; 3xBenArg-43 [R10(97.9); R11(97.9); R12(99.9)]	P01024	P01024 [660-677]	2037.01
[E].AELGGPRRQPLLAGHVRSLQE.[L]	3xBenArg-43 [R7(100); R8(100); R17(100)]	Q96EN9	Q96EN9 [123-143]	2155.1
[E].KPDRGAPQEGGAQRTAGAGLPGGPQE.[E]	1xBenArg-43 [R14(94.8)]	Q0VDD7	Q0VDD7 [246-271]	2459.19
[-].IWRGGSARPLGGKRVRWAE.[P]	4xBenArg-43 [R3(100); R8(100); R14(100); R16(100)]	A0A8V8TLL3	A0A8V8TLL3 [1-19]	1979.99
[E].GYPKSVVMVSTCTGLRGVLQFENVSYGIEPLE.[S]	1xCarbamidomethyl [C12]; 1xBenArg-43 [R16(100)]; 1xOxidation [M8(100)]	Q99965	Q99965 [100-131]	3502.71
[D].GRWLCVVGGWDGSRRLATVTALD.[T]	1xCarbamidomethyl [C5]; 2xBenArg-43 [R]	Q8NEP7	Q8NEP7 [89-111]	2459.2
[D].GRAGVMGPPGSRGASGPAGVRGPNGD.[A]	1xBenArg-43 [R]	P08123	P08123 [412-437]	2291.09
[E].LEGVAVTAPRKGRSVEKE.[N]	2xBenArg-43 [R10(100); R13(100)]	Q9Y3X0	Q9Y3X0 [47-64]	1839.97
[D].TCMMTPKSKRKSIHSRMLRPVSRAFEMEFD.[L]	1xCarbamidomethyl [C2]; 2xBenArg-43 [R]; 2xOxidation [M3(79.3); M4(79.3)]	Q5VZK9	Q5VZK9 [912-941]	3602.69
[E].DSLLASPAGTRTAAGRTAESPE.[G]	1xBenArg-43 [R11(97.5)]	P78367	P78367 [68-89]	2115.02
[D].LSMQSVEVAGSGGARRSALLDSD.[E]	1xBenArg-43 [R16(94.8)]; 1xOxidation [M3(100)]	P33121	P33121 [57-79]	2279.08
[D].YSADVLYVLDVLVRARTGFLE.[Q]	2xBenArg-43 [R14(100); R16(100)]	Q16281	Q16281 [208-228]	2313.19
[E].GVYRKGGARARSLRLLAEFRRD.[A]	4xBenArg-43 [R14(91.4); R20(91.4); R21(91.4); R]	Q8WWN8	Q8WWN8 [939-960]	2375.24
[E].LDLQRYSNGPAVSAGSLGMGAVSWSE.[S]	1xBenArg-43 [R5(100)]	Q9P2Y4	Q9P2Y4 [24-49]	2609.22
[E].AWVALRRRHPGLAVELELE.[P]	3xBenArg-43 [R6(100); R7(100); R8(100)]	Q96CD0	Q96CD0 [241-259]	2086.09
[E].PPPKAMWSRGDKAIMEGSGRIRTE.[S]	1xBenArg-43 [R]	Q00872	Q00872 [553-576]	2627.31
[E].AAVDPRGGQVPGGPFSRLQPRGDGPRQPGPRPGVSGD.[V]	4xBenArg-43 [R6(98.2); R17(98.2); R21(98.2); R]	Q8WWR8	Q8WWR8 [320-356]	3519.68
[E].ALRGPRGFPGPPGPPGVPGLPGE.[P]	2xBenArg-43 [R3(100); R6(100)]	P39060	P39060 [897-919]	2093.07
[E].RNNLMRLSQTIPFTPVQLFAGE.[E]	2xBenArg-43 [R1(100); R6(100)]	Q9BX84	Q9BX84 [1715-1736]	2446.23
[D].VLMAISSGAVVHRGRPGPE.[G]	1xBenArg-43 [R]; 1xOxidation [M3(100)]	Q9BXK1	Q9BXK1 [15-33]	1905.99
[E].VSWREFMKQHYLSPSREFRE.[Y]	1xBenArg-43 [R4(100)]	P56851	P56851 [28-47]	2569.23
[E].GERAGVPGRSPRGRAHRRHPQE.[R]	4xBenArg-43 [R9(98.4); R12(98.4); R14(98.4); R17(98.3)]	C9JLR9	C9JLR9 [399-420]	2291.09
[D].LRSGAMTPDHWIKRGTALLMSLDS.[-]	1xBenArg-43 [R2(92.2)]; 1xOxidation [M6(92.2)]	Q9P225	Q9P225 [4404-4427]	2629.31
[D].NTAPPPPPPRPQPSHSRSSSLD.[M]	1xBenArg-43 [R10(96.9)]	Q96D71	Q96D71 [543-564]	2279.11
[D].HRPTCPGVGTKDALDLPGGSPVRE.[S]	1xCarbamidomethyl [C5]; 1xBenArg-43 [R23(93.6)]	Q8IVF1	Q8IVF1 [721-744]	2473.21
[D].WSKVGSHEQPSGATLQRRKD.[R]	2xBenArg-43 [R17(100); R18(100)]	Q765P7	Q765P7 [378-397]	2181.06
[E].SSPMKGPGGPFQLLGSLGPSPGPARE.[G]	1xBenArg-43 [R25(100)]	Q7Z6J9	Q7Z6J9 [248-273]	2478.23
[D].PPDSAGPGPARSPPPSSKEPPE.[G]	1xBenArg-43 [R11(100)]	Q96J92	Q96J92 [86-107]	2110.99
[D].PRGGQVPGGPFSRLQPRGD.[G]	2xBenArg-43 [R]	Q8WWR8	Q8WWR8 [324-342]	1891.93
[E].ASGGLRFGASAAQGWRARME.[D]	1xBenArg-43 [R6(98.3)]	Q8N819	Q8N819 [61-80]	2035.98
[E].PPDRGAGAAGLPQPPRESPQLHE.[R]	2xBenArg-43 [R4(100); R16(100)]	Q9BR39	Q9BR39 [452-474]	2291.09
[D].GEGPQGAKSAHTLGPTPSRTETLVE.[E]	1xBenArg-43 [R19(100)]	Q13428	Q13428 [1160-1184]	2477.22
[E].MVNMGKFILTFSYGNHKYGLNRDTVEGIARD.[G]	1xBenArg-43 [R30(94.1)]; 1xOxidation [M]	Q96M69	Q96M69 [474-504]	3519.7
[D].SGRYRASPTRTAPLRMPEGPE.[P]	2xBenArg-43 [R3(95.1); R15(95.1)]	Q8IYF1	Q8IYF1 [165-185]	2243.08
[D].TQAASAGRAPSPTLGSPRLPE.[A]	2xBenArg-43 [R8(100); R18(100)]	Q9ULI4	Q9ULI4 [1252-1272]	1977.98
[D].RRSRNERSNKAKERSRSMD.[N]	3xBenArg-43 [R]	Q9P2F5	Q9P2F5 [477-495]	2234.06
[D].IRMARFKVSGGLPLMHVRISD.[Q]	3xBenArg-43 [R2(100); R5(100); R18(100)]	Q709C8	Q709C8 [799-819]	2254.16
[D].NKPRAEHIPSGPLRQRE.[E]	3xBenArg-43 [R4(100); R14(100); R16(100)]	Q9Y520	Q9Y520 [1224-1240]	1855.92
[E].AVEAPAAARGSGSETVPKAE.[A]	1xBenArg-43 [R9(100)]	Q8N5A5	Q8N5A5 [89-108]	1854.91
[E].GPGAEGPRLASPSGSTSSGLEVVAPE.[G]	1xBenArg-43 [R8(100)]	Q13263	Q13263 [584-609]	2366.14
[D].RNGKEVATDVRLLPQGTVIFE.[D]	2xBenArg-43 [R1(100); R11(100)]	O75534	O75534 [236-256]	2256.18
[E].LSRASSATFRPVIRGDRDE.[S]	2xBenArg-43 [R14(93.8); R17(93.8)]	Q9Y4F5	Q9Y4F5 [600-618]	2047.01
[E].AGRAGQRRSASRDSLKGGGALE.[K]	1xBenArg-43 [R]	Q96PE1	Q96PE1 [1266-1287]	2157.11
[E].WCKQLIAATISSQISGSVTSENVSRDYKALRD.[G]	1xCarbamidomethyl [C2]; 1xBenArg-43 [R31(95.4)]	Q13613	Q13613 [57-88]	3540.76
[D].NGRASPPPPPAFPSRYTVE.[L]	1xBenArg-43 [R15(98.2)]	Q8NDL9	Q8NDL9 [535-553]	1996.98
[E].VASSLSSTEIRRHSQRRHTSAEE.[E]	3xBenArg-43 [R11(99.9); R12(98.6); R]	Q9BZ95	Q9BZ95 [438-460]	2495.16
[D].HTSLALVQNGDVSAPSAILRTPE.[S]	1xBenArg-43 [R20(100)]	Q6AI12	Q6AI12 [179-201]	2333.2
[D].SYSAYIPENNPRGASIFSVRAHDLD.[S]	1xBenArg-43 [R12(95.8)]	Q9Y5H4	Q9Y5H4 [456-480]	2736.29
[E].HHGIAPSRGMRIGVQIHNTWLNPDVVTTYLRE.[K]	3xBenArg-43 [R8(100); R11(100); R31(100)]	P08F94	P08F94 [458-489]	3538.74
[D].VTPVSRAEARRGFGLDGLCRVE.[D]	1xCarbamidomethyl [C19]; 1xBenArg-43 [R]	Q8IVC4	Q8IVC4 [83-104]	2402.22
[D].RYRSQSTAKREKRWSVSSGGAAE.[R]	2xBenArg-43 [R]	O60241	O60241 [1497-1519]	2511.22
[E].GLIDRETMFRLLSAQLLSGGLINSNSGQRMTVE.[E]	2xBenArg-43 [R10(93.2); R29(87.7)]; 1xOxidation [M30(92.5)]	Q03001	Q03001 [1765-1797]	3536.76
[E].EGNVTVRPFPRPQSLDLGATFTVD.[A]	2xBenArg-43 [R7(100); R11(100)]	Q5VU43	Q5VU43 [1165-1188]	2530.23
[D].ANTHRPVFQSSHYTVSVSEDRPVGTSIATLSAND.[E]	1xBenArg-43 [R5(95.8)]	Q9NYQ6	Q9NYQ6 [782-815]	3600.72
[E].GPLVQQGGGMRFEGPSVPGGGLRIEGPLGQGGPRFE.[G]	2xBenArg-43 [R23(91.5); R34(91.5)]; 1xOxidation [M10(100)]	O94913	O94913 [997-1032]	3520.72
[-].MEPAAGFLSPRPFQRAAAAPAPPAGPGPPPSALRGPE.[L]	3xBenArg-43 [R11(100); R15(100); R34(100)]; 1xOxidation [M1(100)]	Q9H4B4	Q9H4B4 [1-37]	3520.71
[E].THSPQVRQQFPAPLGWSGTE.[A]	1xBenArg-43 [R7(100)]	Q13627	Q13627 [553-572]	2180.04
[E].GMKGAAGGVMGELTRARIALDE.[R]	2xBenArg-43 [R15(100); R17(100)]	Q9Y2K9	Q9Y2K9 [1124-1145]	2117.03
[E].AAPEGPGSPETPLQLLRFSE.[L]	1xBenArg-43 [R17(100)]	A0A1W2PR82	A0A1W2PR82 [72-91]	2053.01
[D].AVHSGSLSRSSPSVPHSTPRPVSQD.[G]	1xBenArg-43 [R]	Q9P242	Q9P242 [459-483]	2529.23
[D].SLPGSPSRGLGPPSPPAPPRGPAGE.[A]	2xBenArg-43 [R8(100); R20(100)]	Q13425	Q13425 [82-106]	2249.11
[E].RDVPVPQQGVGMETCPPQTTARD.[S]	1xCarbamidomethyl [C15]; 1xBenArg-43 [R1(89.2)]; 1xOxidation [M12(100)]	Q8IVF1	Q8IVF1 [658-680]	2512.14
[E].ALSFGASPGRCPARPPPSGSQGLLE.[E]	1xCarbamidomethyl [C11]; 1xBenArg-43 [R14(96.4)]	Q9C0C2	Q9C0C2 [1433-1457]	2466.21
[E].RGGAGASVGVCRRKAEAGAGTGTLAAD.[M]	1xCarbamidomethyl [C11]; 1xBenArg-43 [R12(98.7)]	Q8N7J2	Q8N7J2 [16-42]	2473.22
[D].GLNLSSMNSAGVSGSPEPPTSPRAPREE.[G]	1xBenArg-43 [R23(99.2)]	Q96PE2	Q96PE2 [312-339]	2781.3
[D].AGGLGAEPPGGAPFAPCKRARFE.[D]	1xCarbamidomethyl [C17]; 1xBenArg-43 [R19(97.7)]	Q5T953	Q5T953 [318-340]	2270.1
[E].LAGSPELLEFLGTRSPGAAGLTSRD.[S]	1xBenArg-43 [R]	Q53T59	Q53T59 [125-149]	2472.26
[E].PVNPPSEASPTRDRSPPKSPE.[K]	2xBenArg-43 [R12(100); R14(100)]	Q9UQ35	Q9UQ35 [390-410]	2159.01
[E].GTRGPAKARRGPLRATSQDPGVPNATTGRQCSFPPE.[L]	1xCarbamidomethyl [C31]; 4xBenArg-43 [R3(100); R9(99.8); R10(99.8); R14(96.6)]	O43638	O43638 [122-157]	3618.71
[E].SSAVPARSLSSSPQAQPPRPAE.[L]	2xBenArg-43 [R7(100); R19(100)]	Q4V328	Q4V328 [681-702]	2134.03
[E].CLNQAITALMNLQGSMDRIYKQYSPRRRPGD.[P]	1xCarbamidomethyl [C1]; 2xBenArg-43 [R18(100); R]; 1xOxidation [M]	Q07890	Q07890 [370-400]	3582.71
[E].PVGGPRRVAQEERGGLSPALPE.[Q]	2xBenArg-43 [R]	A0A8V8TLL3	A0A8V8TLL3 [20-41]	2186.11
[D].GKTGPPGPAGQDGRPGPPGPPGARGQAGVMGFPGPKGAAGE.[P]	1xBenArg-43 [R24(99)]; 1xOxidation [M30(100)]	P02452	P02452 [551-591]	3662.78
[D].SQETDGLLPGSRPSSRPPGE.[K]	1xBenArg-43 [R]	Q9HC10	Q9HC10 [146-165]	2023.96
[D].KAGRAGAGMPPYHRRVGMVQE.[L]	2xBenArg-43 [R4(96.5); R]	Q8NAA5	Q8NAA5 [40-60]	2182.05
[D].IEVHHSGHKIRRNQKLTASSLSLD.[T]	1xBenArg-43 [R]	Q9Y4G2	Q9Y4G2 [232-255]	2683.43
[D].TRPKKMEKEPAARGTPGTGKE.[R]	1xBenArg-43 [R2(94.4)]; 1xOxidation [M6(100)]	Q96MG2	Q96MG2 [61-81]	2242.15
[E].QSQALQHQQETGRSLKEAE.[V]	1xBenArg-43 [R13(100)]	Q92817	Q92817 [73-91]	2125.02
[E].RQGLPGPEKLPGSLRKGIPRTKSVGE.[D]	3xBenArg-43 [R1(100); R15(100); R20(100)]	Q9BYB0	Q9BYB0 [760-785]	2628.42
[D].GLHGGHISMSNLTFLARRED.[N]	1xBenArg-43 [R17(96.1)]	O60500	O60500 [391-410]	2168.06
[E].RNFLLNGSSQKTFHSQLLRPSD.[Y]	2xBenArg-43 [R1(100); R19(100)]	Q14DG7	Q14DG7 [981-1002]	2459.22
[E].DLWLPYFNVTTDITASAMRVHKD.[G]	1xBenArg-43 [R19(100)]	Q8IY17	Q8IY17 [1081-1103]	2650.29
[E].VGGRVSRELNYTRQKIGEE.[A]	3xBenArg-43 [R4(100); R7(100); R13(100)]	Q13635	Q13635 [132-150]	2062
[D].PSFDETRTAVRSITKRD.[T]	2xBenArg-43 [R11(97.6); R]	A0A1B0GVN3	A0A1B0GVN3 [30-46]	1892.92
[E].KGRGSVPTRALGMEGHKTPLE.[R]	1xBenArg-43 [R9(91.1)]; 1xOxidation [M13(100)]	Q9BZE0	Q9BZE0 [446-466]	2194.13
[E].LSQNARHLQGGEKQRVFTGIVTSLHD.[Y]	1xBenArg-43 [R6(96.7)]	Q8N163	Q8N163 [42-67]	2848.47
[E].AVRSIPEYQDINLRVKWPND.[I]	1xBenArg-43 [R3(99.9)]	P50747	P50747 [552-571]	2370.21
[E].SGRSDAICSFVICNDSSLRGQPIIFNPD.[F]	2xCarbamidomethyl [C8; C13]; 1xBenArg-43 [R19(94.9)]	Q14CB8	Q14CB8 [16-43]	3082.42
[E].TLQRHGAGAGGTRNISGTSKFHVELE.[Q]	2xBenArg-43 [R4(100); R13(100)]	P22557	P22557 [215-240]	2637.29
[D].PTVPLMAAKVCIGSLRWLE.[E]	1xCarbamidomethyl [C11]; 1xBenArg-43 [R16(100)]; 1xOxidation [M6(100)]	Q9ULT0	Q9ULT0 [448-466]	2114.1
[E].QSPPRERPRAAGRRGRMAE.[A]	3xBenArg-43 [R]; 1xOxidation [M17(100)]	Q96B18	Q96B18 [390-408]	2064.99
[E].QPGAWPTAPLAAPRPSGLE.[P]	1xBenArg-43 [R14(100)]	Q9Y5P8	Q9Y5P8 [54-72]	1872.95
[E].RAGGSQPALRSRGTATACRLD.[N]	1xCarbamidomethyl [C18]; 2xBenArg-43 [R1(96.4); R]	Q96H72	Q96H72 [29-49]	2115.02
[E].RVGAGAPVYMAAVLEYLTAE.[I]	1xBenArg-43 [R1(100)]	Q6FI13	Q6FI13 [43-62]	2038.02
[E].TGAKMSILGKGSMRDKAKE.[E]	1xBenArg-43 [R14(100)]; 2xOxidation [M5(100); M13(100)]	Q5VWX1	Q5VWX1 [95-113]	1997
[E].FASSVRRPHLTSDAVALLRDNVTPRE.[N]	1xBenArg-43 [R6(95.5)]	Q8TE68	Q8TE68 [365-390]	2864.5
[E].APGAAGGLARARSGLELLLELE.[R]	1xBenArg-43 [R]	Q8WXF8	Q8WXF8 [52-73]	2121.15
[E].TAASYYGSCKIFRRPSLPCISRE.[Q]	2xCarbamidomethyl [C9; C19]; 3xBenArg-43 [R13(100); R14(100); R22(100)]	Q13370	Q13370 [303-325]	2590.18
[E].KEGKMAASRRSVFALSNE.[D]	2xBenArg-43 [R9(100); R10(100)]; 1xOxidation [M5(100)]	Q8NEV8	Q8NEV8 [1191-1208]	1910.92
[E].EKDAIGVRRAAQRRLQAE.[L]	4xBenArg-43 [R8(100); R9(100); R13(100); R14(100)]	Q9BXS1	Q9BXS1 [98-115]	1894.94
[E].GATAHLETGGFIRSQPGVPHPD.[I]	1xBenArg-43 [R13(100)]	Q8NE62	Q8NE62 [376-397]	2201.06
[D].TDRPHRASDGKLRGRSKRSSD.[P]	3xBenArg-43 [R13(94.3); R15(94.3); R18(94.3)]	O00167	O00167 [238-258]	2253.09
[E].GTLVSLARVPQARAVRVVGD.[G]	3xBenArg-43 [R8(100); R13(100); R16(100)]	Q53GL7	Q53GL7 [161-180]	1935.04
[D].RQTEIYQYVLNSMAPHPSRDFVVLRTWKTD.[L]	2xBenArg-43 [R25(93.7); R]; 1xOxidation [M13(100)]	Q9Y3M8	Q9Y3M8 [992-1021]	3580.74
[E].EVSRGGRSRAGGRGRLTEE.[E]	3xBenArg-43 [R13(95.9); R15(95.9); R]	O15047	O15047 [1224-1242]	1900.9
[E].PAPRYPSPPMGSVSAPNLPTAE.[D]	1xBenArg-43 [R4(100)]	P46109	P46109 [101-122]	2193.05
[E].SLRAGGQAPRGPALANGFPSAHE.[A]	1xBenArg-43 [R]	Q86WR7	Q86WR7 [328-350]	2218.1
[E].EWVKNNSPMAANQTPTLRE.[K]	1xBenArg-43 [R18(100)]; 1xOxidation [M9(100)]	Q9Y4A5	Q9Y4A5 [2373-2391]	2159.01
[D].LNFGGQRSGKGKGKGESGFTDPE.[S]	1xBenArg-43 [R7(100)]	A0A1B0GWI6	A0A1B0GWI6 [41-63]	2310.1
[E].PGSLSMATVAKLRESCRARLLAQG.[-]	1xCarbamidomethyl [C16]; 3xBenArg-43 [R13(100); R17(100); R19(100)]; 1xOxidation [M6(100)]	Q5TC63	Q5TC63 [313-336]	2459.22
[E].MAKKSMPGGRLQSEGGSGLDSSPFLSE.[A]	1xBenArg-43 [R10(100)]; 1xOxidation [M1(94.7)]	Q96D53	Q96D53 [110-136]	2726.26
[D].GQAPGSPPALRIPEGLARGLGSRLE.[R]	3xBenArg-43 [R11(100); R18(100); R23(100)]	Q70EL4	Q70EL4 [1036-1060]	2370.22
[D].MLKQYFRDLPEPLMTNKLSE.[T]	1xBenArg-43 [R7(100)]; 2xOxidation [M1(100); M14(100)]	Q96QB1	Q96QB1 [1149-1168]	2442.19
[D].IINFRRTLYRAGARVRNIE.[D]	4xBenArg-43 [R5(99.9); R6(99.9); R10(99.9); R14(97.9)]	Q9NS56	Q9NS56 [255-273]	2146.12
[D].ANKRDRKERTALHLACATGQPE.[M]	1xCarbamidomethyl [C16]; 3xBenArg-43 [R4(100); R6(100); R9(100)]	Q8N2N9	Q8N2N9 [46-67]	2393.14
[E].LRSQLQISNNRTLELQGLINDLQRE.[R]	2xBenArg-43 [R2(92.4); R11(92.4)]	P15924	P15924 [1752-1776]	2865.5
[E].PAADAAPGPSAAFRLMVTRRE.[P]	2xBenArg-43 [R14(98.5); R20(98.5)]; 1xOxidation [M16(100)]	Q9UKN8	Q9UKN8 [35-55]	2114.02
[E].TYLRRAMKRFNKGVHE.[D]	3xBenArg-43 [R4(100); R5(100); R9(100)]; 1xOxidation [M7(100)]	Q01831	Q01831 [188-203]	1892.92
[E].ESATVSAPAPMSPTRRRALDHYLTLRSSGWIPD.[G]	3xBenArg-43 [R]; 1xOxidation [M11(100)]	Q9BWG6	Q9BWG6 [172-204]	3525.68
[E].NSGALSAQAAVGPGGRARPE.[V]	1xBenArg-43 [R]	Q13761	Q13761 [32-51]	1822.9
[E].RGGRGGRGPGEPGGRGRAGGAE.[G]	1xBenArg-43 [R]	Q7L0Q8	Q7L0Q8 [25-46]	1977.97
[D].GLEAPGAGDRPGRAAVARSAMMQD.[S]	1xBenArg-43 [R]	O75676	O75676 [378-401]	2341.1
[E].APEPPQPQRKGDPGRRRPE.[S]	3xBenArg-43 [R]	Q96A59	Q96A59 [137-155]	2038.98
[E].REKEKGKPKPRSPQPPSRQAE.[P]	2xBenArg-43 [R1(99.8); R11(96.7)]	Q86VM9	Q86VM9 [476-496]	2344.23
[D].GEGHARPQSGMKPLTEGMRKNGTWLQATAATTRD.[C]	2xBenArg-43 [R]; 2xOxidation [M11(100); M18(100)]	Q9BTV6	Q9BTV6 [386-419]	3599.69
[E].KVPHNQRKPESTHLLE.[N]	1xBenArg-43 [R7(100)]	Q7Z7G1	Q7Z7G1 [216-231]	1869.98
[E].SSGAGGRRAEGPPRLAIQGPE.[D]	2xBenArg-43 [R14(100); R]	Q15773	Q15773 [216-236]	1976.97
[D].WLASTFTQQARAKGRRAE.[E]	1xBenArg-43 [R]	Q01064	Q01064 [100-117]	2034.05
[D].LLPQRVCVPSSASALGTASKAASGSLHKD.[K]	1xCarbamidomethyl [C7]; 1xBenArg-43 [R5(100)]	P22681	P22681 [502-530]	2865.48
[D].QNALPEKRSGSRGALGEKE.[D]	1xBenArg-43 [R]	Q9BT81	Q9BT81 [142-160]	1984.01
[E].TLAHSVDSLEQLTGIRMLRHLTMTID.[Y]	2xBenArg-43 [R16(100); R19(100)]	Q96D09	Q96D09 [686-711]	2865.44
[-].MALPAGPAEAACALCQRAPRE.[P]	2xCarbamidomethyl [C12; C15]; 1xBenArg-43 [R17(97.4)]	Q5TA31	Q5TA31 [1-21]	2197.02
[E].ATMTNISGQRMRMGIKNRNEAE.[L]	1xBenArg-43 [R]; 3xOxidation [M3(100); M11(100); M13(100)]	Q7Z2Y8	Q7Z2Y8 [1179-1200]	2513.15
[E].PGRPGQGGLEGPSGPIGPKGERGAKGD.[P]	2xBenArg-43 [R3(100); R22(100)]	Q8NFW1	Q8NFW1 [1520-1546]	2442.19
[D].ISRHSQAGQGQSEGSRTSRRQGSSVSQD.[S]	1xBenArg-43 [R3(100)]	P20930	P20930 [922-949]	2930.37
[D].LNRFLRSHGPDAKLLAGGE.[D]	2xBenArg-43 [R3(100); R6(100)]	P04629	P04629 [597-615]	1965.01
[D].RSSPPTTPLRAPDPSPGGVPLEASLCPASLAPSGISE.[K]	1xCarbamidomethyl [C26]; 2xBenArg-43 [R1(100); R10(100)]	P24394	P24394 [751-787]	3582.75
[E].EAKGDAHLRPTSLVQRRFSE.[G]	3xBenArg-43 [R9(100); R16(100); R17(100)]	Q9C0C2	Q9C0C2 [411-430]	2168.05
[E].ALQRSGRAGRTSSGKCFRIYSKD.[F]	1xCarbamidomethyl [C16]; 1xBenArg-43 [R18(83.6)]	Q8IX18	Q8IX18 [390-412]	2558.29
[E].ARESAVGQMGWSGGLSLRD.[M]	1xBenArg-43 [R18(100)]	Q9C0C2	Q9C0C2 [1184-1202]	1933.91
[E].FGYSVLQHVGGGQRWMLVGAPWD.[G]	1xBenArg-43 [R14(100)]; 1xOxidation [M16(100)]	O75578	O75578 [41-63]	2533.2
[D].QGAPGSVGPAGPRGPAGPSGPAGKD.[G]	1xBenArg-43 [R13(100)]	P08123	P08123 [1041-1065]	2099.02
[E].KRRDPPNGPNLPMATVDIKNPE.[I]	2xBenArg-43 [R2(100); R3(100)]	O00401	O00401 [147-168]	2373.18
[D].GPRGPTGPIGPPGPAGQPGDKGE.[G]	1xBenArg-43 [R3(100)]	P02461	P02461 [759-781]	2053
[E].LQERMQSRVGQRGSGLSMSAARSE.[H]	2xBenArg-43 [R12(96.5); R22(96.5)]; 1xOxidation [M5(99.8)]	Q9Y618	Q9Y618 [346-369]	2551.19
[D].GARARADGAAKEGAGAAAAAAGPD.[G]	1xBenArg-43 [R5(99.9)]	Q9UL49	Q9UL49 [149-172]	2009.96
[D].MSWKVRRAAAKCLDAVVSTRHE.[M]	1xCarbamidomethyl [C12]; 3xBenArg-43 [R6(100); R7(100); R20(100)]	Q86VP6	Q86VP6 [345-366]	2442.18
[D].IGEGAFGRVFQARAPGLLPYE.[P]	1xBenArg-43 [R]	O15146	O15146 [581-601]	2205.13
[E].ATKNMEAGAGRASYISSARLEQPD.[P]	1xBenArg-43 [R11(100)]	Q3LXA3	Q3LXA3 [533-556]	2480.17
[D].RRVSSPVMVAQGGGPTPKWE.[G]	2xBenArg-43 [R1(100); R2(100)]	Q9P2P6	Q9P2P6 [1954-1973]	2053.01
[D].KAANFSFRNTLEGFASPLTGIAD.[A]	1xBenArg-43 [R8(100)]	P14679	P14679 [334-356]	2384.18
[E].LAAVCAAAYTIELLDTVALNLHRID.[K]	1xCarbamidomethyl [C5]; 1xBenArg-43 [R23(100)]	O43147	O43147 [774-798]	2683.4
[E].CRFKLNSYKMVYVIKSED.[Y]	1xCarbamidomethyl [C1]; 1xOxidation [M10]; 1xBenArg-43 [R2]	Q96ST3	Q96ST3 [1167-1184]	2253.09
[E].ASPGPPAAPRARRRLGSGPDRE.[L]	4xBenArg-43 [R10(99.4); R]	Q6NUJ5	Q6NUJ5 [190-211]	2099
[D].LDVVLSPQRRSFGGGCHVTAAVSSRRSGSPLEKD.[S]	1xCarbamidomethyl [C16]; 2xBenArg-43 [R9(80); R10(80)]	Q9NRA8	Q9NRA8 [110-143]	3539.75
[E].DGPAAGPGAAAAAARERRRE.[Q]	2xBenArg-43 [R]	Q9BZL4	Q9BZL4 [5-24]	1863.89
[E].GPSSPEASRSPARGAYLQSLE.[P]	1xBenArg-43 [R]	Q6ZW31	Q6ZW31 [57-77]	2117.01
[E].GQRPALLICTAAAGPTQGVKD.[L]	1xCarbamidomethyl [C9]; 1xBenArg-43 [R3(100)]	Q8IXH8	Q8IXH8 [680-700]	2081.07
[D].LSGQQVPGQVHGPEMLARGMVPLD.[P]	1xBenArg-43 [R18(100)]	P17029	P17029 [138-161]	2473.22
[E].LTADTGLYLAARPGRCAELLKE.[E]	1xCarbamidomethyl [C16]; 1xBenArg-43 [R12(96.7)]	Q6JVE9	Q6JVE9 [151-172]	2375.23
[-].MAVAEVSRTCLLTVRVLQAHRLPSKD.[L]	1xCarbamidomethyl [C10]; 2xBenArg-43 [R8(97.9); R]	P0C869	P0C869 [1-26]	2864.5
[D].SIASDPKSFHGLDFGFRSRISE.[H]	1xBenArg-43 [R19(93.9)]	Q9UPV0	Q9UPV0 [400-421]	2410.17
[E].LEPSPPSGLGFTRGDVFHVLD.[T]	1xBenArg-43 [R13(100)]	O95049	O95049 [486-506]	2197.08
[E].GASSQIGRAAGTGFTVNVAWNGPRMGD.[A]	2xBenArg-43 [R8(100); R24(100)]	Q9UBN7	Q9UBN7 [686-712]	2591.18
[E].RGSLADLPMAPPASAPPEFLD.[P]	1xBenArg-43 [R1(100)]; 1xOxidation [M9(100)]	Q96Q04	Q96Q04 [714-734]	2125.02
[E].SIATREGVAVLYSKLVSNKE.[V]	1xBenArg-43 [R5(100)]	Q15751	Q15751 [27-46]	2121.14
[E].GPHSFSIPETIRRDVYKMQFYSSTSPPQKFSRQND.[F]	3xBenArg-43 [R12(100); R13(100); R32(100)]; 1xOxidation [M18(100)]	Q6ZTR5	Q6ZTR5 [1552-1586]	4017.85
[D].HASSYHMKPLRMARPGGPE.[H]	1xBenArg-43 [R]; 1xOxidation [M]	Q5T011	Q5T011 [3117-3135]	2094.98
[D].SPTGSAAGLYPSSRSMFIPYREGPIPE.[P]	2xBenArg-43 [R14(100); R21(100)]	Q6ZRT6	Q6ZRT6 [170-196]	2781.3
[E].EGRFLKAYSPASRGREPANE.[A]	1xBenArg-43 [R]	Q63HN8	Q63HN8 [4201-4220]	2192.07
[D].VLAAASYLHMYDIVKVCKGRLQEKD.[R]	1xCarbamidomethyl [C17]; 1xBenArg-43 [R20(100)]	B2RXF5	B2RXF5 [98-122]	2864.47
[E].KLEAMYRRALLQLHLEQRGPRPSGD.[K]	2xBenArg-43 [R]	Q2TAM9	Q2TAM9 [163-187]	2848.48
[E].ELISRLSEIRITHRSHHFIPRD.[L]	3xBenArg-43 [R]	Q9NR48	Q9NR48 [1293-1314]	2583.32
[E].TRPLDRLGSRPSLQEQSPLE.[L]	3xBenArg-43 [R2(100); R6(100); R10(100)]	Q702N8	Q702N8 [197-216]	2150.05
[E].HHPGHGDRLSPGERRSLGRCSHHHSRHRSGVE.[L]	1xCarbamidomethyl [C20]; 2xBenArg-43 [R]	Q9H9J4	Q9H9J4 [998-1029]	3601.68
[E].AQVASGFLVDPLNNQRLSVE.[D]	1xBenArg-43 [R16(100)]	P58107	P58107 [1282-1301]	2114.08
[E].LDRLMASLSDFRVQNHLPASGPTQPPVVSSTNE.[G]	1xBenArg-43 [R3(99.8)]; 1xOxidation [M5(100)]	O43294	O43294 [158-190]	3536.73
[E].ISRFKEQLTPSQIMSLE.[K]	1xBenArg-43 [R3(100)]; 1xOxidation [M14(100)]	Q00059	Q00059 [114-130]	1980
[E].KETRGVQKRRGGSTVPKD.[G]	2xBenArg-43 [R]	Q92504	Q92504 [281-298]	1913.01
[D].TPAVSSSVTPNSGAGSPMDTPPAATPRSTTPGTPSTIE.[T]	1xBenArg-43 [R27(100)]	Q06455	Q06455 [563-600]	3581.68
[E].GNTPLTRMPVSTTMVASFETSTLSTTPAD.[T]	1xBenArg-43 [R7(100)]; 2xOxidation [M8(100); M14(100)]	Q685J3	Q685J3 [2336-2364]	3002.39
[E].WTAARARPLVMTLNSLGFSFGHGLTAAVAYGVRD.[W]	2xBenArg-43 [R5(95); R33(95)]	Q96S37	Q96S37 [224-257]	3519.77
[E].GRSYIFRVRAVNKMGIGFPSRVSEPVAALDPAE.[K]	2xBenArg-43 [R2(93); R]; 1xOxidation [M14(100)]	P52179	P52179 [577-609]	3519.79
[E].APGAETPSLRHRGQAAQPE.[P]	1xBenArg-43 [R]	Q9BVT8	Q9BVT8 [66-84]	1929.94
[E].GPNYRSELHIFPASPGASLGGPE.[G]	1xBenArg-43 [R5(100)]	Q8TDC0	Q8TDC0 [99-121]	2310.1
[D].AAAGPGPGAGAGAAAEPEPRRRLE.[I]	1xBenArg-43 [R]	Q6DKJ4	Q6DKJ4 [64-87]	2186.09
[E].DSRGGRRAPGRGQQGLTRE.[A]	3xBenArg-43 [R]	Q99575	Q99575 [825-843]	1924.91
[E].ASRPIMAQNPVDAPGRPEVTD.[V]	1xBenArg-43 [R3(100)]; 1xOxidation [M6(100)]	Q8WZ42	Q8WZ42 [29856-29876]	2194.04
[D].AWRFWHKRAEFDIHRSKLD.[P]	1xBenArg-43 [R15(97.7)]	Q9NXC5	Q9NXC5 [706-724]	2455.24
[E].VSPTERRPPAGLRGPAAEE.[E]	2xBenArg-43 [R6(97); R7(97)]	Q8IZT6	Q8IZT6 [13-31]	1903.94
[E].ATTFSGGSGATRAGLPRGTTGE.[F]	1xBenArg-43 [R17(100)]	Q7Z5P9	Q7Z5P9 [7172-7193]	2008.96
[D].ESPRRGGPAGPYQQSQRLE.[L]	2xBenArg-43 [R5(96.7); R17(96.7)]	Q5JPH6	Q5JPH6 [104-122]	2026.95
[E].IHGQGRSQTSQAVTGGHTQIQAGSHTE.[T]	1xBenArg-43 [R6(100)]	Q9UBG3	Q9UBG3 [330-356]	2730.28
[D].QKGGAAYTDRDRKILQLCGE.[L]	1xCarbamidomethyl [C18]; 2xBenArg-43 [R10(100); R12(100)]	O00408	O00408 [217-236]	2193.05
[D].SIHRQHEAARQALMGRIRPD.[H]	3xBenArg-43 [R4(99.9); R10(98.6); R]	Q96M69	Q96M69 [665-684]	2213.08
[E].GGAHKVRAGGPGLERGEAGVPAE.[F]	2xBenArg-43 [R7(100); R15(100)]	O75369	O75369 [2191-2213]	2086.02
[D].GAGSRLQPELYRCSLGGGSVWGHRSFRD.[L]	1xCarbamidomethyl [C13]; 1xBenArg-43 [R]	Q9H8S5	Q9H8S5 [264-291]	3062.46
[E].PRAGVGSEFPAWFLGGSSQRRNMALLGSRAELE.[A]	1xBenArg-43 [R]; 1xOxidation [M23(100)]	Q5VTQ0	Q5VTQ0 [45-77]	3519.74
[D].KARMVMQTMEPKQRPAAGAPPE.[L]	1xBenArg-43 [R]; 3xOxidation [M4(100); M6(100); M9(100)]	Q96ED9	Q96ED9 [606-627]	2429.16
[E].RGAAGSGGPIGPPGRPGPQGPPGAAGE.[K]	2xBenArg-43 [R1(100); R15(100)]	P13942	P13942 [1020-1046]	2236.06
[D].RDAAPARFVTAGSNVTLRCAAASRPPAD.[I]	1xCarbamidomethyl [C19]; 4xBenArg-43 [R1(100); R7(100); R18(100); R24(100)]	Q86VR7	Q86VR7 [410-437]	2726.26
[D].RDAAPARFVTAGSNVTLRCAAASRPPADITWSLAD.[P]	1xCarbamidomethyl [C19]; 2xBenArg-43 [R1(86.7); R7(94.9)]	Q86VR7	Q86VR7 [410-444]	3598.76
[D].VDAGPSTNRTVYTFVGPPE.[C]	1xBenArg-43 [R9(100)]	O95954	O95954 [38-56]	1963.93
[D].RVFLQMPSEQAAGLYAGQYVHSSFSGYLLYPM.[-]	1xBenArg-43 [R1(100)]; 2xOxidation [M6(100); M32(100)]	P27658	P27658 [713-744]	3599.69
[E].VLCQAGASEQLASQRLE.[R]	1xCarbamidomethyl [C3]; 1xBenArg-43 [R15(100)]	Q8N4C6	Q8N4C6 [954-970]	1816.87
[E].PRAAAQRFYGKRSRAE.[A]	3xBenArg-43 [R2(100); R7(100); R12(98.3)]	Q9Y546	Q9Y546 [330-345]	1734.84
[E].EQPLDLSIGSRARASQNGGGRE.[P]	1xBenArg-43 [R]	Q9HAZ2	Q9HAZ2 [800-821]	2255.1
[D].SARSIVAASRAAGSGSTPGAGSKD.[C]	2xBenArg-43 [R3(100); R10(100)]	Q8N6U2	Q8N6U2 [73-96]	2074.99
[D].FPYPYAERLGPPPGRYWSVDKLGGWRAGSWD.[Y]	1xBenArg-43 [R26(98.8)]	O15399	O15399 [1137-1167]	3537.7
[E].AQLGRAGAAASRLAEQAAQLSRLLAEAQE.[R]	2xBenArg-43 [R5(99.9); R22(99.9)]	Q8WV44	Q8WV44 [341-369]	2864.47
[E].KNGAQTRPAGAPPRSLQPPPGRPD.[P]	1xBenArg-43 [R22(95.5)]	Q8TDC3	Q8TDC3 [729-752]	2422.26
[E].ATGAGRLGSRRKPAAPPPSPAAREE.[Q]	3xBenArg-43 [R6(99.8); R10(96.9); R11(96.9)]	Q9Y4F5	Q9Y4F5 [1070-1094]	2371.19
[-].MLTRKPSAAAPAAYPTGRGGD.[S]	1xBenArg-43 [R4(99.9)]; 1xOxidation [M1(100)]	Q92630	Q92630 [1-21]	2061.01
[E].VSLFDLRRQPGFNSTVLKDKE.[L]	2xBenArg-43 [R7(100); R8(100)]	Q7RTW8	Q7RTW8 [532-552]	2363.21
[E].SNTVVSPTVPGGLSDGQWHTVHLRYYNKPRTD.[A]	1xBenArg-43 [R]	Q9NYQ7	Q9NYQ7 [1583-1614]	3538.73
[E].SARDRSGGRSGRSGSFLYQVSTHE.[Q]	1xBenArg-43 [R]	P20930	P20930 [3371-3394]	2554.2
[E].RSGAPPPSPPVGGPAGSLGSCSEEKE.[D]	1xCarbamidomethyl [C21]; 1xBenArg-43 [R1(100)]	Q2TAZ0	Q2TAZ0 [1320-1345]	2464.13
[D].KGSLTRSATSWTSEAQVSAARVAE.[A]	2xBenArg-43 [R6(100); R21(100)]	Q9GZN6	Q9GZN6 [35-58]	2407.16
[D].KGDPGFPGQPGMPGRAGSPGRD.[G]	1xBenArg-43 [R]	P02462	P02462 [543-564]	2094.97
[E].LEGRGAGGVAGGPAAGPGRSPGE.[S]	1xBenArg-43 [R4(99.9)]	Q96A46	Q96A46 [3-25]	1933.94
[D].YDGRILDALKGPPGPQGPPGPPGIPGAKGE.[L]	1xBenArg-43 [R4(100)]	Q86Y22	Q86Y22 [311-340]	2865.48
[D].AAGTSNGVRVTGYAIYADGQKIME.[V]	1xBenArg-43 [R9(100)]	O95153	O95153 [1007-1030]	2429.17
[E].APGEARNGRRPARGSSGEKE.[N]	1xBenArg-43 [R]	Q6PCT2	Q6PCT2 [346-365]	2039
[E].VTRFVLQNASRALPLRPD.[G]	1xBenArg-43 [R11(96.5)]	Q9NXH8	Q9NXH8 [307-324]	2010.11
[D].GFDRAPGAGRGRSRGLGRGGGGPE.[G]	3xBenArg-43 [R12(99.8); R14(99.8); R18(99.8)]	Q9H074	Q9H074 [4-27]	2168.01
[D].RPSSRAVLYADYRAPGPARFD.[G]	3xBenArg-43 [R5(98.4); R]	Q96J84	Q96J84 [614-634]	2236.06
[D].LLEMARRSGPALPFRQKRPSPSRTPE.[E]	3xBenArg-43 [R]; 1xOxidation [M4(100)]	Q6P4R8	Q6P4R8 [157-182]	2864.46
[E].EAPLVRMRSPPDPHASQGPPASVHASD.[Q]	2xBenArg-43 [R6(100); R8(100)]; 1xOxidation [M7(100)]	Q2M3G4	Q2M3G4 [393-419]	2736.26
[E].KEDKASGGGAGALSSAPHRLGRASD.[T]	1xBenArg-43 [R]	A5PLN7	A5PLN7 [572-596]	2352.15
[D].PRQTQFGGLNTPYPGGLNTPYPGGMTPGLMTPGTGE.[L]	1xBenArg-43 [R2(100)]	O94906	O94906 [202-237]	3618.69
[D].HMRLRGASLHHGRPHLGSVPD.[F]	2xBenArg-43 [R13(94.3); R]; 1xOxidation [M2(100)]	Q13136	Q13136 [513-533]	2260.1
[E].ARHNPSIGEGSVGGLTGSLSASGSHMD.[R]	1xBenArg-43 [R2(100)]; 1xOxidation [M26(100)]	Q9NV58	Q9NV58 [497-523]	2554.15
[D].VSNSAEPGFLAPGARSNIQYRSLPRPAKSSSMSVTGGRGGPRPVSSSID.[P]	3xBenArg-43 [R15(99.2); R21(99.2); R25(89.7)]; 1xOxidation [M32(100)]	Q8NEY1	Q8NEY1 [651-699]	4872.37
[E].APGGQGRPEAGRPASEARAPGLAAAD.[A]	1xBenArg-43 [R]	Q86UL8	Q86UL8 [1331-1356]	2387.17
[D].PQLMRLDNMLLAEGVAGPE.[K]	1xBenArg-43 [R5(100)]; 1xOxidation [M4(97.1)]	P40425	P40425 [113-131]	2026.98
[D].SFLQLPLGSSDSVISQLSDAFSSQSKRQPWRE.[E]	1xBenArg-43 [R27(96.6)]	Q9BX66	Q9BX66 [1091-1122]	3537.75
[D].PLDPTRSVIVIRSLVADGVAE.[R]	2xBenArg-43 [R6(100); R12(100)]	Q8NI35	Q8NI35 [706-726]	2121.13
[D].QRRRGTEGFERPPASVSRNARPE.[A]	1xBenArg-43 [R]	Q0P670	Q0P670 [313-335]	2610.32
[D].KRPRTAFTAEQLQRLKAE.[F]	3xBenArg-43 [R2(100); R4(100); R14(100)]	P19622	P19622 [245-262]	2014.05
[D].AVGQRGAQGAGRRRRAGGPPRPMSE.[P]	3xBenArg-43 [R5(97.3); R]; 1xOxidation [M23(100)]	O43541	O43541 [71-95]	2462.2
[E].RPQGPLPGAVAPEAPGRLSPPAAPE.[E]	2xBenArg-43 [R1(100); R17(100)]	Q9P227	Q9P227 [1212-1236]	2346.2
[E].EAVRNATRHPGAAPMPVHPPPPGPRE.[P]	3xBenArg-43 [R4(100); R8(100); R25(100)]	O15085	O15085 [1076-1101]	2609.25
[-].MLQRSPRAGPSRAQGRREAAE.[T]	2xBenArg-43 [R4(92.9); R7(92.9)]	A8MYJ7	A8MYJ7 [1-21]	2238.1
[D].RAPGAGRGRSRGLGRGGGGPE.[G]	2xBenArg-43 [R]	Q9H074	Q9H074 [7-27]	1891.95
[E].PGPRGERGEAGIPGVPGAKGE.[D]	1xBenArg-43 [R7(97)]	P02461	P02461 [443-463]	1944.98
[-].METGGRARTGTPQPAAPGVWRARPAGGGGGGASSWLLD.[G]	1xAcetyl [N-Term]; 3xBenArg-43 [R8(94.3); R21(94.3); R23(94.3)]	Q5VV63	Q5VV63 [1-38]	3618.69
[D].AGEGTKRHLSRTISVSGSTAKE.[T]	2xBenArg-43 [R7(100); R11(100)]	Q8TDJ6	Q8TDJ6 [1387-1408]	2186.09
[D].GAGPRSEPADRALRPSPLPE.[E]	1xBenArg-43 [R]	Q6ZNH5	Q6ZNH5 [83-102]	2030.03
[E].HYLRSVHSSPTLSMISAARGLSPADVAQEHLKE.[R]	2xBenArg-43 [R4(100); R19(100)]	P10070	P10070 [128-160]	3501.73
[E].PGRGRAAAVAAAVASAAAAQE.[V]	1xBenArg-43 [R]	Q9UKN7	Q9UKN7 [2963-2983]	1822.94
[E].QYVNNVNNGPTRPSEAEPRGAD.[S]	1xBenArg-43 [R12(98)]	Q8TAB3	Q8TAB3 [1096-1117]	2342.06
[E].AQGQQFHHHRVPASGTRDKDGFPGPPRYRSAAD.[S]	1xBenArg-43 [R10(93.3)]	A6ND36	A6ND36 [693-725]	3600.72
[E].SEVLNRRSSTSGSLETTSSKD.[I]	1xBenArg-43 [R]	Q7RTX7	Q7RTX7 [416-436]	2198.04
[E].LVYHLAGALGTELQDLARRFGPE.[A]	1xBenArg-43 [R]	Q96NA2	Q96NA2 [27-49]	2483.29
[D].GSLVGWEHRGALTLDPGAGE.[A]	1xBenArg-43 [R9(100)]	O15399	O15399 [210-229]	1978.95
[E].GEPVALHAGICVRQQSVSTKD.[S]	1xCarbamidomethyl [C11]; 1xBenArg-43 [R13(100)]	Q9UPU5	Q9UPU5 [1383-1403]	2209.09
[-].MGRRRQRVDPAAGARAGALPE.[A]	3xBenArg-43 [R15(98.2); R]	Q86SX3	Q86SX3 [1-21]	2106.04
[E].PGQKGRQGDPGIEGPIGFPGPKGVPGFKGE.[K]	1xBenArg-43 [R6(100)]	P12110	P12110 [279-308]	2917.48
[D].RGGFGGGRRGGPGGPPGPLME.[Q]	2xBenArg-43 [R]	Q01844	Q01844 [607-627]	1879.88
[E].QGRLGSAPAASPALASPEGPKGE.[S]	1xBenArg-43 [R3(100)]	Q6ZUT6	Q6ZUT6 [377-399]	2105.05
[D].ITSVYRLSGFESIQNPPND.[L]	1xBenArg-43 [R6(100)]	Q8TF17	Q8TF17 [372-390]	2094
[E].IPSACISRLTGREGTGQPGRGTRAE.[S]	1xCarbamidomethyl [C5]; 3xBenArg-43 [R8(97.5); R20(97.5); R23(97.5)]	Q9P1Y6	Q9P1Y6 [706-730]	2498.18
[E].AVGTGVRQVPGFGVADALGNRVGE.[A]	2xBenArg-43 [R7(100); R21(100)]	Q6E0U4	Q6E0U4 [78-101]	2240.12
[D].FPTGKSSFSITREAQVNVRMDSFD.[E]	1xBenArg-43 [R]; 1xOxidation [M20(100)]	Q9Y2W1	Q9Y2W1 [554-577]	2692.26
[D].SLSLSTQRTQGPAESARNLE.[Y]	1xBenArg-43 [R]	Q96DU3	Q96DU3 [254-273]	2102.04
[E].EPPVPRPPPGFQASVPRE.[A]	2xBenArg-43 [R6(100); R17(100)]	A8MZF0	A8MZF0 [96-113]	1870.92
[E].RPGGSPRGPVTSEKTGGQSGLESD.[V]	1xBenArg-43 [R]	Q9H7X3	Q9H7X3 [82-105]	2313.1
[E].QARALRGEARSSWKRLVGVESACD.[V]	1xCarbamidomethyl [C23]; 2xBenArg-43 [R]	O75182	O75182 [1030-1053]	2616.28
[E].NAAAPSPVRAPAPSPAKE.[E]	1xBenArg-43 [R9(100)]	O75781	O75781 [111-128]	1687.86
[E].QRQRSGEGTLLDLHQQKE.[A]	1xBenArg-43 [R]	Q9UPN4	Q9UPN4 [304-321]	2080.04
[E].RGGGAGGAGLHFAGHRRREE.[G]	2xBenArg-43 [R]	O95996	O95996 [1304-1323]	1961.93
[E].GLPGRSSPPEQIFHLVPSPE.[E]	1xBenArg-43 [R5(100)]	Q9UQQ2	Q9UQQ2 [514-533]	2101.06
[E].RPSVVNGDSGKSGGVGDPRE.[P]	1xBenArg-43 [R19(97.7)]	Q8NCE0	Q8NCE0 [169-188]	1926.92
[D].GQIRGTVSSQRRPALKTTGDEKD.[S]	3xBenArg-43 [R4(100); R11(100); R12(100)]	Q8N2N9	Q8N2N9 [623-645]	2371.16
[D].ARKNHKVAVRFLKASLGRIREQE.[K]	3xBenArg-43 [R2(100); R10(100); R]	Q9C0B2	Q9C0B2 [245-267]	2577.41
[E].APAEDRSLGRRRAPFALSSD.[S]	2xBenArg-43 [R]	P39905	P39905 [31-50]	2086.02
[D].SLVSAQRERPRRRDGPE.[H]	3xBenArg-43 [R7(97.6); R9(97.6); R]	Q92997	Q92997 [137-153]	1879.91
[E].GGIDPLRPPEANTKFNSRWTTD.[E]	1xBenArg-43 [R7(96.8)]	Q8IZ40	Q8IZ40 [314-335]	2429.17
[D].KPNGMKRSPSATGQSSFRSTALPE.[K]	2xBenArg-43 [R7(100); R18(100)]; 1xOxidation [M5(100)]	O15021	O15021 [2433-2456]	2464.17
[D].RGMPFSISMRHAFVPFPGGSILAAD.[Y]	1xBenArg-43 [R1(96.3)]	O75417	O75417 [2306-2330]	2618.29
[E].KRVNMVHIESRKSRRRSSE.[V]	1xBenArg-43 [R]	Q8IWU9	Q8IWU9 [87-105]	2312.24
[E].PVSPPEGMTEPGHSRSAVYPLLYRD.[G]	1xBenArg-43 [R24(100)]	Q9Y618	Q9Y618 [2221-2245]	2712.3
[D].GPALPAGSSLRQRLWRAFE.[N]	2xBenArg-43 [R]	Q9NSA2	Q9NSA2 [159-177]	2026.04
[E].LAESILEYFRPYLGRIE.[I]	1xBenArg-43 [R10]	P21817	P21817 [4165-4181]	2026.05
[E].RGLGRSDFGRDRGPFRPE.[P]	3xBenArg-43 [R1(100); R5(100); R12(99)]	P49750	P49750 [1155-1172]	1945.9
[E].VEQLIRRHEAFRKAAAAWE.[E]	2xBenArg-43 [R6(100); R7(100)]	Q9H254	Q9H254 [2083-2101]	2195.12
[D].VPSYLSSQGTLSDRQETVVRTE.[G]	2xBenArg-43 [R14(100); R20(100)]	Q96JA1	Q96JA1 [839-860]	2366.12
[E].KVDESGPPAPSKPRRGRRPKSE.[S]	3xBenArg-43 [R14(99.8); R15(97.9); R]	Q29RF7	Q29RF7 [1256-1277]	2302.17
[E].RGLSRKHIIEGLKASLERLQLE.[Y]	3xBenArg-43 [R1(100); R5(100); R18(100)]	Q13303	Q13303 [129-150]	2417.33
[E].PGPPGPPGRLVDTGPGARE.[K]	1xBenArg-43 [R]	Q02388	Q02388 [1699-1717]	1783.9
[E].NGVRMGRRGLGSVFVWASGNGGRSKD.[H]	2xBenArg-43 [R4(94.8); R]	Q92824	Q92824 [294-319]	2634.28
[E].VQSSLRIMNALSHKEKE.[K]	1xBenArg-43 [R6(100)]; 1xOxidation [M8(100)]	Q8NF91	Q8NF91 [4934-4950]	1942.99
[D].VSSSAGSTPTAVPRAASVSGE.[Q]	1xBenArg-43 [R14(100)]	Q8TEJ3	Q8TEJ3 [435-455]	1874.9
[D].CQKNIHLWTPTDGGSWHVDQRPFVGHTRSVE.[D]	1xCarbamidomethyl [C1]; 1xBenArg-43 [R]	Q9BQ67	Q9BQ67 [235-265]	3601.7
[E].LSCIPSHRVLGPPTSIPPE.[P]	1xCarbamidomethyl [C3]; 1xBenArg-43 [R8(100)]	Q5T1M5	Q5T1M5 [1029-1047]	2014.03
[D].PNAGRFVRYQFTPAFLRLRQVGATVE.[F]	3xBenArg-43 [R8(96.6); R17(99.8); R19(99.8)]	Q13432	Q13432 [123-148]	2864.46
[E].RRAGSESPARAPSSSPLSSRAPLPE.[R]	2xBenArg-43 [R]	A6NLJ0	A6NLJ0 [211-235]	2477.23
[E].GPALARAEGVSTPLAGRGLAE.[R]	2xBenArg-43 [R6(100); R17(100)]	P29590	P29590 [856-876]	1906.98
[E].RIRAGGPQLHLVIRRPLE.[T]	3xBenArg-43 [R3(97.8); R14(97.8); R15(97.8)]	Q9H6Y5	Q9H6Y5 [193-210]	1952.1
[E].PGAKGDRGLPGPRGEKGE.[A]	1xBenArg-43 [R7(97.9)]	Q02388	Q02388 [2326-2343]	1734.88
[D].GATGRGQRIHLQLWDTAGQE.[R]	2xBenArg-43 [R5(100); R8(100)]	P51159	P51159 [60-79]	2108
[E].GRGLSVHTDMASVTKAMAAPE.[S]	1xBenArg-43 [R2(100)]; 1xOxidation [M10(96.7)]	O14641	O14641 [414-434]	2101.99
[E].QPSGFRSCLPGVSQLLRRGDEVGSGLRCPLVPE.[S]	2xCarbamidomethyl [C8; C28]; 2xBenArg-43 [R]	Q5TGS1	Q5TGS1 [65-97]	3537.75
[E].HLAFKGTKNRPGSALEKE.[V]	1xBenArg-43 [R10(100)]	P31930	P31930 [95-112]	1940.02
[E].AVAPFMANGPLTFHPRQAPE.[G]	1xBenArg-43 [R16(100)]	Q6NUJ1	Q6NUJ1 [161-180]	2108.03
[D].KNFHNDASTKKARNPEVVMVE.[M]	1xBenArg-43 [R13(100)]	A2RUR9	A2RUR9 [419-439]	2371.17
[D].LATNEVTTTSLDSASRFGLPSLGGRRRAAPRGPGAE.[L]	3xBenArg-43 [R]	Q96FS4	Q96FS4 [539-574]	3539.76
[E].RTTPLAGMPVSTTLVVSSE.[G]	1xBenArg-43 [R1(100)]; 1xOxidation [M8(100)]	Q685J3	Q685J3 [2042-2060]	1918.97
[E].LERGAKGFGFSLRGGRE.[Y]	2xBenArg-43 [R3(97.2); R13(97.2)]	Q96QZ7	Q96QZ7 [1155-1171]	1750.88
[D].GWSGDRARAAAPTGLQPPGCKD.[H]	1xCarbamidomethyl [C20]; 1xBenArg-43 [R]	Q5VT97	Q5VT97 [128-149]	2225.04
[D].MVKMNVRVMSAILMENTPGSE.[N]	1xBenArg-43 [R7(100)]; 3xOxidation [M1(96.8); M]	O75674	O75674 [211-231]	2342.07
[E].SHVTSRAMQDPVFQLPTAGRTPNGE.[V]	2xBenArg-43 [R6(100); R20(100)]	Q92805	Q92805 [586-610]	2610.21
[E].NVREVFARARAAAPCIIFFD.[E]	1xCarbamidomethyl [C15]; 3xBenArg-43 [R3(100); R8(100); R10(100)]	Q13608	Q13608 [784-803]	2194.05
[-].MAIDRRREAAGGGPGRQPAPAE.[E]	2xBenArg-43 [R16(99.8); R]	A1A5C7	A1A5C7 [1-22]	2177.04
[E].ARNCWATRGLCVLSVGANLTTFD.[G]	2xCarbamidomethyl [C4; C11]; 2xBenArg-43 [R2(100); R8(100)]	Q9Y6R7	Q9Y6R7 [5225-5247]	2496.15
[E].KRRSRAGRSGGSHVWTRSRDPEGSSRKQQPME.[N]	3xBenArg-43 [R]	Q9BXF3	Q9BXF3 [560-591]	3537.7
[E].PGPSGPPGKRGPPGPAGPEGRQGE.[K]	1xBenArg-43 [R10(100)]	P20908	P20908 [1383-1406]	2193.07
[-].MSQLSSTLKRYTESARYTD.[A]	1xBenArg-43 [R16(94.2)]	O75604	O75604 [1-19]	2194.03
[D].GARGLTWDAAAPPGPAPWE.[A]	1xBenArg-43 [R3(100)]	Q96A59	Q96A59 [118-136]	1876.89
[D].IQNGFLLRYAVIKSNHSYCRMFLQRGADTNLGRLE.[D]	1xCarbamidomethyl [C19]; 2xBenArg-43 [R]; 1xOxidation [M21(100)]	Q9H672	Q9H672 [178-212]	4071.02
[E].PTVFKYDRFLNPNGSRKVD.[F]	1xBenArg-43 [R16(97.1)]	Q9UNU6	Q9UNU6 [400-418]	2210.12
[E].AASVRMRGEAEAFAIGARARAE.[A]	2xBenArg-43 [R18(95.2); R]	O75955	O75955 [313-334]	2204.08
[E].PLSDGGSPILGYHVERKE.[R]	1xBenArg-43 [R16(100)]	Q8WZ42	Q8WZ42 [22209-22226]	1910.95
[-].MALGLQRARSTTELRKE.[K]	3xBenArg-43 [R7(100); R9(100); R15(100)]	Q9Y2N7	Q9Y2N7 [1-17]	1830.92
[D].DQLIAGQSARAIMAQLPQE.[QE]	1xBenArg-43 [R10(100)]	P35221	P35221 [661-679]	1997
[E].KSQGSETSKNKFRQVTLYE.[A]	1xBenArg-43 [R13(100)]	Q99708	Q99708 [505-523]	2187.09
[E].HSVRGQGDLLQPGREFLKE.[G]	2xBenArg-43 [R4(100); R14(100)]	Q6ZNL6	Q6ZNL6 [1099-1117]	2080.03
[D].GGERPGVPAGSGLSASQRRAE.[L]	1xBenArg-43 [R]	P49069	P49069 [10-30]	1995.98
[D].PDSPVTKKMRLEPGTAARE.[V]	2xBenArg-43 [R10(100); R18(100)]	Q9BUB4	Q9BUB4 [189-207]	1996.99
[D].GEPQPGLESQGRAASMPRLAAE.[T]	1xBenArg-43 [R18(96.4)]	Q00975	Q00975 [1987-2008]	2209.06
[D].QTGVTAFLGMSILRRIAGE.[E]	2xBenArg-43 [R14(100); R15(100)]; 1xOxidation [M10(100)]	Q86W28	Q86W28 [481-499]	1949.99
[D].TRPAGAEKQALEGGRRLLTVPVE.[T]	2xBenArg-43 [R15(96.1); R16(96.1)]	Q5SXM2	Q5SXM2 [650-672]	2362.26
[D].HPSGYGAALDGGPAGYFLSSGHTRPDGAPALE.[S]	1xBenArg-43 [R24(100)]	O95644	O95644 [85-116]	3082.42
[E].KQQTNSKGSSNFCVKNIKQAEFGRRE.[I]	1xCarbamidomethyl [C13]; 2xBenArg-43 [R24(100); R25(100)]	O43865	O43865 [94-119]	2955.43
[E].DRFLSHRPGPTVAPQSKE.[G]	1xBenArg-43 [R7(100)]	Q5T0Z8	Q5T0Z8 [485-502]	1979
[D].ESHTGILRRLDTSLGSARTE.[V]	2xBenArg-43 [R9(99.4); R]	Q9Y3D2	Q9Y3D2 [124-143]	2113.04
[D].GRSGTISVNSRRTPFTASGESEILD.[L]	2xBenArg-43 [R]	Q9Y4C0	Q9Y4C0 [551-575]	2551.22
[E].RPDSPAAAPGSGGAPGRAGIKEE.[A]	1xBenArg-43 [R17(97.5)]	Q9BXA9	Q9BXA9 [937-959]	2105.03
[E].PGSLRVRARYSMEKIMPE.[E]	3xBenArg-43 [R5(100); R7(100); R9(100)]	P20936	P20936 [703-720]	1990.95
[E].KPLYDGGSRLTGYVLEACKAGTE.[R]	1xCarbamidomethyl [C18]; 1xBenArg-43 [R9(100)]	Q8WZ42	Q8WZ42 [30584-30606]	2442.19
[D].RGGAGRAGVLGPSTATPECTARGASLE.[D]	1xCarbamidomethyl [C19]; 2xBenArg-43 [R22(95.2); R]	Q6UXD7	Q6UXD7 [474-500]	2513.19
[E].TEPGTSTKDPRGTSAGRRPE.[L]	1xBenArg-43 [R17(97.1)]	O95255	O95255 [865-884]	2056.99
[E].ATDALGHLLNSDLHHLGVGRGNCE.[E]	1xCarbamidomethyl [C23]; 1xBenArg-43 [R20(100)]	Q5JR59	Q5JR59 [356-379]	2513.18
[E].RRNNRKGNKGRSKSPRE.[T]	3xBenArg-43 [R5(97.2); R11(97.2); R]	P20930	P20930 [130-146]	1910.98
[E].AASARSRPLPVHVREEGVVLE.[A]	2xBenArg-43 [R14(100); R]	Q969P0	Q969P0 [422-442]	2186.15
[D].TGTYIIEAVNVCGRATAVVE.[V]	1xCarbamidomethyl [C12]; 1xBenArg-43 [R14(100)]	Q8WZ42	Q8WZ42 [14685-14704]	2080.03
[D].EVSMKGRPPPTPLFGD.[D]	1xBenArg-43 [R7(100)]	Q5T1M5	Q5T1M5 [1193-1208]	1684.83
[D].DGAPAGVREVMRAPPSGRE.[R]	1xBenArg-43 [R18(97.8)]	Q12802	Q12802 [1206-1224]	1908.92
[E].DPRGPGSPHPACHRATPRAQGPAATD.[A]	1xCarbamidomethyl [C12]; 2xBenArg-43 [R14(100); R18(100)]	Q6UXD7	Q6UXD7 [501-526]	2591.17
[E].ADLESLRQASGTPQPALRE.[R]	1xBenArg-43 [R18(97.1)]	Q86SQ0	Q86SQ0 [393-411]	1996
[E].RAGGCRGVRAPTPSPRPE.[H]	1xCarbamidomethyl [C5]; 2xBenArg-43 [R1(96.8); R16(96.8)]	Q8WTR8	Q8WTR8 [471-488]	1834.89
[D].GYARGAQQLAAAAGAGAGASLGGSGE.[E]	1xBenArg-43 [R4(100)]	O75444	O75444 [130-155]	2176.03
[D].KRFYPESSYKSTPVPE.[V]	1xBenArg-43 [R2(100)]	Q16625	Q16625 [334-349]	1871.91
[E].KAGSSPAQGAQNEPPRLNASPAARE.[E]	1xBenArg-43 [R16(99.9)]	Q9UGU0	Q9UGU0 [555-579]	2461.21
[D].RQNARLRQENARLRLE.[N]	2xBenArg-43 [R]	Q2TAM9	Q2TAM9 [84-99]	1937.03
[D].DFLGAAEGKLQCNRLMPNSQKD.[C]	1xCarbamidomethyl [C12]; 1xBenArg-43 [R14(100)]; 1xOxidation [M16(100)]	Q69YH5	Q69YH5 [768-789]	2465.14
[D].SGQPGPKGDPGRPGFSYPGPRGAPGEKGE.[P]	2xBenArg-43 [R12(100); R21(100)]	P12110	P12110 [501-529]	2750.27
[E].IEPMGVFQFSTSSRNIIVSED.[T]	1xBenArg-43 [R14(100)]	Q8WXG9	Q8WXG9 [4999-5019]	2313.1
[D].PGPPDAAAPGPREGAAAAAAAAGE.[S]	1xBenArg-43 [R12(100)]	Q86V15	Q86V15 [1649-1672]	1999.94
[D].TLPRTPSYSISSTLNPQAPEFILGCTASKITPD.[G]	1xCarbamidomethyl [C25]; 1xBenArg-43 [R4(100)]	Q14694	Q14694 [70-102]	3519.76
[D].LLRHNHHQELAAAKMELE.[R]	1xBenArg-43 [R3(100)]	Q8NB25	Q8NB25 [835-852]	2097.05
[D].SFLVQYRDAQGQPQAVPVSGD.[L]	1xBenArg-43 [R7(100)]	P22105	P22105 [3291-3311]	2219.06
[E].RLAQAMETALAHLESLAVD.[V]	1xBenArg-43 [R1(100)]	Q8NG27; O43164	Q8NG27 [543-561]; O43164 [582-600]	1996.01
[E].LRQRHGQALGELAEQLE.[Q]	2xBenArg-43 [R2(100); R4(100)]	Q7Z406	Q7Z406 [1214-1230]	1861.93
[D].RNNEPLTHAMYNLASLRELGE.[T]	2xBenArg-43 [R1(100); R17(100)]	Q7L2E3	Q7L2E3 [320-340]	2342.1
[E].RSPFEVNVGMALGDANKVSARGPGLE.[P]	1xBenArg-43 [R1(95.9)]	Q14315	Q14315 [361-386]	2628.31
[E].AQAGTGHIIDPATSARLTVDE.[A]	1xBenArg-43 [R16]	Q15149	Q15149 [3197-3217]	2080.02
[D].PGRPGFSYPGPRGAPGEKGE.[P]	1xBenArg-43 [R12(98)]	P12110	P12110 [510-529]	1969.94
[E].AMYRSIRWLDRCIAAHQRPD.[K]	1xCarbamidomethyl [C12]; 1xBenArg-43 [R]	Q9BXR0	Q9BXR0 [174-193]	2472.2
[E].KSERGRQRLSARPPLRE.[Q]	4xBenArg-43 [R4(100); R8(99); R12(100); R16(100)]	Q07283	Q07283 [776-792]	1863.94
[D].APGRAGGGGAARSVSPSPSVLSE.[G]	1xBenArg-43 [R]	Q86UW7	Q86UW7 [44-66]	2024
[D].RPSTRADRLAIGFSTVQKE.[A]	2xBenArg-43 [R]	Q9ULB1	Q9ULB1 [1144-1162]	2046.05
[D].TSRENKVQAKPPKVDGAE.[F]	1xBenArg-43 [R3(100)]	O14646	O14646 [68-85]	1910.98
[D].EPVPGASSATAALSPQEKRE.[L]	1xBenArg-43 [R19(100)]	Q9HBL0	Q9HBL0 [545-564]	1981.97
[D].GAGLGGPEQGGRLTPRARSE.[E]	2xBenArg-43 [R12(99); R]	Q8IWN7	Q8IWN7 [509-528]	1879.91
[E].ESRTTRPSAGITATTGVPAATSPGAE.[G]	1xBenArg-43 [R]	Q7Z5P9	Q7Z5P9 [6107-6132]	2443.19
[D].AGGLGAEPPGGAPFAPCKRARFED.[F]	1xCarbamidomethyl [C17]; 2xBenArg-43 [R19(100); R21(100)]	Q5T953	Q5T953 [318-341]	2342.08
[E].SFRRGAPPRHEGRAPPRGRD.[G]	2xBenArg-43 [R3(97.3); R4(97.3)]	Q9C0J8	Q9C0J8 [1103-1122]	2186.1
[E].GKVRPRVTNSSPMGWSSAAPCTAAAASHPAVPPSAPD.[P]	1xCarbamidomethyl [C21]; 2xBenArg-43 [R4(100); R6(100)]	Q8IY33	Q8IY33 [334-370]	3599.69
[D].GGDGPTGSPGDTGIPLTYRRSGPVPPE.[D]	2xBenArg-43 [R19(100); R20(100)]	Q9NS62	Q9NS62 [481-507]	2551.18
[D].KRSSRRQATVNVSYKE.[D]	2xBenArg-43 [R]	O14646	O14646 [229-244]	1822.93
[E].GPVARPLSPTRLQPALPPE.[A]	1xBenArg-43 [R11(97.4)]	Q8WUF5	Q8WUF5 [482-500]	1953.08
[E].KPREGTGKSRRALPFSE.[K]	3xBenArg-43 [R3(100); R10(100); R11(100)]	Q6PJG2	Q6PJG2 [1004-1020]	1786.89
[E].RGGRPYSGVLDSPHARPE.[V]	1xBenArg-43 [R4(96.4)]	Q8IYA7	Q8IYA7 [25-42]	1907.94
[E].TGISVMVARSNGTVSPSAFLE.[P]	1xBenArg-43 [R9]	O15399	O15399 [559-579]	2080.03
[D].TPHAAHRANSASRAPPSGRASGQAGE.[G]	1xBenArg-43 [R]	Q17RQ9	Q17RQ9 [554-579]	2498.19
[D].TSPITAKVKRNVSERKDHRPE.[T]	2xBenArg-43 [R10(96.5); R15(96.5)]	Q9NYI0	Q9NYI0 [1019-1039]	2362.24
[D].DRHKNIFFSPLSLSAALGMVRLGARSDSAHQID.[E]	2xBenArg-43 [R2(94.8); R]; 1xOxidation [M19(100)]	Q96P63	Q96P63 [23-55]	3539.76
[D].AGEKGDKGAPGRPGRVGPTGE.[K]	1xBenArg-43 [R15(98.2)]	Q9BWP8	Q9BWP8 [46-66]	1949.97
[D].GPAIRNGRMRVGDQIIEINGE.[S]	2xBenArg-43 [R]	Q86UL8	Q86UL8 [1180-1200]	2209.09
[E].VPGSQASPNPVPGDGLHRAGFD.[A]	1xBenArg-43 [R18(100)]	Q96GM8	Q96GM8 [422-443]	2132
[E].PEGPAQAAVASGCLTRHAAREHRQNPVRGAHSQGE.[S]	1xCarbamidomethyl [C13]; 2xBenArg-43 [R]	Q4FZB7	Q4FZB7 [496-530]	3616.71
[D].RNAWVPTMLSVSDSLMTAHPIQAEASTE.[E]	1xBenArg-43 [R1(100)]	O95704	O95704 [323-350]	2999.41
[E].VAPRAVSVGSQPSVFTERTQRE.[G]	2xBenArg-43 [R4(100); R]	Q16825	Q16825 [664-685]	2315.15
[E].ELTASARGTIRTPMAAAAFAEK.[-]	2xBenArg-43 [R7(100); R11(100)]	Q9Y3B1	Q9Y3B1 [173-194]	2177.08
[E].ISNIARVSLFIPPQTPPE.[T]	1xBenArg-43 [R6(100)]	A8K7I4	A8K7I4 [856-873]	1936.04
[D].PTALGFRRNSSPQPPTQAP.[-]	1xBenArg-43 [R]	Q8IVA1	Q8IVA1 [118-136]	1979
[D].EQPPPRGPGFRGRRGRGE.[K]	3xBenArg-43 [R6(100); R]	Q96JG9	Q96JG9 [1074-1091]	1876.89
[E].STQTVQSLHGSSRALSNSNRDKE.[I]	1xBenArg-43 [R]	Q9Y5S2	Q9Y5S2 [464-486]	2459.18
[D].LHMRHGSILACAEVAYALYKLAAQENRPVTD.[H]	1xCarbamidomethyl [C11]; 2xBenArg-43 [R4(100); R27(100)]; 1xOxidation [M3(100)]	Q9BTW9	Q9BTW9 [615-645]	3427.67
[E].ARPQSCLVGSATGRPGGEGSPSPKTRE.[S]	1xCarbamidomethyl [C6]; 3xBenArg-43 [R2(100); R14(100); R26(100)]	Q9NQU5	Q9NQU5 [227-253]	2610.2
[E].GVLERQGAPPAAGQGGALVE.[L]	1xBenArg-43 [R5(100)]	Q9BV19	Q9BV19 [12-31]	1833.93
[E].LHRGPRSSRALRPASMDLLRPHWLE.[V]	2xBenArg-43 [R9(98.6); R]	Q9H400	Q9H400 [81-105]	2865.49
[D].VDPPRKRVDSPMLSRHGKRRPE.[R]	4xBenArg-43 [R5(100); R7(100); R19(97.9); R20(97.9)]	Q8TDC3	Q8TDC3 [375-396]	2441.21
[D].QPPSPSPPPQSEALSSTSRLWSPAAPE.[N]	1xBenArg-43 [R19(100)]	Q7L1V2	Q7L1V2 [56-82]	2758.32
[E].EASRAQAGRRRLQRELE.[D]	4xBenArg-43 [R9(100); R10(100); R11(100); R14(98.6)]	Q7Z406	Q7Z406 [1909-1925]	1853.89
[E].RTPVGQGSWAHPGRTRGPSDRGFCVVSPARPAE.[E]	1xCarbamidomethyl [C24]; 1xBenArg-43 [R]	O14746	O14746 [248-280]	3502.71
[E].PGAAEPSACLEAATRAWRGLRE.[R]	1xCarbamidomethyl [C9]; 3xBenArg-43 [R15(100); R18(100); R21(100)]	Q8IYS2	Q8IYS2 [57-78]	2240.02
[E].RMKEKQDKIYFMAGSSRKE.[A]	2xBenArg-43 [R1(100); R17(100)]	P14625	P14625 [530-548]	2246.08
[E].FRAARKRAGLAAQPPAASQGAQTPGE.[K]	3xBenArg-43 [R2(100); R5(100); R7(100)]	Q9NPB0	Q9NPB0 [8-33]	2478.23
[E].NIPSTDVSSPAMDAAGIHLRQFSNE.[A]	1xBenArg-43 [R20(100)]; 1xOxidation [M12(100)]	Q6PGQ7	Q6PGQ7 [367-391]	2630.2
[E].LPSATPNTAGSSSTRFIANSQE.[P]	1xBenArg-43 [R15(100)]	Q9BUN1	Q9BUN1 [124-145]	2193.03
[E].DISSDIFRRRYATPASALAGE.[S]	2xBenArg-43 [R]	A6NM62	A6NM62 [474-494]	2210.06
[D].PGLRPGPKRGPSPSAGLPE.[E]	2xBenArg-43 [R4(100); R9(100)]	Q9H2D6	Q9H2D6 [77-95]	1783.92
[D].RGAAGSRERGPPRRAGSQE.[R]	2xBenArg-43 [R1(96.2); R]	P49750	P49750 [1103-1121]	1908.93
[E].AGSAGKNSGRHRAQGSERPE.[L]	1xBenArg-43 [R]	C9JTQ0	C9JTQ0 [233-252]	2008.95
[D].PNCVGTVLASRPHTLDGRNIDPKPCTPRGMQPE.[R]	2xCarbamidomethyl [C3; C25]; 2xBenArg-43 [R11(99.8); R18(99.8)]; 1xOxidation [M30(100)]	Q96EP5	Q96EP5 [61-93]	3600.69
[E].ELAGGLVRAVGLRDRPLSAE.[N]	3xBenArg-43 [R8(100); R13(100); R15(100)]	Q1L5Z9	Q1L5Z9 [97-116]	1950.01
[E].RGGGVGTRSRRTAARANSPE.[E]	2xBenArg-43 [R]	Q6UYE1	Q6UYE1 [68-87]	1969.98
[E].KGNPGRRGDKGPRGEKGE.[R]	1xBenArg-43 [R]	P12111	P12111 [2130-2147]	1851.94
[D].LSGINETNDLKRAGLMLQE.[A]	1xBenArg-43 [R12(100)]	Q14651	Q14651 [323-341]	2059.04
[E].LPRGPGESRAGPAARPPE.[P]	1xBenArg-43 [R3(98.4)]	Q4G0M1	Q4G0M1 [50-67]	1771.91
[E].LGGSQRGRSSLQRSNGRSFLE.[L]	2xBenArg-43 [R6(93.4); R]	Q9P2P6	Q9P2P6 [3958-3978]	2206.08
[D].RGLPGPRGPQGALGEPGKQGSRGD.[P]	2xBenArg-43 [R1(95.3); R7(95.3)]	P12110	P12110 [468-491]	2258.12
[E].RRGGAAVGGGEQPPPAPAPRRE.[R]	3xBenArg-43 [R]	Q86Y38	Q86Y38 [45-66]	2053.99
[E].GTQRAKTGKDPVVGAGGGGGGGGGGAPPD.[D]	1xBenArg-43 [R4(100)]	P17542	P17542 [250-278]	2392.15
[E].ARRAAAASAAEAGIATTGTE.[D]	2xBenArg-43 [R2(100); R3(100)]	P55036	P55036 [235-254]	1759.83
[D].RLHVYSSAAHFADVAGRE.[A]	1xBenArg-43 [R1(100)]	Q92736	Q92736 [504-521]	1942.94
[E].RAGAPLGRSPAPDSASPTRLTE.[P]	3xBenArg-43 [R1(100); R8(100); R19(100)]	Q13207	Q13207 [371-392]	2077.99
[E].MRSGLLGQMNNPSTNGVNGHLPGD.[A]	1xBenArg-43 [R2(100)]	Q9NPJ6	Q9NPJ6 [182-205]	2423.11
[D].GPPGGRPRRGMFRTVGQLYKE.[S]	3xBenArg-43 [R6(98.7); R]; 1xOxidation [M11(100)]	Q7Z406	Q7Z406 [656-676]	2246.09
[D].SRAQSPVSGPNVAHLTDGATLND.[R]	1xBenArg-43 [R2(100)]	Q5THJ4	Q5THJ4 [1038-1060]	2264.08
[E].ENSQYLSSRKNESSVAKNYE.[Q]	1xBenArg-43 [R9(100)]	Q56UN5	Q56UN5 [362-381]	2290.05
[E].RTLQCLNAVRTVQSLACLEE.[A]	2xCarbamidomethyl [C5; C17]; 2xBenArg-43 [R1; R10]	Q5SRE5	Q5SRE5 [1429-1448]	2275.09
[-].MRSAARRGRAAPAARD.[S]	2xBenArg-43 [R]; 1xOxidation [M1(100)]	P51689	P51689 [1-16]	1642.81
[E].PPRGAPTPSPAARGAPPGSPE.[P]	1xBenArg-43 [R3(97.1)]	Q9Y4B5	Q9Y4B5 [245-265]	1923.96
[D].LSFATRTGTRQGIETHLFRAETSRD.[L]	3xBenArg-43 [R]	Q13884	Q13884 [396-420]	2721.3
[-].MLPLGSEPALNELLLRKE.[E]	1xAcetyl [N-Term]; 1xBenArg-43 [R16(100)]	Q2TAC2	Q2TAC2 [1-18]	2022.08
[D].TQKHQGRARRKRKSVTFKD.[R]	4xBenArg-43 [R7(100); R9(100); R10(100); R12(100)]	P0C874	P0C874 [60-78]	2155.11
[E].KAGAGRSAVGKDLTRPLGPE.[K]	1xBenArg-43 [R6(99.9)]	O95359	O95359 [1430-1449]	1937.05
[D].DLRFRGVKGTTGTQASFLQLFE.[G]	2xBenArg-43 [R3(100); R5(100)]	P30566	P30566 [192-213]	2385.2
[D].ASDPKAAGMGAQGRTGRRNAGE.[K]	1xBenArg-43 [R]	Q14573	Q14573 [327-348]	2115
[D].RRAGGGGGGGVQNGPPASPTLAHE.[A]	2xBenArg-43 [R1(100); R2(100)]	Q96L34	Q96L34 [577-600]	2113.99
[E].DKSPPGPASKRVRTAYTSAQLVELE.[K]	2xBenArg-43 [R11(100); R13(100)]	P31249	P31249 [186-210]	2614.32
[D].PGEVGRGHPGMPGPPGIPGLPGRPGQAINGKDGD.[R]	1xBenArg-43 [R6(89.8)]	Q14055	Q14055 [606-639]	3198.57
[E].GPKGNPGPQGPPGRPGLPGPE.[G]	1xBenArg-43 [R14(100)]	P29400	P29400 [1249-1269]	1919.96
[E].SQPARSVRLGGPGGGAGGAGGGRVLE.[C]	2xBenArg-43 [R23(97.9); R]	Q14934	Q14934 [87-112]	2234.12
[E].RGLRGEPGSVPNVDRLLE.[T]	3xBenArg-43 [R1(100); R4(100); R15(100)]	Q02388	Q02388 [1930-1947]	1834.91
[E].MAPLGATRESLRSQWKQEVQPE.[E]	2xBenArg-43 [R8(100); R12(100)]; 1xOxidation [M1(100)]	Q9NX65	Q9NX65 [137-158]	2471.18
[E].NRLKGAERPAAGVGKGFPE.[A]	2xBenArg-43 [R2(100); R8(100)]	O15021	O15021 [2398-2416]	1867.95
[E].ASNPFSFWVGENTNNLFRPRVREE.[A]	2xBenArg-43 [R22(97.6); R]	Q96D09	Q96D09 [288-311]	2780.29
[D].KRSPRRASAAAAAGGGATGHPGGGQGAE.[N]	3xBenArg-43 [R2(100); R5(100); R6(100)]	Q07617	Q07617 [416-443]	2374.1
[E].KAEGPSARPATPDLFWSPLE.[A]	1xBenArg-43 [R8(100)]	O14594	O14594 [589-608]	2126.04
[D].ARTGALSAPRGLDRETTPALLLLVE.[A]	1xBenArg-43 [R2(95.8)]	Q96JQ0	Q96JQ0 [1490-1514]	2577.42
[E].AAGSASRSGFGGSGGGRGGASGPGSGSGGPGGPAGRMSLTPKE.[L]	1xBenArg-43 [R]; 1xOxidation [M37(100)]	Q9UKZ1	Q9UKZ1 [25-67]	3618.66
[E].LEGLRMRASNELALAE.[L]	1xBenArg-43 [R5(98.7)]	P59190	P59190 [177-192]	1729.88
[D].WRYSASLRAGMHSSVHLE.[E]	1xBenArg-43 [R2(100)]; 1xOxidation [M11(100)]	Q9Y5I4; Q9UN74	Q9Y5I4 [863-880]; Q9UN74 [803-820]	2059.97
[D].VTKSSSSGAREKMEKKTKSRSTD.[V]	2xBenArg-43 [R10(100); R20(100)]	Q5SW79	Q5SW79 [976-998]	2442.2
[E].ATGSTGGIRATRTEAPGGTSGE.[F]	1xBenArg-43 [R]	Q7Z5P9	Q7Z5P9 [6535-6556]	1990.93
[D].VRGRRRAGAALVGVLVAEAGPE.[D]	3xBenArg-43 [R]	A6NCS6	A6NCS6 [132-153]	2075.11
[E].ARAGGGGGGSLERQRAGARASGSWE.[R]	2xBenArg-43 [R]	Q9NUG4	Q9NUG4 [214-238]	2315.08
[D].DGLHQFLRGTSSMSSLHVSSPHQRASAKMKPIEE.[G]	2xBenArg-43 [R8(100); R24(100)]; 1xOxidation [M29(93.7)]	Q8NE79	Q8NE79 [304-337]	3678.75
[D].PAARYRNVLEALWRIIRTE.[G]	4xBenArg-43 [R4(100); R6(100); R14(100); R17(100)]	Q96A46	Q96A46 [107-125]	2155.1
[E].GLLEGPALARAEGVSTPLAGRGLAE.[R]	1xBenArg-43 [R10]	P29590	P29590 [852-876]	2362.26
[E].RPPPRPRRPRTQAPGSRAD.[P]	4xBenArg-43 [R]	Q96JG9	Q96JG9 [989-1007]	1995.99
[E].TPTNVRQFLPPSRQSSRSLEE.[F]	1xBenArg-43 [R]	Q08AE8	Q08AE8 [528-548]	2386.2
[D].PQERPQHVHGRSRSSPSTD.[H]	1xBenArg-43 [R4(87.8)]	Q13796	Q13796 [908-926]	2115
[E].PIMERAASPVAFQGAQPIAISSAD.[C]	1xBenArg-43 [R5(100)]	P0CG32	P0CG32 [237-260]	2384.18
[E].GPQGPPGPVGSPGERGSAGTAGPIGLPGRPGPQGPPGPAGE.[K]	1xBenArg-43 [R]	P12107	P12107 [1048-1088]	3578.76
[E].LGARGGPGGGPAGGGGAARDLKGRD.[A]	3xBenArg-43 [R4(100); R19(100); R24(100)]	P17542	P17542 [54-78]	2047.97
[E].LICWGDSVKLRYGNKPE.[D]	1xCarbamidomethyl [C3]; 1xBenArg-43 [R11(100)]	P35573	P35573 [484-500]	1991.99
[E].KPAETHLSGKIGAKKLRKLEE.[K]	1xBenArg-43 [R17(100)]	Q96HY6	Q96HY6 [107-127]	2290.31
[E].KPWRPGSPHLPHTSLGE.[A]	1xBenArg-43 [R4(100)]	O94851	O94851 [1193-1209]	1852.93
[D].VGANVRAGISGFGGGVVE.[G]	1xBenArg-43 [R6(100)]	O75069	O75069 [387-404]	1602.81
[E].MTVLVTDRGSPPRNATMAVYVSVTD.[I]	2xBenArg-43 [R8(100); R13(100)]; 1xOxidation [M1(92.8)]	Q6V1P9	Q6V1P9 [1262-1286]	2610.23
[E].KGPSTGDPTLRRRIEPWE.[F]	1xBenArg-43 [R]	P41238	P41238 [5-22]	2052.05
[E].IQEAAATRGQWALGSASASPGE.[L]	1xBenArg-43 [R8]	O60522	O60522 [50-71]	2115
[E].ALARAGVLGGPATPASGPGPASAE.[P]	1xBenArg-43 [R4(100)]	Q9NPF5	Q9NPF5 [397-420]	2032.03
[D].ARRRPNSGPAGGSKEMGTSSLGLVDTTGGPGD.[D]	2xBenArg-43 [R2(96.1); R3(96.1)]	P50221	P50221 [101-132]	2999.4
[E].TQEGRQQPVPAPQQKME.[C]	1xBenArg-43 [R5(100)]	O95359	O95359 [1085-1101]	1908.91
[D].IVSGPRSQDPSLKRNGVKVPGE.[Y]	2xBenArg-43 [R6(100); R14(100)]	Q13625	Q13625 [90-111]	2234.17
[E].IKARHRPDRGLCKQESMPILPSWRRGPE.[P]	1xCarbamidomethyl [C12]; 4xBenArg-43 [R4(98.4); R6(98.4); R9(99.9); R]	Q6ZVC0	Q6ZVC0 [793-820]	3198.57
[E].TLQAAMPQVSYRMLGRMFWRE.[E]	3xBenArg-43 [R12(100); R16(100); R20(100)]; 1xOxidation [M13(96.1)]	Q8ND90	Q8ND90 [38-58]	2458.11
[E].MGQRRAGNGVSKLHGCLYVVGGFD.[D]	1xCarbamidomethyl [C16]; 1xBenArg-43 [R]; 1xOxidation [M1(100)]	Q9P2G9	Q9P2G9 [493-516]	2551.22
[E].AGRGGRRRSPRQKFEIGTME.[E]	2xBenArg-43 [R6; R7]	Q9NUQ3	Q9NUQ3 [22-41]	2203.1
[E].RSGREQAEPRTPAQRLARSFD.[C]	1xBenArg-43 [R1(97.7)]	Q9P2J2	Q9P2J2 [865-885]	2385.2
[E].AAGSRVERLGQAFRRRVRLLRE.[L]	1xBenArg-43 [R]	Q4LDE5	Q4LDE5 [56-77]	2553.46
[D].SRRPVSRGSGVNAAGDGTIRE.[G]	3xBenArg-43 [R2(100); R3(100); R7(100)]	P22735	P22735 [87-107]	2012.95
[E].EQGLHVHSVRLHGSAASHVLHPE.[S]	1xBenArg-43 [R10(100)]	Q96A09	Q96A09 [96-118]	2454.23
[E].PQPGLNAASPLGGGTRVPE.[R]	1xBenArg-43 [R16(100)]	A6NCS4	A6NCS4 [91-109]	1774.9
[D].TIHSRGQHGPAERTPSE.[I]	1xBenArg-43 [R5(100)]	Q12851	Q12851 [313-329]	1816.86
[E].FLDPLMGAAAPQYPGRGPPPAPPPPPPPPRAPAD.[P]	1xBenArg-43 [R30]	Q96Q04	Q96Q04 [732-765]	3366.7
[E].NSLRRPSAAHNGQKVTAMATRITARVE.[G]	2xBenArg-43 [R]; 1xOxidation [M18(100)]	Q9UK96	Q9UK96 [916-942]	2865.46
[D].VMRKQGARVQNTAKNLGVRD.[R]	2xBenArg-43 [R3(96.6); R8(96.6)]	Q70Z35	Q70Z35 [1565-1584]	2155.13
[E].EVLHSPRLTNSAMRAGHLLD.[L]	1xBenArg-43 [R14(96.2)]; 1xOxidation [M13(100)]	Q9BXL6	Q9BXL6 [56-75]	2190.1
[D].SSENDLVRSPKSAGSRTSSSVSSTSATINGGLRRE.[Q]	1xBenArg-43 [R33(81.3)]	O15195	O15195 [765-799]	3537.74
[E].LPEGRWMKASFTNIIDTHFE.[V]	1xBenArg-43 [R5(100)]; 1xOxidation [M7(100)]	Q8WZ42	Q8WZ42 [23407-23426]	2365.12
[E].RALGTAADLGTLAPRGRLAGVTE.[E]	3xBenArg-43 [R1(100); R15(100); R17(100)]	Q96B70	Q96B70 [239-261]	2137.1
[E].QARAELTAQHQRRLAAIAQE.[K]	1xBenArg-43 [R]	Q8TES7	Q8TES7 [667-686]	2218.17
[D].PPTSASQVAGTTGIAHRDLKPE.[N]	1xBenArg-43 [R17(100)]	Q9BUB5	Q9BUB5 [194-215]	2190.1
[E].VPADLVSTVSVRLREGYSVRE.[V]	3xBenArg-43 [R12; R14; R20]	Q5T011	Q5T011 [395-415]	2203.1
[E].EATEKMVSMKPPGFQASLARD.[G]	1xBenArg-43 [R20(100)]; 1xOxidation [M9(97.4)]	Q7Z591	Q7Z591 [832-852]	2266.07
[E].SSLGPFIPSEPPGSLPCGSFPAPVSTPLEVWTRD.[P]	1xCarbamidomethyl [C17]; 1xBenArg-43 [R33(100)]	Q2M1Z3	Q2M1Z3 [688-721]	3538.71
[E].VNPGASRDQTSPAVKQGSPVE.[P]	1xBenArg-43 [R7(100)]	Q9BY89	Q9BY89 [1002-1022]	2081.01
[E].RLLLNPGNQRGIFLVRE.[S]	1xBenArg-43 [R1(99.9)]	P07947	P07947 [170-186]	1952.11
[D].GTVSKGGRGPGSQHTKE.[A]	1xBenArg-43 [R8(100)]	P48382	P48382 [537-553]	1639.8
[D].GTGREGPAAARGLANPEPAPE.[P]	1xBenArg-43 [R11(97)]	O15027	O15027 [2242-2262]	1974.95
[E].LTGSGRFLLARREFVIED.[L]	3xBenArg-43 [R6(100); R11(100); R12(100)]	Q9P218	Q9P218 [98-115]	1949.97
[D].PGRASKASRASSGRARPE.[D]	2xBenArg-43 [R9(99.9); R14(98.4)]	Q9Y6H8	Q9Y6H8 [414-431]	1754.88
[E].ARRGPAANQPGWRGELQE.[E]	2xBenArg-43 [R2(100); R3(100)]	Q9H6A9	Q9H6A9 [545-562]	1906.9
[D].IHYQRGSGAPLPPSGSKDQVGGGGE.[F]	1xBenArg-43 [R5(100)]	Q9H598	Q9H598 [83-107]	2408.15
[D].GRSRRKASNAGAAAAPSTASAAAPD.[G]	3xBenArg-43 [R2(100); R4(100); R5(100)]	Q9BWW7	Q9BWW7 [122-146]	2183.02
[D].AWGPGNSARDVLRARAPRE.[E]	1xBenArg-43 [R13]	O15354	O15354 [56-74]	2036.04
[D].PGMYQLDITLRRGQSLAARD.[R]	3xBenArg-43 [R11(100); R12(100); R19(100)]	Q6DN14	Q6DN14 [258-277]	2132.02
[E].LRAQRRRERSKTPPSNLSPIE.[D]	3xBenArg-43 [R2(99.7); R5(95); R9(95.1)]	Q9UPA5	Q9UPA5 [1081-1101]	2362.24
[E].RQPGTEMLRADLRHVPE.[A]	1xBenArg-43 [R]; 1xOxidation [M7(100)]	O15230	O15230 [1667-1683]	1977.98
[D].PGLPSRRLPGSCPATPQSSGD.[P]	1xCarbamidomethyl [C12]; 1xBenArg-43 [R]	Q9NZU7	Q9NZU7 [94-114]	2093.99
[D].APRPGPAMAGPLSSCRLSARPE.[G]	1xCarbamidomethyl [C15]; 2xBenArg-43 [R3(100); R16(97.1)]	Q8TF61	Q8TF61 [504-525]	2192.05
[E].KQLEEARRLAALQKRRE.[L]	2xBenArg-43 [R]	Q99459	Q99459 [174-190]	2009.11
[E].RSPVPSPPGSPRTQESCGIAPLTPSQSPKPE.[V]	1xCarbamidomethyl [C17]; 1xBenArg-43 [R1(100)]	Q96MM6	Q96MM6 [20-50]	3198.57
[E].MVRMVVESVERIFRSFPRGD.[A]	3xBenArg-43 [R]	Q15742	Q15742 [241-260]	2281.09
[E].PAAVSRGGGGEPGAHGGAESGASGRKSE.[P]	1xBenArg-43 [R25(99.8)]	Q9H7S9	Q9H7S9 [255-282]	2450.13
[E].QMVRQSTLELRLQPEE.[S]	1xBenArg-43 [R11(100)]	Q96DT5	Q96DT5 [2136-2151]	1913.96
[D].RQAVPGRPGPFPSKQQVADED.[E]	2xBenArg-43 [R1(100); R7(100)]	Q9Y520	Q9Y520 [422-442]	2193.05
[E].SRTTRPSAGIMGTNGLPAE.[V]	1xBenArg-43 [R]; 1xOxidation [M11(100)]	Q7Z5P9	Q7Z5P9 [3613-3631]	1888.91
[E].ASAGVGGGLCAGPSPPPPRCSLLE.[L]	2xCarbamidomethyl [C10; C20]; 1xBenArg-43 [R19(100)]	Q5XUX0	Q5XUX0 [46-69]	2264.07
[E].TARRLLNDTTNSNPLIRE.[L]	3xBenArg-43 [R3(100); R4(100); R17(100)]	Q6ZQQ6	Q6ZQQ6 [922-939]	1954.96
[D].AARSSAQLSDGNVGSGATGSRPE.[G]	1xBenArg-43 [R3(100)]	O15231	O15231 [338-360]	2131.98
[D].PDPGPGGQKMSLSVLEGMGFRVGQALGE.[R]	1xBenArg-43 [R21(100)]	O75865	O75865 [23-50]	2771.34
[E].AEKQRLRSQARRLAQE.[N]	4xBenArg-43 [R5(100); R7(100); R11(100); R12(100)]	Q6P597	Q6P597 [100-115]	1767.88
[E].EPKRRSARLSAKPPAKVE.[A]	2xBenArg-43 [R]	P05114	P05114 [16-33]	1934.07
[E].RQASGGGELFFMRTPQDLTGKD.[G]	1xBenArg-43 [R13(97.1)]; 1xOxidation [M12(100)]	Q8IZX4	Q8IZX4 [673-694]	2384.12
[D].RQTWASISSVPWAQTISE.[K]	1xBenArg-43 [R1(100)]	C9JL84	C9JL84 [323-340]	2003.97
[E].PPAAAPSAGGAAPCSPRGARRGE.[P]	1xCarbamidomethyl [C14]; 1xBenArg-43 [R]	A6NEL2	A6NEL2 [92-114]	2118.01
[D].RVRTEPGIGPEGNMSTGAPQPNLMPSNPD.[S]	2xBenArg-43 [R1(100); R3(100)]	O14497	O14497 [1287-1315]	2933.33
[E].RSPAFRGPDRARAAVSRQPD.[K]	3xBenArg-43 [R1(99.1); R12(99.1); R]	Q9H3Q1	Q9H3Q1 [321-340]	2081
[E].GPHLSPRPEEPHLSPRPE.[E]	2xBenArg-43 [R7(100); R16(100)]	O14686	O14686 [740-757]	1945.93
[D].KGRRRSRLALSRRSHANGVKPD.[V]	4xBenArg-43 [R12(97.9); R13(97.9); R]	Q8N2H9	Q8N2H9 [85-106]	2345.23
[E].FPRVASVASSLAARGPD.[S]	1xBenArg-43 [R14(100)]	Q96JQ0	Q96JQ0 [3050-3066]	1657.85
[D].SAAPRLGASEIMHAPRSRD.[R]	1xBenArg-43 [R16(97.1)]	O15165	O15165 [121-139]	1978.98
[D].PDHVSTAPARRSGPPRARPGPGREE.[R]	4xBenArg-43 [R]	Q6UYE1	Q6UYE1 [43-67]	2478.15
[E].TRSVATGPMTPQAAAPPAFPE.[V]	1xBenArg-43 [R2(100)]	Q7Z2K8	Q7Z2K8 [868-888]	2053.99
[E].SYLSWRHNIVDETLKMLD.[E]	1xBenArg-43 [R6(100)]; 1xOxidation [M16(100)]	Q8NHP6	Q8NHP6 [49-66]	2193.05
[D].SLREPPATGLCKQTYQRE.[T]	1xCarbamidomethyl [C11]; 2xBenArg-43 [R3(100); R17(100)]	Q5JU85	Q5JU85 [720-737]	2047.96
[E].RRAYQWCREYLGGAWRRVQPEE.[L]	1xCarbamidomethyl [C7]; 2xBenArg-43 [R]	Q9Y259	Q9Y259 [47-68]	2780.3
[E].TTLIQRDQEPIPQNID.[R]	1xBenArg-43 [R6(100)]	Q9UPN3	Q9UPN3 [6899-6914]	1837.92
[E].EPGGGRSNKRSAGNRAANE.[E]	1xBenArg-43 [R]	O60879	O60879 [17-35]	1884.89
[E].SRARRGPRGPSAFIPVEE.[V]	3xBenArg-43 [R]	P58004	P58004 [35-52]	1852.91
[E].KEMLDGGVPGTTVRVSFD.[F]	1xBenArg-43 [R14(100)]	Q5T1J6	Q5T1J6 [37-54]	1864.9
[D].QQLNSEAQRSNSLVAQLQAMVAE.[R]	1xBenArg-43 [R9(100)]	Q8IYE1	Q8IYE1 [417-439]	2472.2
[D].SFGRHRRALSTTSSSTTNGNRATGSSDDRSAPSE.[G]	3xBenArg-43 [R21(96.3); R]	Q9BSQ5	Q9BSQ5 [384-417]	3424.51
[D].QGERGPVGQPGPQGRQGPKGE.[Q]	2xBenArg-43 [R4(100); R15(100)]	Q14055	Q14055 [390-410]	2029.96
[D].VGGPGPPGASGEPGAPGPPGKRGPSGHMGREGRE.[G]	3xBenArg-43 [R22(100); R30(100); R33(100)]	P25940	P25940 [1291-1324]	3017.37
[E].QKERGPGPGQGSPGGGPGPRSLSGPE.[Q]	2xBenArg-43 [R4(100); R20(100)]	Q8IYL2	Q8IYL2 [67-92]	2357.1
[D].GPAAAAGQGGARKFNMKMI.[-]	1xBenArg-43 [R12(100)]; 2xOxidation [M16(100); M18(100)]	P0C6S8	P0C6S8 [574-592]	1864.9
[E].GEAAPRSALRSPGQPPSAGRARD.[G]	2xBenArg-43 [R6(99.7); R10(99.7)]	Q86SH2	Q86SH2 [270-292]	2218.08
[D].QPGGPAGRQRPTGRPTSARQAMGHRHKAGGAGRSAE.[Q]	2xBenArg-43 [R14(96.9); R]; 1xOxidation [M22(100)]	O95996	O95996 [1418-1453]	3578.75
[D].EASSRRLARQHRALTGE.[V]	2xBenArg-43 [R9(94); R12(94)]	Q9H254	Q9H254 [805-821]	1851.93
[E].GSQKSQPRRRHASAPSHVQPSD.[S]	1xBenArg-43 [R]	O60343	O60343 [329-350]	2370.17
[D].KGTVPWLGHAMAFRKNMFEFLKRMRTKHGD.[V]	2xBenArg-43 [R14(100); R23(99.8)]; 1xOxidation [M11(96.4)]	Q9UNU6	Q9UNU6 [37-66]	3519.75
[D].HRLPRMAGPGHAPLQRQLSVTQDD.[P]	3xBenArg-43 [R2(100); R5(100); R16(100)]	A6ND36	A6ND36 [541-564]	2551.22
[E].KGSARMKKRSRNTLDSE.[V]	2xBenArg-43 [R5(97.9); R]; 1xOxidation [M6(100)]	Q7Z2Z1	Q7Z2Z1 [1082-1098]	1893.93
[E].AGPGTQRPGTGTVSAAVRE.[H]	1xBenArg-43 [R]	Q8N309	Q8N309 [15-33]	1768.88
[E].AGGTRAPEERSRAGGHWPIE.[E]	2xBenArg-43 [R]	Q9C0A1	Q9C0A1 [1559-1578]	2047.95
[E].PLQASGRPCGRRPVRYCSRVEIPSGQVSRQKE.[V]	2xCarbamidomethyl [C9; C17]; 4xBenArg-43 [R19(98.6); R29(99.9); R]	Q702N8	Q702N8 [667-698]	3538.71
[D].RSLEGMALPLEVRARLAE.[L]	2xBenArg-43 [R13(99.9); R15(99.9)]; 1xOxidation [M6(100)]	Q9Y2E4	Q9Y2E4 [4-21]	1941
[E].PGSPLSPAPRAGRENLASLE.[R]	2xBenArg-43 [R10(100); R13(100)]	B2RBV5	B2RBV5 [16-35]	1932.95
[E].AATTLHPGPRPALPLGGPGPLGE.[F]	1xBenArg-43 [R10(100)]	Q9UGL1	Q9UGL1 [3-25]	2133.13
[D].QAGPGGAPRVASRNLFPKD.[T]	1xBenArg-43 [R9(93.8)]	O96005	O96005 [82-100]	1894.98
[D].ADKARASPSVTCKSSSESKALD.[I]	1xCarbamidomethyl [C12]; 1xBenArg-43 [R5(100)]	O15014	O15014 [1279-1300]	2252.07
[D].HQSRLEQKLREKMLKE.[E]	1xBenArg-43 [R10(100)]	O94851	O94851 [1881-1896]	2010.08
[E].GPRLASPSGSTSSGLEVVAPE.[G]	1xBenArg-43 [R3(100)]	Q13263	Q13263 [589-609]	1954.96
[D].APGRAGGGGAARSVSPSPSVLSEGRDE.[P]	2xBenArg-43 [R4(99.9); R12(97.8)]	Q86UW7	Q86UW7 [44-70]	2438.14
[D].RGIGVFSTGTGASGIQSLSRE.[V]	1xBenArg-43 [R20(100)]	Q53TQ3	Q53TQ3 [688-708]	2037.02
[D].RNASRKSRPEVITFTE.[E]	2xBenArg-43 [R5(100); R8(100)]	Q9UL36	Q9UL36 [1102-1117]	1804.91
[E].AGGVFHRARGRTLAAFPAE.[K]	1xBenArg-43 [R]	Q9BRF8	Q9BRF8 [6-24]	1941.01
[E].LPRRAFPAAAPAPGSAALLE.[P]	2xBenArg-43 [R3(100); R4(100)]	Q9HCM7	Q9HCM7 [903-922]	1890
[E].TRKNNLTLDQPQDKVISGIARE.[K]	1xBenArg-43 [R21(96.6)]	Q92844	Q92844 [84-105]	2453.3
[D].PGPRGSQGSPTPTRAPASGPE.[R]	1xBenArg-43 [R14(96.8)]	Q3B7T3	Q3B7T3 [236-256]	1960.94
[E].LYRVSLRRQRFPAQGSIE.[I]	4xBenArg-43 [R3(100); R7(100); R8(100); R10(100)]	Q9BZ71	Q9BZ71 [94-111]	2004
[E].TARGPHPNQFEGPRGQAPNFMPGPRGIQPQQFE.[D]	1xBenArg-43 [R]	Q9BTC0	Q9BTC0 [1936-1968]	3600.72
[D].QLGGPQRVAEMTGRKGRVVSRPD.[G]	4xBenArg-43 [R7(100); R14(100); R17(100); R21(100)]	Q9Y2G9	Q9Y2G9 [740-762]	2322.13
[E].DLAVGAPPRGEVIGPHRKLSTQD.[R]	1xBenArg-43 [R]	O75128	O75128 [943-965]	2370.24
[E].PQEAAGAQGRAGAPVPEPPKE.[E]	1xBenArg-43 [R10(100)]	Q9Y2J2	Q9Y2J2 [19-39]	2013.99
[E].AASMLAAELRGKTRSLGRAE.[V]	3xBenArg-43 [R10(100); R14(100); R18(100)]; 1xOxidation [M4(100)]	Q96GP6	Q96GP6 [771-790]	1974.97
[D].SLPGLNSLLRRKLAERSE.[V]	2xBenArg-43 [R]	Q66K74	Q66K74 [297-314]	1953.07
[E].HGKAFNWSSALTYKRIHTGE.[K]	1xBenArg-43 [R15(100)]	P0DKX0	P0DKX0 [206-225]	2260.11
[E].NARSWIKDSQTHQWRLGEPIE.[L]	2xBenArg-43 [R3(100); R15(100)]	Q2M385	Q2M385 [617-637]	2465.17
[E].PRARSPPQPLGELKRFFE.[A]	3xBenArg-43 [R2(100); R4(100); R15(100)]	Q96FF7	Q96FF7 [87-104]	1996.01
[E].PGITVTHLAVNRVPRSGKPAE.[L]	1xBenArg-43 [R]	P29401	P29401 [580-600]	2156.18
[D].ISAERSPNGVQLERSNTAE.[K]	1xBenArg-43 [R5(98.9)]	Q147U1	Q147U1 [93-111]	2014.97
[D].TPATRQVMAEVNKTFQE.[L]	1xBenArg-43 [R5(100)]	O95477	O95477 [389-405]	1906.92
[D].RVPSYSQGARPKENSMSTLQLNTSSTNHQLPSE.[H]	1xBenArg-43 [R]; 1xOxidation [M16(100)]	Q9H992	Q9H992 [176-208]	3617.71
[E].RSLQSSAATSTSLLSEIE.[Q]	1xBenArg-43 [R1(100)]	Q6ZP65	Q6ZP65 [332-349]	1836.91
[D].TLPRPPQGRRAAQSWSPRLE.[S]	3xBenArg-43 [R4(97.1); R9(97.1); R10(97.1)]	Q5T1R4	Q5T1R4 [2314-2333]	2174.09
[E].RRLREAAQRLARGLGLWE.[G]	4xBenArg-43 [R2(98.1); R4(100); R9(100); R12(98.1)]	Q8IU68	Q8IU68 [75-92]	1979.02
[D].FPLRDISLASQRGIAE.[H]	1xBenArg-43 [R4(100)]	Q9Y2M2	Q9Y2M2 [298-313]	1729.91
[D].TAASALQEGQTQRQPGSPMYRRE.[G]	1xBenArg-43 [R13(93.8)]	Q9P275	Q9P275 [855-877]	2519.19
[D].KELDRASNSLISGLSQD.[E]	1xBenArg-43 [R5(100)]	Q86TP1	Q86TP1 [385-401]	1789.88
[E].QLSQHRGCAKQAEAVTALE.[Q]	1xCarbamidomethyl [C8]; 1xBenArg-43 [R6(100)]	O95613	O95613 [1446-1464]	2054
[E].DAPAARRPKAPPGPARAPPGQPAEPD.[A]	3xBenArg-43 [R6(100); R7(100); R16(100)]	Q8IX07	Q8IX07 [608-633]	2458.19
[E].RGRSPKRLTDLDKAQLLE.[I]	2xBenArg-43 [R3; R7]	P18583	P18583 [2043-2060]	2010.09
[E].MPTTKNRAETAAQRAE.[A]	1xBenArg-43 [R7(100)]	P47736	P47736 [545-560]	1731.83
[E].QANVGRRNIAEMQVLGGYE.[R]	1xBenArg-43 [R]; 1xOxidation [M12(100)]	Q9Y6N7	Q9Y6N7 [1619-1637]	2078
[E].PSSRRTQSSLTVSEVLTRRNRVGD.[T]	4xBenArg-43 [R4(98.8); R5(98.8); R]	Q86V48	Q86V48 [988-1011]	2529.23
[E].RGASGGQTFHSLLTASLPPRRDSTEAPKPKSSPE.[Q]	1xBenArg-43 [R]	Q8N201	Q8N201 [1296-1329]	3519.78
[E].AEPGSRVNLASRPE.[Q]	1xBenArg-43 [R6(98.5)]	Q2QGD7	Q2QGD7 [96-109]	1439.71
[D].ALTGHLRTHSVGKPHKCNYCGRSYKQRSSLEEHKE.[R]	2xCarbamidomethyl [C17; C20]; 2xBenArg-43 [R]	Q9UKS7	Q9UKS7 [182-216]	4064.95
[E].QPFPRNQAFVVNQEFE.[Q]	1xBenArg-43 [R5(100)]	Q9BSK1	Q9BSK1 [442-457]	1906.9
[E].ITGEGLTASGSGDVMRRRIATPE.[E]	3xBenArg-43 [R16(100); R17(100); R18(100)]; 1xOxidation [M15(100)]	Q9UIF9	Q9UIF9 [528-550]	2261.05
[D].ASISNNSTSKRKSESATCNLVRD.[I]	1xCarbamidomethyl [C18]; 1xBenArg-43 [R22(93.1)]	P12757	P12757 [478-500]	2482.18
[D].GASPFQRARKKPRSRGKTAVE.[D]	4xBenArg-43 [R7(100); R9(100); R13(100); R15(100)]	Q8NEZ4	Q8NEZ4 [44-64]	2155.1
[E].QPSGATLQRRKDRVELLRD.[T]	2xBenArg-43 [R18(96.1); R]	Q765P7	Q765P7 [386-404]	2152.14
[E].PSPQPPELAARPGWAQTATAD.[S]	1xBenArg-43 [R11(100)]	Q9BWX5	Q9BWX5 [51-71]	2118.01
[E].YPTGKDTAKMGPPTARRE.[Q]	1xBenArg-43 [R]	Q8IWQ3	Q8IWQ3 [717-734]	1932.95
[E].HATRLNGTAKGERRRE.[P]	2xBenArg-43 [R4(100); R]	Q92997	Q92997 [154-169]	1765.89
[E].AGGAASDGSRGPGSPAGRGRPE.[A]	1xBenArg-43 [R]	Q8N9B5	Q8N9B5 [70-91]	1923.89
[D].RRERRLGGLASQEPGAIIE.[L]	3xBenArg-43 [R2(98.2); R4(100); R5(100)]	O60318	O60318 [1592-1610]	1979.01
[E].LQAQHSMRNSLESTLAE.[T]	1xBenArg-43 [R8(100)]	O76013	O76013 [323-339]	1871.88
[D].LGRIMNVSGGPITREASKEIPD.[F]	1xBenArg-43 [R3(96.5)]; 1xOxidation [M5(100)]	P78363	P78363 [1583-1604]	2313.18
[E].LDNPMQQKWTKPARAGSE.[V]	1xBenArg-43 [R14(100)]; 1xOxidation [M5(100)]	O14523	O14523 [314-331]	2029.96
[D].PRGPRRSPRTQGEGPGPKE.[T]	3xBenArg-43 [R]	Q86UK7	Q86UK7 [386-404]	1929.93
[E].EPRPAPTGTPRQPRE.[A]	1xBenArg-43 [R3(98.8)]	Q7Z3E5	Q7Z3E5 [728-742]	1645.83
[E].GQNLVQEELAARGTQPPSIRNGLD.[K]	2xBenArg-43 [R12(100); R20(100)]	Q96G46	Q96G46 [188-211]	2477.22
[D].VVTETTGSSARSGTGIPSVGE.[T]	1xBenArg-43 [R11(100)]	Q7Z5P9	Q7Z5P9 [3582-3602]	1948.93
[E].QTRSRSLFTAYATRPVLE.[S]	2xBenArg-43 [R3(100); R5(100)]	A2RUR9	A2RUR9 [1314-1331]	2010.02
[E].DGPAIRNGRMRVGDQIIE.[I]	2xBenArg-43 [R]	Q86UL8	Q86UL8 [1179-1196]	1910.93
[E].KDSLITPHVSRSSTPRE.[S]	1xBenArg-43 [R]	P49792	P49792 [2445-2461]	1866.96
[E].RRVPPPPERLVGRASPRE.[Q]	1xBenArg-43 [R]	Q6ZVL8	Q6ZVL8 [90-107]	2026.13
[D].AVQNVHSVWTLRRVKSEE.[E]	2xBenArg-43 [R12(100); R13(100)]	Q9H1A4	Q9H1A4 [261-278]	2052.04
[D].RNLSRAAPDKRSKLQRNE.[N]	4xBenArg-43 [R1(100); R5(100); R11(100); R16(100)]	Q13573	Q13573 [367-384]	1966.97
[D].PQQPQASAEAPFAARGIYSE.[E]	1xBenArg-43 [R15(100)]	Q9HCM3	Q9HCM3 [1783-1802]	2074.97
[E].REVPAAARGCPGAAAAALWRE.[A]	1xCarbamidomethyl [C10]; 3xBenArg-43 [R1(100); R8(100); R20(100)]	Q96EB6	Q96EB6 [58-78]	2050.95
[-].MSSAVGPRGPRPPTVPPPMQELPD.[L]	2xBenArg-43 [R8(100); R11(100)]; 1xOxidation [M1(94.9)]	Q86UR5	Q86UR5 [1-24]	2443.15
[D].RSGLPLHFFINPNMLPD.[L]	1xBenArg-43 [R1(100)]	Q2M385	Q2M385 [305-321]	1924.96
[E].EIISTYRNHLLNAARGYME.[H]	2xBenArg-43 [R7(100); R15(100)]	Q8N283	Q8N283 [967-985]	2165.02
[E].RPRPHRSHSKEAAGPPE.[A]	1xBenArg-43 [R]	Q00975	Q00975 [885-901]	1865.94
[D].PAFYPSQRSGAGPQPRPGRPADKD.[A]	2xBenArg-43 [R]	A6NJT0	A6NJT0 [283-306]	2466.17
[E].TAPAPGTPARGPRMTPSDLRNLDE.[L]	1xBenArg-43 [R10]	Q99501	Q99501 [187-210]	2477.21
[E].AQRICLSLVYSTHVDQVREYME.[N]	1xCarbamidomethyl [C5]; 1xBenArg-43 [R]	Q99996	Q99996 [1115-1136]	2654.26
[E].NRIIGAMAIFFQVSPRD.[N]	1xBenArg-43 [R]; 1xOxidation [M7(100)]	P23470	P23470 [194-210]	1907.97
[D].KSGLPRDRFSAQRSE.[G]	1xBenArg-43 [R6(96.3)]	A0A0A6YYK4	A0A0A6YYK4 [76-90]	1690.85
[E].ASARSPRSYLVAGANPAAFPD.[F]	1xBenArg-43 [R]	P06401	P06401 [396-416]	2075.02
[D].GGARWSAGPAPGLEGGPRDPGPSAPPPRSGPRGQLASPD.[A]	3xBenArg-43 [R4(93.9); R18(93.9); R28(93.9)]	O75154	O75154 [66-104]	3600.7
[D].VVFFCQPEGCLSVRQRRMSLRD.[D]	2xCarbamidomethyl [C5; C10]; 2xBenArg-43 [R]; 1xOxidation [M18(100)]	Q8WXG6	Q8WXG6 [52-73]	2670.25
[D].RSPRPTSAPAITQGQVAE.[G]	1xBenArg-43 [R1(98.5)]	P11171	P11171 [554-571]	1822.93
[D].SDLKDLSHSRVLQSPVSSE.[D]	1xBenArg-43 [R10(100)]	O75912	O75912 [908-926]	2041.01
[-].MSQSPAFGPRRGSSPRGAAGAAARRNE.[S]	3xBenArg-43 [R16(98.1); R]; 1xOxidation [M1(100)]	Q9Y210	Q9Y210 [1-27]	2629.21
[E].PGGAGRAEQGSTLRRRIRE.[H]	4xBenArg-43 [R14(100); R15(100); R16(100); R18(100)]	Q6DN14	Q6DN14 [109-127]	1894.91
[E].SPLATRNRTSVDFKD.[T]	1xBenArg-43 [R]	P49902	P49902 [502-516]	1663.83
[D].PSGSPASARKSPAAMFLVGE.[G]	1xBenArg-43 [R9(100)]; 1xOxidation [M15(100)]	O00294	O00294 [209-228]	1932.94
[E].ERKRRPPSPEPSTKVSE.[E]	2xBenArg-43 [R]	Q01082	Q01082 [2095-2111]	1893.96
[E].PSKGRGRATGDGLADRHKRE.[R]	2xBenArg-43 [R7; R16]	Q02040	Q02040 [583-602]	2078.04
[-].MASMAAAIAASRSAVMSGNRPLD.[D]	2xBenArg-43 [R12(100); R20(100)]	Q9H425	Q9H425 [1-23]	2192
[D].TNVTVSQADSGTARPGGNLVE.[S]	1xBenArg-43 [R14(100)]	P08F94	P08F94 [710-730]	2029.97
[D].NSSKPSSEPASHMARQRLESTE.[K]	1xBenArg-43 [R]; 1xOxidation [M13(100)]	O15021	O15021 [1054-1075]	2402.09
[E].GPPPRVGFVDSTIKSLDE.[K]	1xBenArg-43 [R5(100)]	Q9Y3S1	Q9Y3S1 [1574-1591]	1870.94
[D].RGATGERGLAGLPGQPGPPGHPGPPGE.[P]	1xBenArg-43 [R]	Q07092	Q07092 [1316-1342]	2473.22
[E].GQDTIRGHPGSRRGGRQGSYHE.[Q]	1xBenArg-43 [R]	P20930	P20930 [3754-3775]	2365.11
[D].SLMRARAAVRAMGTVRE.[A]	2xBenArg-43 [R]; 1xOxidation [M12(99.9)]	P17040	P17040 [567-583]	1804.9
[D].APRSSPGPGAREEGAGGAATPE.[D]	1xBenArg-43 [R3(100)]	Q8IX07	Q8IX07 [634-655]	1978.91
[E].KELAGQSRAEPASSRKE.[N]	1xBenArg-43 [R]	O00515	O00515 [447-463]	1800.91
[D].APGQSLYERLSQRMLD.[I]	1xBenArg-43 [R9(99.9)]; 1xOxidation [M14(100)]	O75344	O75344 [16-31]	1836.88
[D].TCRQGHPGIPGNPGHNGLPGRD.[G]	1xCarbamidomethyl [C2]; 1xBenArg-43 [R21(95.2)]	B2RNN3	B2RNN3 [22-43]	2251.04
[D].EQKSRIQAMKPMTKEE.[W]	1xBenArg-43 [R5(100)]; 1xOxidation [M9(98.2)]	Q66PJ3	Q66PJ3 [161-176]	1906.92
[E].SAIQGSLASLEAEQASIRHLGD.[Q]	1xBenArg-43 [R18(100)]	Q9BQS8	Q9BQS8 [654-675]	2210.09
[D].SKRARELQGFLDGVKKGQE.[Q]	2xBenArg-43 [R3(100); R5(100)]	Q8WX92	Q8WX92 [277-295]	2060.07
[E].FPAWFLGGSSQRRNMALLGSRAE.[L]	3xBenArg-43 [R12(100); R13(100); R21(100)]; 1xOxidation [M15(100)]	Q5VTQ0	Q5VTQ0 [53-75]	2438.13
[E].SFIDTQKFSVMRSMRKTFARYLSFRRDNNE.[L]	3xBenArg-43 [R12(98.6); R15(93.4); R20(93.4)]; 1xOxidation [M14(93.2)]	P49736	P49736 [801-830]	3617.7
[-].MSSAVGPRGPRPPTVPPPMQE.[L]	2xBenArg-43 [R8(100); R11(100)]	Q86UR5	Q86UR5 [1-21]	2101.99
[E].PPRPRRGSLRGGERERAKAIPE.[I]	1xBenArg-43 [R]	O43157	O43157 [1895-1916]	2442.34
[E].RPGLPGDGEGGVPARPGRRAE.[R]	2xBenArg-43 [R1(97.4); R]	Q8N7S6	Q8N7S6 [11-31]	2014.99
[D].HRVVDGAVGAQWLAE.[F]	1xBenArg-43 [R2(100)]	P10515	P10515 [620-634]	1564.78
[E].PGEKGMSGLPGDRGLRGAKGAIGPPGD.[E]	1xOxidation [M6]; 2xBenArg-43 [R13; R16]	P53420	P53420 [935-961]	2477.2
[E].ALRRRGPQVEVKEVTKE.[V]	1xBenArg-43 [R]	O60437	O60437 [1218-1234]	1952.09
[E].SPRPGSGSGSGPGLAPARSPGPAAD.[G]	2xBenArg-43 [R3(100); R18(100)]	Q8IX07	Q8IX07 [768-792]	2116.98
[D].ISSDIFRRRYATPASALAGE.[S]	2xBenArg-43 [R]	A6NM62	A6NM62 [475-494]	2095.03
[D].NNLRSLSVAALAALPALRSLRLD.[G]	2xBenArg-43 [R]	Q5VT99	Q5VT99 [162-184]	2348.32
[E].FFTHAAQSWRERLADGE.[F]	1xBenArg-43 [R10(100)]	Q8IXJ9	Q8IXJ9 [312-328]	1977.91
[D].EGGPAQSRGAGRGGPQQQGYMPLE.[G]	1xBenArg-43 [R]	Q5SW24	Q5SW24 [389-412]	2385.09
[E].EVGSLRCQLGDRLNIE.[V]	1xCarbamidomethyl [C7]; 1xBenArg-43 [R6(100)]	Q14532	Q14532 [237-252]	1815.89
[D].IMTRVNAGRKGSLAALYD.[L]	2xBenArg-43 [R4(100); R9(100)]; 1xOxidation [M2(100)]	Q6P4R8	Q6P4R8 [287-304]	1865.93
[D].QSTLEKCNRSEATWGRVPSD.[P]	1xCarbamidomethyl [C7]; 1xBenArg-43 [R]	O94941	O94941 [286-305]	2278.04
[D].GLSSAVWPGGETEALTRLE.[R]	1xBenArg-43 [R17(100)]	Q16526	Q16526 [204-222]	1929.94
[D].VQFNRCITSQMIKWFSNFRE.[F]	1xCarbamidomethyl [C6]; 1xBenArg-43 [R5(96.2)]; 1xOxidation [M11(100)]	Q3B8N5	Q3B8N5 [470-489]	2564.21
[E].APRATAQMLEVMFKGE.[I]	1xBenArg-43 [R3(100)]; 1xOxidation [M8(100)]	P18428	P18428 [235-250]	1751.83
[E].KEAARRSRRIDRHLRSE.[S]	1xBenArg-43 [R]	P19086	P19086 [10-26]	2093.14
[E].GTPRSGVRGTPVRQRPD.[L]	1xBenArg-43 [R]	P33991	P33991 [101-117]	1792.94
[D].SAGPGPARSPPPSSKEPPE.[G]	1xBenArg-43 [R8(100)]	Q96J92	Q96J92 [89-107]	1801.86
[E].GPRGPKGDPGLPGAPGERGIE.[G]	2xBenArg-43 [R3(100); R18(100)]	Q02388	Q02388 [1728-1748]	1927.94
[E].GPAQVYLPGRGPPLREGEE.[L]	1xBenArg-43 [R10(97.6)]	Q9BQ67	Q9BQ67 [28-46]	1978.99
[D].RTSPSAPSGMEPPKLQARGPQE.[I]	2xBenArg-43 [R1(100); R18(100)]; 1xOxidation [M10(100)]	O75445	O75445 [4526-4547]	2251.05
[D].PALQAMRAAIERRWRRE.[Q]	3xBenArg-43 [R7(92.5); R12(92.5); R13(92.5)]; 1xOxidation [M6(100)]	H7BZ55	H7BZ55 [400-416]	1996.99
[E].VGMRVRLAELQRRYKE.[K]	2xBenArg-43 [R]; 1xOxidation [M3(100)]	Q9P281	Q9P281 [1440-1455]	1934.02
[E].SRLAMGPPPLGLGDAAGDGRGQTGQE.[K]	1xBenArg-43 [R2(96.1)]	Q8N8I6	Q8N8I6 [154-179]	2465.17
[D].SVAGGAAISTKDSAGAFRTKE.[G]	1xBenArg-43 [R18(100)]	Q5GH72	Q5GH72 [132-152]	1980.99
[E].VLSERRNSLRRMSSSFPTAVE.[T]	3xBenArg-43 [R]	Q9H0J4	Q9H0J4 [1009-1029]	2293.1
[E].YLANLDRAPDPTVRKD.[A]	1xBenArg-43 [R7(98)]	Q8NDA8	Q8NDA8 [199-214]	1800.91
[E].ARLQTSLGQQQRGQQELGRQADE.[L]	2xBenArg-43 [R2(100); R12(97.9)]	Q8IYY4	Q8IYY4 [113-135]	2511.21
[D].AEIIELLILSGARVNAKD.[NS]	1xBenArg-43 [R13(100)]	Q8N8A2	Q8N8A2 [54-71]	1882.05
[E].LDIGRLPAGALRGLGQLKE.[L]	1xBenArg-43 [R]	Q6UY18	Q6UY18 [214-232]	1934.11
[D].SPAALAERGARNALGGHQEAPE.[R]	2xBenArg-43 [R8(100); R11(100)]	P06850	P06850 [128-149]	2115.99
[D].RPQGPERLPGPAPRE.[N]	2xBenArg-43 [R7(99.1); R]	O95785	O95785 [14-28]	1570.79
[E].KKRSSSERRKEKSRD.[A]	3xBenArg-43 [R3(100); R8(100); R9(99)]	Q99814	Q99814 [7-21]	1747.88
[D].GGTSRDTFQTVPPNSTTMSLSMRE.[D]	1xBenArg-43 [R]	Q19T08	Q19T08 [83-106]	2557.15
[E].RVSAEAVTTTLHQVTRERME.[D]	3xBenArg-43 [R1(100); R16(100); R18(100)]; 1xOxidation [M19(100)]	Q9UJX6	Q9UJX6 [255-274]	2201.03
[D].KSRERSQCGVKAVNKASSTTPKGNSSNGNSGSNSNKAVKE.[N]	1xCarbamidomethyl [C8]; 2xBenArg-43 [R3; R5]	Q8NI27	Q8NI27 [1229-1268]	4064.95
[E].FSSPIPNAEELNIRFAE.[L]	1xBenArg-43 [R14(100)]	Q86T65	Q86T65 [38-54]	1890.91
[-].MLRLYPGPMVTEAEGKGGPE.[M]	1xBenArg-43 [R3(100)]; 1xOxidation [M]	P0C7Q2	P0C7Q2 [1-20]	2104.99
[E].RSPCPEAAAPPPGPRTRD.[N]	1xCarbamidomethyl [C4]; 1xBenArg-43 [R17(89.5)]	Q7Z2K8	Q7Z2K8 [775-792]	1888.9
[E].ERAPAQNPELTPGPAPAGPTPAPE.[T]	1xBenArg-43 [R2(100)]	P46379	P46379 [241-264]	2322.12
[E].LTDTTLEQVRGWRVPGPAE.[G]	2xBenArg-43 [R10(100); R13(100)]	Q24JP5	Q24JP5 [501-519]	2039
[-].MRVSVPGPAAAAAPAAGRE.[P]	1xAcetyl [N-Term]; 1xBenArg-43 [R18(96.6)]	Q8N3F9	Q8N3F9 [1-19]	1777.89
[E].GKSQEQILEILRFIRRE.[K]	3xBenArg-43 [R12(100); R15(100); R16(100)]	P12270	P12270 [1190-1206]	1986.04
[E].KDGAATRVDAVCTHRPD.[P]	1xCarbamidomethyl [C12]; 1xBenArg-43 [R7(98.6)]	Q8WXI7	Q8WXI7 [13384-13400]	1825.85
[E].SQRKRTTSVSKMERMDSSLPE.[E]	2xBenArg-43 [R3(99.9); R5(99.9)]	Q5TCQ9	Q5TCQ9 [218-238]	2367.12
[E].SLAKDRGGRDYPPLRGLGE.[H]	3xBenArg-43 [R6(100); R9(100); R15(100)]	Q9UPA5	Q9UPA5 [2989-3007]	1927.93
[D].KWSVDPRVSISTLNKRD.[Y]	2xBenArg-43 [R7(100); R16(100)]	Q7Z3B1	Q7Z3B1 [84-100]	1914.98
[E].PGRAGKPGRGAEPGALGE.[P]	2xBenArg-43 [R3(100); R9(100)]	P49716	P49716 [27-44]	1590.78
[E].RGLDGFPGKPGDTGQQGRPGPSGVAGPQGE.[K]	1xBenArg-43 [R18(94.5)]	Q8NFW1	Q8NFW1 [604-633]	2833.35
[E].SRPESLVAPPAPAGRSPRGPTPMSAARALGHHFMASLITAE.[T]	2xBenArg-43 [R]; 1xOxidation [M34(84.6)]	Q9Y5X4	Q9Y5X4 [141-181]	4122.05
[E].RGVVQQTESLVRGFYEVVD.[A]	1xBenArg-43 [R12(96.5)]	Q9P2P5	Q9P2P5 [1416-1434]	2138.08
[E].VSSAPDVPSMGLVSSHRINPGLE.[Y]	1xBenArg-43 [R17(100)]	Q8NEZ4	Q8NEZ4 [4115-4137]	2306.13
[D].LNVSAVELLARKFPGRPE.[E]	1xBenArg-43 [R11(97.4)]	Q9NUQ8	Q9NUQ8 [570-587]	1953.08
[D].KAIPDCRPSRPSHTLSSLATGASGGPPVSKAPTMD.[A]	1xCarbamidomethyl [C6]; 1xBenArg-43 [R10(91.4)]; 1xOxidation [M34(100)]	A6NNC1	A6NNC1 [209-243]	3519.72
[D].PSTLASPHPSTEARRPVEAGSAE.[W]	2xBenArg-43 [R14(100); R15(100)]	Q96KT0	Q96KT0 [23-45]	2261.06
[E].RSIVGQEEAGTWSLWGKE.[D]	1xBenArg-43 [R1(100)]	Q9UL54	Q9UL54 [859-876]	1989.96
[E].PGAPAPSPAAADKRPRGRPRKD.[G]	2xBenArg-43 [R]	Q8NEZ4	Q8NEZ4 [22-43]	2182.14
[E].AATVPGNEPTTASTPKARADPE.[I]	1xBenArg-43 [R18(100)]	Q8N1G1	Q8N1G1 [293-314]	2138.02
[D].PFALAQHRCSRIVRVE.[Y]	1xCarbamidomethyl [C9]; 2xBenArg-43 [R11(98.3); R14(100)]	Q96T92	Q96T92 [275-290]	1852.94
[-].MGLLTFRDVAIEFSLE.[E]	1xAcetyl [N-Term]; 1xBenArg-43 [R7(100)]	A6NNF4	A6NNF4 [1-16]	1839.91
[E].GSTPLTTMPVSTTRVTSSE.[G]	1xBenArg-43 [R14]	Q685J3	Q685J3 [3692-3710]	1908.91
[D].RGAGAAGLPQPPRESPQLHE.[R]	2xBenArg-43 [R1(100); R13(100)]	Q9BR39	Q9BR39 [455-474]	1981.96
[E].RGGGAGGAGLHFAGHRRRE.[E]	1xBenArg-43 [R]	O95996	O95996 [1304-1322]	1875.94
[D].RNNEPLTHAMYNLASLRE.[L]	1xBenArg-43 [R17(95.4)]; 1xOxidation [M10(100)]	Q7L2E3	Q7L2E3 [320-337]	2102
[D].GGWRGAMKGRRHRQASTPPTRPE.[S]	3xBenArg-43 [R]	Q9BRP9	Q9BRP9 [77-99]	2460.18
[D].ESAFVVGTEKGRMFLNARKE.[L]	2xBenArg-43 [R12(100); R18(100)]; 1xOxidation [M13(100)]	Q9UHL9	Q9UHL9 [60-79]	2199.06
[D].TQLARLMRRNSLNRKD.[A]	1xBenArg-43 [R]; 1xOxidation [M7(100)]	Q8WVC6	Q8WVC6 [139-154]	1945.04
[D].PKCQARLFFPASGSVSIE.[C]	1xCarbamidomethyl [C3]; 1xBenArg-43 [R6(100)]	Q96JH7	Q96JH7 [52-69]	1950.96
[E].ATRMNVVTSALEASGLGPSHLD.[M]	1xBenArg-43 [R3(100)]; 1xOxidation [M4(100)]	P54257	P54257 [602-623]	2199.06
[D].RPPSAPGRAPEVGPSGPPLPSGLRDPE.[C]	3xBenArg-43 [R1(100); R8(100); R24(100)]	O75074	O75074 [666-692]	2561.24
[E].RPVVVDDVRVRGTGRSGLRLE.[D]	3xBenArg-43 [R15(98.9); R19(98.9); R]	O14841	O14841 [627-647]	2207.17
[E].ASSSGVSLQADRRVQNQRRRVHMTLELPWSAD.[R]	3xBenArg-43 [R]; 1xOxidation [M23(100)]	Q9Y2G9	Q9Y2G9 [801-832]	3537.7
[E].LEAGRGSRGGVAVRAPSPEE.[M]	2xBenArg-43 [R8; R14]	Q9NS37	Q9NS37 [63-82]	1908.93
[E].PTLAVSAPKRPRVAPLQE.[S]	1xBenArg-43 [R12(98)]	Q92817	Q92817 [834-851]	1887.07
[D].ASRGGLVGQAPMPVPEEKE.[P]	1xBenArg-43 [R3(100)]	Q9BTC0	Q9BTC0 [1595-1613]	1908.94
[D].DIQAGRVTYGATARASEAVE.[D]	2xBenArg-43 [R6(100); R14(100)]	Q6UVK1	Q6UVK1 [851-870]	1978.92
[E].MLGNVAGARQVFERWMEWQPE.[E]	2xBenArg-43 [R9(100); R14(100)]; 1xOxidation [M16(100)]	Q9BZJ0	Q9BZJ0 [322-342]	2464.09
[E].RTYLVNDKAAKMYAFTLE.[S]	1xBenArg-43 [R1(100)]; 1xOxidation [M12(100)]	Q8IWU4	Q8IWU4 [6-23]	2107.04
[E].RQSELPTQSKASFPSILSDPD.[P]	1xBenArg-43 [R1(100)]	Q9UKZ1	Q9UKZ1 [228-248]	2260.1
[E].RAAAAAAAAAKNGSSGKKSDSSRD.[D]	2xBenArg-43 [R1(100); R23(100)]	Q99453	Q99453 [158-181]	2162.03
[E].VSRAEPPMSLQREPPRPE.[P]	1xBenArg-43 [R12(98.7)]	Q6ZU65	Q6ZU65 [77-94]	2033.01
[E].LAQQGSSLAQNRGKLEAQIE.[S]	1xBenArg-43 [R12(100)]	Q9C099	Q9C099 [773-792]	2098.08
[D].LRHALLRLVCCGRHSCGRDPSGSQQSASAAEASGGLRRCLPPGLD.[G]	4xCarbamidomethyl [C10; C11; C16; C39]; 1xBenArg-43 [R]	Q9H228	Q9H228 [313-357]	4843.35
[D].KNRMTPHNLGIVFGPTLFRPE.[Q]	2xBenArg-43 [R3(100); R19(100)]	Q9BRR9	Q9BRR9 [701-721]	2338.19
[D].RSKGAEPSQQALGPEQKQASSRSRSE.[P]	3xBenArg-43 [R1(100); R22(100); R24(100)]	Q86UR5	Q86UR5 [241-266]	2670.25
[D].GAPGQKGEMGPAGPTGPRGFPGPPGPD.[G]	1xBenArg-43 [R18(100)]; 1xOxidation [M9(100)]	P02462	P02462 [1402-1428]	2459.13
[E].LNRESVRAPPNRTIFD.[S]	2xBenArg-43 [R7(100); R12(100)]	O15165	O15165 [200-215]	1798.9
[E].LDPLSTSGAELQRKE.[S]	1xBenArg-43 [R13(100)]	Q9Y4G2	Q9Y4G2 [204-218]	1600.81
[E].DDVKSLSRVMIHVFSD.[G]	1xBenArg-43 [R8(100)]	Q07820	Q07820 [241-256]	1804.88
[E].DPERRQVRSGARALLNAE.[S]	3xBenArg-43 [R8(98.5); R12(98.5); R]	Q9NVH0	Q9NVH0 [496-513]	1908.93
[D].SSGFADVNGWHLRFRWSKDAPSE.[L]	1xBenArg-43 [R]	Q9UKB3	Q9UKB3 [166-188]	2606.21
[D].TASSAVAGTGPPRALWSEHVAPD.[G]	1xBenArg-43 [R13(100)]	Q6NWY9	Q6NWY9 [83-105]	2234.07
[D].PRRPYPTDLEMRSGLLGQMNNPSTNGVNGHLPGD.[A]	2xBenArg-43 [R2(94.9); R3(94.9)]; 1xOxidation [M]	Q9NPJ6	Q9NPJ6 [172-205]	3620.67
[D].RAVGGRRPSAPMTREEFLE.[R]	3xBenArg-43 [R1(100); R]	Q6ZTW0	Q6ZTW0 [258-276]	2029.95
[D].VDRLLDPANRAHLGLE.[E]	2xBenArg-43 [R3(100); R10(100)]	O95696	O95696 [700-715]	1702.86
[E].RGPPENPRETRVPGMRQPAQE.[L]	3xBenArg-43 [R1(96.3); R8(96.3); R11(96.3)]	Q9UPN4	Q9UPN4 [359-379]	2273.05
[E].RNLAVNPQGGNTGMVGGSVPVFD.[E]	1xBenArg-43 [R1(100)]	Q8N465	Q8N465 [122-144]	2243.08
[E].RMGPAIERMGLSMERMVPAGMGAGLE.[R]	2xBenArg-43 [R1(96.4); R15(96.4)]; 1xOxidation [M21(96)]	P52272	P52272 [517-542]	2677.22
[D].SGGVRRVAELLLAKAAGPELRVE.[G]	1xBenArg-43 [R]	Q5T6V5	Q5T6V5 [25-47]	2348.33
[E].TYNLLREGTRSLREALE.[A]	1xBenArg-43 [R13(96.7)]	Q15149	Q15149 [3799-3815]	1978.02
[E].KGAKGAMGRDGATGPSGPQGPPGVKGE.[A]	1xBenArg-43 [R9(100)]; 1xOxidation [M7(100)]	Q9UEW3	Q9UEW3 [177-203]	2437.18
[E].SGVRALMLTSQYLMEPCGLGRSRLTHICRAD.[L]	2xCarbamidomethyl [C17; C28]; 1xBenArg-43 [R4(99.9)]; 1xOxidation [M14(98.5)]	Q92502	Q92502 [953-983]	3521.71
[D].AEGRQIAANMRGIGMMPNDIPE.[W]	2xBenArg-43 [R4(100); R11(100)]; 1xOxidation [M]	Q14562	Q14562 [516-537]	2301.02
[E].SPAALPAMPPEARTSFPLSE.[S]	1xBenArg-43 [R13(100)]; 1xOxidation [M8(100)]	Q9H869	Q9H869 [525-544]	2041.98
[E].KARAIMEEVMSLLQPLNITQVLSHGE.[G]	1xBenArg-43 [R3(100)]	Q9Y646	Q9Y646 [380-405]	2864.49
[E].AGRGRAAADALNRQIRE.[E]	2xBenArg-43 [R]	Q96JE9	Q96JE9 [275-291]	1738.88
[D].QPRGGPPPGRRASHGADKPYTCPE.[C]	1xCarbamidomethyl [C22]; 3xBenArg-43 [R3(100); R10(100); R11(100)]	O60304	O60304 [306-329]	2459.09
[D].SITNIFGRRSVSSFPVPQD.[N]	2xBenArg-43 [R8(100); R9(100)]	Q676U5	Q676U5 [278-296]	2020.99
[D].QLSQNVHALVSFRRLPAE.[G]	1xBenArg-43 [R]	Q6ZV89	Q6ZV89 [187-204]	2022.08
[E].LRGLRYHPIDIETSVSRIHRSIAE.[C]	3xBenArg-43 [R2(98); R17(98); R20(100)]	Q9P265	Q9P265 [1469-1492]	2689.38
[E].NGSPGLPGFLGPRGPPGEPGE.[K]	1xBenArg-43 [R13(100)]	Q8NFW1	Q8NFW1 [1353-1373]	1945.93
[E].TSPPPTPRALRMTHTLPSSYHNDARSSLSVSLE.[P]	2xBenArg-43 [R8(94.7); R11(94.7)]	O75334	O75334 [773-805]	3519.71
[D].KDAMVARARRLIELYKE.[A]	3xBenArg-43 [R7(100); R9(100); R10(100)]	P37837	P37837 [115-131]	1933
[E].GQINGRRGLFPDNFVRE.[I]	2xBenArg-43 [R6(100); R7(100)]	Q96B97	Q96B97 [39-55]	1888.92
[E].IIELNRMIQRLRAEIE.[G]	1xBenArg-43 [R]	P12035	P12035 [418-433]	1954.08
[D].GAALGEQPTGQKGASARGFWGPRE.[T]	1xBenArg-43 [R17(94.2)]	Q96JG9	Q96JG9 [2709-2732]	2385.16
[E].APGTPRAPGARDAVRIPTVD.[G]	2xBenArg-43 [R6(98.3); R]	Q9P206	Q9P206 [182-201]	1930.99
[E].GRKGSGASLGGLSIDDINLSE.[T]	1xBenArg-43 [R2(100)]	Q16820	Q16820 [404-424]	2002.99
[E].GRVGRAISSASIEGLMGRAIPPE.[R]	3xBenArg-43 [R2(100); R5(100); R18(100)]	Q9Y618	Q9Y618 [1316-1338]	2195.09
[E].RRNPASGPNPMLRPLPPRPGLPDERLKKLE.[L]	1xBenArg-43 [R]	Q9UK80	Q9UK80 [38-67]	3358.85
[D].VDRTLMSAMTNLAALFPPE.[G]	1xBenArg-43 [R3(100)]	P15309	P15309 [109-127]	2033.99
[D].IELWSKEAPKACRNFIQLCLE.[A]	2xCarbamidomethyl [C12; C19]; 1xBenArg-43 [R13(100)]	Q6UX04	Q6UX04 [26-46]	2562.27
[E].ASPGPPAAPRARRRLGSGPD.[R]	4xBenArg-43 [R10(100); R12(100); R13(100); R14(100)]	Q6NUJ5	Q6NUJ5 [190-209]	1813.86
[D].PGAPGGPGGAEGPMAKKHAGERD.[K]	1xBenArg-43 [R22(100)]; 1xOxidation [M14(100)]	Q16763	Q16763 [182-204]	2116.97
[D].APRAPQTSSQRTAAKE.[P]	2xBenArg-43 [R3(100); R11(100)]	Q96N21	Q96N21 [496-511]	1612.78
[D].KPEARRLNINPDRKE.[H]	1xBenArg-43 [R5(99.1)]	Q7Z5L2	Q7Z5L2 [65-79]	1792.97
[D].ESSLPLPQPSPFMPRRHIHGE.[S]	1xBenArg-43 [R]	Q86UR5	Q86UR5 [872-892]	2369.17
[E].PMKELSSKRPLVRSE.[V]	1xBenArg-43 [R13(98.3)]; 1xOxidation [M2(100)]	Q9BXU1	Q9BXU1 [735-749]	1729.92
[E].NIYMRSEPVAQVFVHGE.[S]	1xBenArg-43 [R5(100)]; 1xOxidation [M4(100)]	P33121	P33121 [575-591]	1948.91
[D].AAAAADSPAGTRGGFVLNFHADAE.[L]	1xBenArg-43 [R12(100)]	Q9HDC5	Q9HDC5 [179-202]	2273.05
[E].EARTIRVTPVRGRE.[R]	3xBenArg-43 [R3(99.2); R6(100); R]	Q9BY78	Q9BY78 [341-354]	1510.77
[-].MGARQSRASSKDKGPKRMLFTGRRQKFSPWD.[D]	1xAcetyl [N-Term]; 3xBenArg-43 [R17(78.3); R23(78.3); R24(78.3)]	A6NM36	A6NM36 [1-31]	3522.73
[E].ELPQDSLSAPSVASRFID.[S]	1xBenArg-43 [R15(100)]	Q9BZD2	Q9BZD2 [275-292]	1888.92
[D].GPAREALQSLSQRLRVQE.[Q]	3xBenArg-43 [R4(100); R13(100); R15(100)]	Q32P44	Q32P44 [10-27]	1908.95
[D].QVTGVSRGVGFIRFDKRIE.[A]	2xBenArg-43 [R]	Q14576	Q14576 [160-178]	2078.09
[E].SLHRGPPGAEPHSTHPKE.[P]	1xBenArg-43 [R4(100)]	Q7RTS6	Q7RTS6 [424-441]	1890.91
[E].LAQATERPSADAAPPPRAPSE.[A]	1xBenArg-43 [R17(97.5)]	Q2M3V2	Q2M3V2 [170-190]	2089.02
[E].SRPFSVDFFRKMIQFE.[K]	2xBenArg-43 [R2(100); R10(100)]	Q9NYH9	Q9NYH9 [503-518]	1947.92
[E].SYGFNNIVGYPKEERFAGRPTQRVSGLYQRLE.[S]	3xBenArg-43 [R15(98.7); R]	Q9UI17	Q9UI17 [448-479]	3602.74
[D].LGRQSGSIGTKQAKSPITE.[T]	1xBenArg-43 [R3(100)]	Q8N3K9	Q8N3K9 [1645-1663]	1915.01
[E].VEGVTRGAVELNKSLFE.[T]	1xBenArg-43 [R6(100)]	A4UGR9	A4UGR9 [793-809]	1804.93
[D].MEKGAKGFGFSIRGGREYKMD.[L]	2xBenArg-43 [R13(100); R16(100)]; 1xOxidation [M1(99.7)]	Q86UL8	Q86UL8 [1150-1170]	2294.05
[E].VPGGSKESARQVGEPLE.[S]	1xBenArg-43 [R10(100)]	Q5JPB2	Q5JPB2 [865-881]	1696.84
[E].PQFRSELSSGPGPPVPTHLE.[L]	1xBenArg-43 [R4(100)]	Q2TAZ0	Q2TAZ0 [676-695]	2089.02
[E].LDRLLGGCGVASGGRGAGRE.[T]	1xCarbamidomethyl [C8]; 1xBenArg-43 [R]	Q63HR2	Q63HR2 [541-560]	1914.94
[D].APGDPRQPHRPDPGRPVGLE.[Q]	1xBenArg-43 [R15(97.8)]	Q9BV57	Q9BV57 [10-29]	2105.05
[E].KGSTRRVERAMRQTQALADQFE.[D]	3xBenArg-43 [R5(99.1); R6(99.1); R9(93.5)]; 1xOxidation [M11(100)]	Q6P3X3	Q6P3X3 [397-418]	2465.16
[E].KNPEISFTQSSRKQID.[N]	1xBenArg-43 [R12(100)]	Q9BYW2	Q9BYW2 [1139-1154]	1834.92
[E].GLQPTGPEAGSPERAPVQNSPWKE.[T]	1xBenArg-43 [R14(100)]	Q3KP66	Q3KP66 [303-326]	2489.19
[D].TLCFQIRGAAPPYVYAVGRGSE.[A]	1xCarbamidomethyl [C3]; 1xBenArg-43 [R]	Q8TCU6	Q8TCU6 [718-739]	2369.16
[E].SKPAATTRSSGGGGGGGGKRGGKKD.[D]	1xBenArg-43 [R8(99.9)]	Q9Y4W6	Q9Y4W6 [99-123]	2188.11
[E].PRTPGDAPGTPPRRPASPSALGE.[L]	2xBenArg-43 [R]	Q5T230	Q5T230 [26-48]	2198.07
[D].AALRAGSRGLSDPWADSVGVRPRTTE.[R]	4xBenArg-43 [R4(100); R8(100); R21(100); R23(100)]	Q9UKU6	Q9UKU6 [6-31]	2553.2
[E].AGAQGPMGPSGPAGARGIQGPQGPRGD.[K]	1xBenArg-43 [R16(96.7)]	P02458	P02458 [1091-1117]	2401.13
[D].GTRTARTTTVESSFVRRSE.[N]	3xBenArg-43 [R3(100); R6(98.8); R]	P53814	P53814 [678-696]	2011.95
[E].RRVVMLTMEERVTSPRIE.[A]	3xBenArg-43 [R11(100); R16(100); R]; 1xOxidation [M5(97.2)]	Q6WRI0	Q6WRI0 [1927-1944]	2089.02
[E].YSQGKSSLMSDSRGVPRNSIPGGPSGED.[H]	1xBenArg-43 [R17(94.4)]	O15018	O15018 [2183-2210]	2822.29
[E].PAPPAEATGAPAPSRPCAPE.[P]	1xCarbamidomethyl [C17]; 1xBenArg-43 [R15(100)]	P84157	P84157 [44-63]	1900.87
[D].VQDGSLPAGGAGVNPATQGTPAGRLPTPSGTD.[D]	1xBenArg-43 [R24(100)]	Q6UX39	Q6UX39 [148-179]	2903.4
[D].AARAGGKEAPRAAAGSELCRRE.[G]	1xCarbamidomethyl [C19]; 2xBenArg-43 [R3(99.1); R11(92.1)]	Q86UL8	Q86UL8 [1360-1381]	2198.06
[E].VQLEFRKSWERWRLE.[H]	2xBenArg-43 [R]	P43220	P43220 [409-423]	1975.99
[D].SGPERRPEGPGAQAPSSPRVTE.[A]	1xBenArg-43 [R]	P40222	P40222 [499-520]	2219.07
[E].VEQLPEGRASPVAAPVFLSYSE.[P]	1xBenArg-43 [R8(100)]	Q92543	Q92543 [297-318]	2303.14
[E].RLMRPNGVQAVVRGILE.[G]	1xBenArg-43 [R13(97.7)]; 1xOxidation [M3(100)]	Q9C0B7	Q9C0B7 [312-328]	1881.04
[D].SFRFEVSSASNAQTRLE.[S]	1xBenArg-43 [R15(98.2)]	Q86XX4	Q86XX4 [1432-1448]	1885.89
[E].TIRACSMPQELPQSPRTRQPE.[P]	1xCarbamidomethyl [C5]; 2xBenArg-43 [R3(97.8); R]	Q8N5J2	Q8N5J2 [90-110]	2396.12
[E].LTGLARRLADRARKLQE.[T]	2xBenArg-43 [R]	Q9UFD9	Q9UFD9 [424-440]	1881.06
[D].SKSSPQAGRRYGVQVMGSGLLAE.[M]	1xBenArg-43 [R]; 1xOxidation [M16(100)]	Q5VZK9	Q5VZK9 [1148-1170]	2351.17
[E].ASRAAAPAEGPPGGIQPEAAE.[P]	1xBenArg-43 [R3(100)]	Q6UB99	Q6UB99 [2296-2316]	1903.9
[D].RGLCKQESMPILPSWRRGPE.[P]	1xCarbamidomethyl [C4]; 1xBenArg-43 [R1(99.1)]; 1xOxidation [M9(100)]	Q6ZVC0	Q6ZVC0 [801-820]	2370.17
[E].RVDRLQVKVTQLDPKE.[E]	1xBenArg-43 [R4(100)]	Q9Y6W5	Q9Y6W5 [71-86]	1881.04
[D].KAERKRKAEIARLRRE.[K]	3xBenArg-43 [R4(100); R6(100); R12(97.6)]	Q8IWV8	Q8IWV8 [1028-1043]	1881.06
[E].GTLPSKRRRVAMPGSAPGPGEDRPPPRGSSPILSE.[G]	1xBenArg-43 [R27(79.8)]; 1xOxidation [M12(100)]	Q96JG9	Q96JG9 [3440-3474]	3582.84
[E].MISPSEKGSARMKKRSRNTLD.[S]	3xBenArg-43 [R11(100); R15(100); R17(100)]; 1xOxidation [M12(99.2)]	Q7Z2Z1	Q7Z2Z1 [1076-1096]	2279.09
[D].LYRALEQASLSPLGE.[H]	1xBenArg-43 [R3(100)]	Q8WXI2	Q8WXI2 [912-926]	1603.82
[D].INGAAVRPEQRPAARGSPRE.[M]	3xBenArg-43 [R7(99); R11(99); R]	Q76M96	Q76M96 [97-116]	2002.98
[E].PAGGASVSAGSRAVGVAGVAGE.[A]	1xBenArg-43 [R12(100)]	P78524	P78524 [326-347]	1783.88
[E].AALRSRRAKLTVLIPPEDTRID.[G]	1xBenArg-43 [R]	Q96J84	Q96J84 [105-126]	2448.39
[E].VAGPDGQASAISPASPRRKAADGGHRRALPGCTSLTGE.[T]	1xCarbamidomethyl [C32]; 4xBenArg-43 [R17(100); R18(100); R26(100); R27(100)]	Q0VDD7	Q0VDD7 [356-393]	3599.69
[D].SAIGSFRYSSRSNSQKPETD.[T]	1xBenArg-43 [R11(93.7)]	Q5VZP5	Q5VZP5 [891-910]	2174
[E].RLERCMSIVTSMTAGVSERE.[A]	1xCarbamidomethyl [C5]; 1xBenArg-43 [R]; 2xOxidation [M6(100); M12(100)]	Q68E01	Q68E01 [51-70]	2301.05
[D].RGPAGPPGIAGMSGKPGAPGPPGVPGEPGE.[R]	1xBenArg-43 [R1(100)]	Q14993	Q14993 [877-906]	2605.27
[D].YGGAWSRALKGRVVREKE.[E]	3xBenArg-43 [R7(100); R12(100); R15(100)]	Q2TBF2	Q2TBF2 [107-124]	1932.97
[E].TPAPQNQTSRVVQAPKEE.[E]	1xBenArg-43 [R10(100)]	Q9UK55	Q9UK55 [31-48]	1936.96
[D].LSMQSVEVAGSGGARRSALLD.[S]	2xBenArg-43 [R15(100); R16(100)]	P33121	P33121 [57-77]	2017.97
[E].ATLEVRGSRCLRLSAFRE.[E]	1xCarbamidomethyl [C10]; 1xBenArg-43 [R]	Q96FL8	Q96FL8 [16-33]	2078.08
[E].MKESVNRLHAQMQAFVSESQRAAE.[L]	2xBenArg-43 [R7(100); R21(100)]; 1xOxidation [M1(99.6)]	Q6UXY1	Q6UXY1 [154-177]	2677.22
[-].MKNQLRGPPARAHMSTSGAAAAGGTRAGSE.[P]	2xBenArg-43 [R11(79.4); R]; 1xOxidation [M]	Q16829	Q16829 [1-30]	2868.34
[E].ADLAALLPDLSGRLLINSVFHVGAE.[R]	1xBenArg-43 [R13(100)]	Q96CP6	Q96CP6 [357-381]	2548.37
[D].RSPIRGSPRREPRDGRNGRD.[A]	4xBenArg-43 [R]	Q9HCD5	Q9HCD5 [28-47]	2162.02
[E].ATNQTVLIRSGRVPIVSLE.[C]	1xBenArg-43 [R]	P98161	P98161 [2351-2369]	2010.12
[D].LLMRESTENVPRTRLE.[D]	2xBenArg-43 [R]; 1xOxidation [M3(100)]	P01303	P01303 [77-92]	1873.92
[E].PRSLPAGGPAPRRTAPPPPGHASAGPAAMSSHIAKSE.[S]	1xBenArg-43 [R]	Q9NZU7	Q9NZU7 [30-66]	3538.8
[D].AVNGQRRDSRSTVFRIPE.[F]	1xBenArg-43 [R]	P50851	P50851 [1291-1308]	2045.05
[E].DLAATRTQRPSGFRE.[A]	2xBenArg-43 [R6(100); R9(98.4)]	Q6NXR0	Q6NXR0 [173-187]	1618.77
[D].GTGSPSPAPMRRAQSSLCLRD.[E]	1xCarbamidomethyl [C18]; 2xBenArg-43 [R12(96.8); R20(99.9)]; 1xOxidation [M10(100)]	A6NC98	A6NC98 [1365-1385]	2173.99
[E].RQGGVQPQAGDGAQTPKEE.[K]	1xBenArg-43 [R1(100)]	Q9BRZ2	Q9BRZ2 [404-422]	1909.89
[D].VYLDITDRLCFAILYSRPKSASNVHYFSID.[N]	1xCarbamidomethyl [C10]; 1xBenArg-43 [R8(96.2)]	O60729	O60729 [48-77]	3520.75
[E].APEGVDPPRRHHRHRD.[K]	1xBenArg-43 [R]	Q00975	Q00975 [841-856]	1888.93
[E].EQMKEIIRMCSHHRQTMLFSATMTD.[E]	1xCarbamidomethyl [C10]; 1xBenArg-43 [R]	Q96GQ7	Q96GQ7 [383-407]	3038.37
[E].ASAGSGTPRATATSTTASPLRD.[G]	1xBenArg-43 [R21(93.9)]	Q96KS0	Q96KS0 [57-78]	2032.98
[D].SRGAAATTTTTEHRFFRRSVICDSNATALE.[L]	1xCarbamidomethyl [C22]; 3xBenArg-43 [R2(99.8); R]	Q9H4A3	Q9H4A3 [65-94]	3197.47
[E].QNVQRSMRGGYIGSTYFERCLK.[-]	1xCarbamidomethyl [C20]; 2xBenArg-43 [R19(100); R]	P61081	P61081 [162-183]	2564.19
[E].TSRFRQQRPLEFRRLE.[S]	2xBenArg-43 [R13(87.2); R14(87.2)]	Q15773	Q15773 [200-215]	2033.06
[D].DFAVTTPAGIQRSTHAIE.[E]	1xBenArg-43 [R12(100)]	Q6UX39	Q6UX39 [181-198]	1870.92
[E].LSDRGIGVFSTGTGASGIQSLSRE.[V]	2xBenArg-43 [R4(100); R23(100)]	Q53TQ3	Q53TQ3 [685-708]	2309.11
[E].KHFCARVHHAASGRVLE.[V]	1xCarbamidomethyl [C4]; 2xBenArg-43 [R6(100); R14(100)]	Q96C23	Q96C23 [254-270]	1888.91
[E].SGRKRRKKRPKPGGAGGKGMRIVD.[D]	2xBenArg-43 [R]	Q9BRD0	Q9BRD0 [30-53]	2506.41
[D].RGAKGLRGDPGAPGVDSSIE.[G]	2xBenArg-43 [R1(100); R7(100)]	A6NMZ7	A6NMZ7 [1502-1521]	1852.89
[E].GLRRQSPPASGEVNLGPNKMVVD.[L]	2xBenArg-43 [R3(100); R4(100)]; 1xOxidation [M20(100)]	Q969X0	Q969X0 [102-124]	2351.15
[D].RGVTRFQENASEGKAPAE.[D]	1xBenArg-43 [R]	P78332	P78332 [858-875]	1903.91
[E].KRAKSGPEAALYSHPLPE.[S]	1xBenArg-43 [R2(100)]	Q9NYD6	Q9NYD6 [118-135]	1907.99
[D].AQGTPQPNITWHKDGQALTRLE.[N]	1xBenArg-43 [R20(100)]	Q8NDA2	Q8NDA2 [3527-3548]	2418.2
[D].VNDNPPVFTRASYRVTVPED.[T]	2xBenArg-43 [R10(100); R14(100)]	Q96JQ0	Q96JQ0 [2595-2614]	2190.02
[E].KSRHYGETKMNQRSSRSHTIFRMILESRE.[K]	1xBenArg-43 [R13(83.4)]; 1xOxidation [M23(95.3)]	Q02224	Q02224 [187-215]	3537.74
[D].PGPGPAPPPEGAQEAAPAPRPPPE.[P]	1xBenArg-43 [R20(100)]	Q86XN8	Q86XN8 [28-51]	2241.08
[D].SGKYILTVENSSGSKSAFVNVRVLD.[T]	1xBenArg-43 [R22(100)]	Q8WZ42	Q8WZ42 [22853-22877]	2627.36
[D].ITALVGSVGLEVITRVHKD.[V]	1xBenArg-43 [R15(100)]	Q96HP0	Q96HP0 [968-986]	1964.11
[E].EPAPKHTARSLHPAMLPAADGAGPR.[-]	2xBenArg-43 [R9(100); R25(100)]; 1xOxidation [M15(100)]	P17542	P17542 [307-331]	2478.21
[E].RQSSPSGSEQLVRRESCGSSVLTD.[F]	1xCarbamidomethyl [C17]; 1xBenArg-43 [R13(95.1)]	O15231	O15231 [450-473]	2579.2
[D].SVGPPGPPGPAGGPGAKGPRGE.[R]	1xBenArg-43 [R20(100)]	Q99715	Q99715 [2745-2766]	1852.92
[E].GNVVNGMIARQMVDMLVE.[S]	1xBenArg-43 [R10(100)]; 1xOxidation [M7(100)]	P21817	P21817 [4032-4049]	1948.92
[E].ELSRLAGYGPRTVTPAMVE.[G]	2xBenArg-43 [R4(100); R11(100)]	Q9P1Y5	Q9P1Y5 [1181-1199]	1960.96
[D].PYGTVAFAQMVYRVQE.[P]	1xBenArg-43 [R13(100)]	Q8WXG9	Q8WXG9 [2348-2363]	1815.86
[D].RSGALHPGDHILSIDGTSME.[H]	1xBenArg-43 [R1(100)]; 1xOxidation [M19(100)]	Q9C0E4	Q9C0E4 [287-306]	2065.95
[E].PQLCPRSEGPHLSPRPE.[E]	1xCarbamidomethyl [C4]; 1xBenArg-43 [R6(97.6)]	O14686	O14686 [732-748]	1913.92
[E].ELQPGHPRAWPPSPGRFRVE.[E]	3xBenArg-43 [R8(100); R16(100); R18(100)]	Q9P266	Q9P266 [919-938]	2184.04
[D].LGPAGTPIVPRARKRGPGVAPE.[G]	2xBenArg-43 [R11(97.9); R13(97.9)]	Q96NA8	Q96NA8 [65-86]	2110.17
[E].YEYQVWAVNSAGKAPSSWTWCRTGPAPPE.[G]	1xCarbamidomethyl [C21]; 1xBenArg-43 [R22(100)]	O75445	O75445 [4708-4736]	3252.47
[D].IVTGGISPVRDLDRLLQD.[M]	2xBenArg-43 [R10(100); R14(100)]	P50851	P50851 [1492-1509]	1880.99
[D].RKQNDQRKVSQGRLAPRPPPVE.[K]	4xBenArg-43 [R1(100); R7(100); R13(100); R17(100)]	Q9Y6F6	Q9Y6F6 [251-272]	2384.21
[E].FRVERTPLPSAPVLPE.[L]	2xBenArg-43 [R2(100); R5(100)]	O43347	O43347 [246-261]	1721.9
[E].TLCGLKMKLKRKRASSVLPE.[H]	1xCarbamidomethyl [C3]; 1xBenArg-43 [R13(96.8)]	A6NLX3	A6NLX3 [85-104]	2272.29
[D].SLGSNPFLTRNQIPRTPE.[N]	1xBenArg-43 [R15(100)]	Q7Z4H7	Q7Z4H7 [569-586]	1984.01
[E].GRVVGRQLMHKALDRVEE.[H]	3xBenArg-43 [R2(100); R6(100); R15(100)]	Q5T124	Q5T124 [305-322]	1963.98
[E].PSPSSSSLALMSRPAQVPQASGE.[Q]	1xBenArg-43 [R13(100)]	O60336	O60336 [1113-1135]	2241.07
[D].LKSNTEYHKYQSNSIQIQWFWRALRSFD.[Q]	1xBenArg-43 [R25(97.1)]	Q7Z6Z7	Q7Z6Z7 [4262-4289]	3502.72
[E].ADGARSAVVAAGGGSSGQVTSNGSIGRDPPAE.[T]	1xBenArg-43 [R5(94.6)]	O96005	O96005 [7-38]	2855.34
[D].SPQPRHGSPGRRKGRAE.[R]	1xBenArg-43 [R]	Q8TAP8	Q8TAP8 [52-68]	1829.95
[D].TNEFIQRAAGQSLRAMVE.[N]	1xBenArg-43 [R14(100)]	Q6ZUX3	Q6ZUX3 [584-601]	1977.97
[E].GLGSAAHGSQPDLRRIVELPAPAD.[F]	1xBenArg-43 [R]	Q6P2E9	Q6P2E9 [557-580]	2384.22
[E].SGGGVVRPGGSLRLSCAASGFTFD.[D]	1xCarbamidomethyl [C16]; 1xBenArg-43 [R]	A0A0C4DH32	A0A0C4DH32 [26-49]	2312.1
[E].RIGSGVERMGAGMGFGLERMAAPID.[R]	1xBenArg-43 [R1(95.7)]; 1xOxidation [M]	P52272	P52272 [478-502]	2551.21
[E].EARPAPGLGPGAYNNTALFE.[E]	1xBenArg-43 [R3(100)]	Q9NYQ7	Q9NYQ7 [2795-2814]	2001.96
[D].SQGPIQRRSARPPRAKE.[K]	3xBenArg-43 [R11(99); R14(99); R]	Q96MC4	Q96MC4 [152-168]	1804.92
[D].SRVGGIMRGEKNYYFRGAAGD.[H]	1xBenArg-43 [R2(99.9)]	Q9Y4F4	Q9Y4F4 [36-56]	2261.08
[E].GNLTLEGVTRGQSGTYGCRVE.[D]	1xCarbamidomethyl [C18]; 2xBenArg-43 [R10(100); R19(100)]	P50895	P50895 [320-340]	2167.98
[D].LGSLNGTFVNDVRIPE.[Q]	1xBenArg-43 [R13(100)]	Q5SW79	Q5SW79 [60-75]	1687.85
[D].ADRPLSKMNRAVNGETLKTGGD.[N]	2xBenArg-43 [R3(100); R10(100)]; 1xOxidation [M8(100)]	Q5SW79	Q5SW79 [694-715]	2260.08
[E].RLGIPMSVLMGANIASE.[V]	1xBenArg-43 [R1(100)]; 2xOxidation [M6(100); M10(100)]	P21695	P21695 [139-155]	1747.86
[D].GRSNSQVRHSYIDLQAGGGARSTD.[A]	1xBenArg-43 [R21(93.3)]	A8MVW0	A8MVW0 [660-683]	2489.18
[E].RREGLIQARSIGAQKAKLGQVLIYLD.[A]	3xBenArg-43 [R1(100); R2(100); R9(100)]	Q86SF2	Q86SF2 [276-301]	2767.52
[E].GIGEICLWGRTIFMGYLNME.[D]	1xCarbamidomethyl [C6]; 1xBenArg-43 [R10(100)]; 1xOxidation [M19(98.2)]	Q96GR2	Q96GR2 [514-533]	2333.07
[D].EQSWVPSWVDVTPVSRAE.[A]	1xBenArg-43 [R16(100)]	Q8IVC4	Q8IVC4 [73-90]	2028.95
[D].SLRGAVAGAPKTALETE.[S]	1xBenArg-43 [R3(100)]	P48681	P48681 [1472-1488]	1627.85
[E].LPGRGTPALEGARPAE.[A]	1xBenArg-43 [R]	A0A1W2PR82	A0A1W2PR82 [251-266]	1548.8
[E].SVTTQVERLETQLHLE.[Q]	1xBenArg-43 [R8(100)]	Q03001	Q03001 [3614-3629]	1839.93
[E].VTALTSQTEMLRAQVSALE.[S]	1xBenArg-43 [R12(100)]	Q9UDT6	Q9UDT6 [839-857]	2005.02
[E].PMRFGHVYMGNSRVSMTGYKGTFTLHVPQDTE.[R]	1xBenArg-43 [R13(99.9)]	O75339	O75339 [504-535]	3600.67
[D].DRSRYSAGPGREPSGIIE.[A]	1xBenArg-43 [R]	Q8TAE7	Q8TAE7 [208-225]	1903.91
[E].DINLIRGTGSGGQLQDLD.[C]	1xBenArg-43 [R6(100)]	P08240	P08240 [277-294]	1828.89
[D].GGPRGAGDPGGAGASSGPGAPAEPRVRE.[V]	2xBenArg-43 [R]	Q7Z7M0	Q7Z7M0 [2541-2568]	2401.1
[E].GTVELRRPGQSHAAVLWME.[Y]	1xBenArg-43 [R]	Q9NVM4	Q9NVM4 [598-616]	2094.04
[D].RAPVRGPGSPPPPPAREDPD.[S]	2xBenArg-43 [R1(100); R5(100)]	Q5T230	Q5T230 [237-256]	1978.95
[E].VLRNMGFAAKAMKSVHE.[N]	1xBenArg-43 [R3(100)]	Q96CF2	Q96CF2 [105-121]	1845.93
[E].ARPAPAQKPAQLKEEKME.[E]	1xBenArg-43 [R2(100)]; 1xOxidation [M17(100)]	P21127	P21127 [254-271]	1995.02
[D].ASGGCGGSRRGAGPGVGARAE.[S]	1xCarbamidomethyl [C5]; 1xBenArg-43 [R]	Q6IEE7	Q6IEE7 [241-261]	1843.85
[E].DEVPKASGAPPAGLGSARE.[T]	1xBenArg-43 [R18(100)]	Q8N3D4	Q8N3D4 [322-340]	1765.86
[E].LNISKSVTREDAPHFLKE.[Q]	1xBenArg-43 [R9(100)]	Q56UN5	Q56UN5 [168-185]	2041.06
[D].LITTCYGGRNRKVAE.[A]	1xCarbamidomethyl [C5]; 2xBenArg-43 [R9(100); R11(100)]	P21695	P21695 [261-275]	1651.8
[E].TEQLREQSRRPPSQNFARGE.[R]	2xBenArg-43 [R]	Q8N4Y2	Q8N4Y2 [218-237]	2300.09
[E].DIHSAPSLRDYILSSGQD.[H]	1xBenArg-43 [R9(100)]	Q6ZQW0	Q6ZQW0 [323-340]	1930.9
[E].PEPAAVEVPAGRVLSARE.[L]	1xBenArg-43 [R12(97.9)]	Q7Z6J9	Q7Z6J9 [5-22]	1804.94
[D].AKAHRRNKKDVNLSKTE.[K]	1xBenArg-43 [R]	Q9Y2E8	Q9Y2E8 [479-495]	1952.07
[E].RNTAGGSNFDGLRPNGKGVPMD.[Q]	2xBenArg-43 [R1(100); R13(100)]	P32019	P32019 [254-275]	2173.98
[E].WSQREIVSVAMAQALEE.[V]	1xBenArg-43 [R4(100)]	Q92805	Q92805 [472-488]	1903.91
[D].ICGKTFACQSALDIHYRSHTKE.[R]	2xCarbamidomethyl [C2; C8]; 1xBenArg-43 [R17(100)]	Q9NSC2	Q9NSC2 [1005-1026]	2579.2
[D].APASPPQASRFQRPGRRMSE.[G]	4xBenArg-43 [R10(100); R13(100); R16(100); R17(100)]	Q9BZ71	Q9BZ71 [501-520]	2053.92
[E].FSLPDLVNLGHTWVFAITRHHNRVPREGRPE.[A]	3xBenArg-43 [R19(98.9); R]	Q9BR09	Q9BR09 [99-129]	3521.76
[D].LRDFNQVASQLLEHPE.[N]	1xBenArg-43 [R2(100)]	Q96E66	Q96E66 [64-79]	1852.91
[E].TAQRLSQRRRGKSSEAVPE.[K]	2xBenArg-43 [R]	Q5RGS3	Q5RGS3 [15-33]	2070.06
[E].ESPGKRLDAGLTNGFGGARSE.[Q]	2xBenArg-43 [R6(100); R19(100)]	O95696	O95696 [813-833]	2032.95
[D].RSPRPQRHIMSRSPMVE.[R]	2xBenArg-43 [R4(98.8); R7(98.8)]	Q8N3V7	Q8N3V7 [524-540]	1977.96
[E].PERSPPNRKRPANEKATD.[D]	3xBenArg-43 [R3(100); R8(100); R10(100)]	Q9NZ63	Q9NZ63 [258-275]	1933.91
[D].RPSASISPSSASIAASHFDSME.[L]	1xBenArg-43 [R1(100)]	Q9NRF2	Q9NRF2 [445-466]	2191.98
[E].QYIKMNRGINDSKDLPE.[E]	1xBenArg-43 [R7(100)]	Q9Y6D6	Q9Y6D6 [851-867]	1977.96
[E].QSVPGALQFRLTSVDLE.[D]	1xBenArg-43 [R10(100)]	Q9Y6K5	Q9Y6K5 [123-139]	1816.93
[E].MSRAQESVGFLDPAPAANPGPRRRGRWVQPGVE.[L]	2xBenArg-43 [R24; R26]	O60336	O60336 [831-863]	3502.73
[E].TQRSVNDLTSQRAKLQTE.[N]	1xBenArg-43 [R3(97.8)]	P12883	P12883 [1266-1283]	2032.03
[E].PGRAGRSFTREIE.[A]	1xBenArg-43 [R]	P29322	P29322 [619-631]	1432.72
[D].PSGVRASVMVLPNSNTPAADLE.[V]	1xBenArg-43 [R5(100)]; 1xOxidation [M9(100)]	P54253	P54253 [375-396]	2198.06
[E].APRPRMSPATIAAKHGEE.[V]	1xBenArg-43 [R]; 1xOxidation [M6(100)]	Q765P7	Q765P7 [422-439]	1891.93
[E].PGVTSIEVRSPLSDSILGE.[Q]	1xBenArg-43 [R9(100)]	Q24JP5	Q24JP5 [606-624]	1912.97
[E].KGSRNMPGLSAATLASLGGTSSRRGSGD.[T]	2xBenArg-43 [R23(97.1); R24(97.1)]	Q32MZ4	Q32MZ4 [95-122]	2605.25
[E].PRTLNPSPAGWFVQQHPELE.[L]	1xBenArg-43 [R2(100)]	Q8N1F8	Q8N1F8 [398-417]	2260.1
[E].TLRRPGGPQYGIARE.[D]	1xBenArg-43 [R]	Q14289	Q14289 [409-423]	1627.86
[E].LRAGPQEERALLRQLKE.[V]	1xBenArg-43 [R]	Q96NA2	Q96NA2 [102-118]	1964.09
[E].VELHLRLRIPQVGHYVVVVE.[Y]	1xBenArg-43 [R]	Q16787	Q16787 [942-961]	2312.31
[E].SESAQKAAGNQMNDRKIQQE.[S]	1xBenArg-43 [R15(100)]; 1xOxidation [M12(100)]	Q5JRA6	Q5JRA6 [556-575]	2206
[D].RGTGGTAVMSFLKSVRD.[K]	1xBenArg-43 [R]	Q6ZQW0	Q6ZQW0 [393-409]	1738.88
[E].ARPAPGLGPGAYNNTALFEE.[S]	1xBenArg-43 [R2(100)]	Q9NYQ7	Q9NYQ7 [2796-2815]	2001.96
[E].APARRAPSSAQYLEEKSD.[Q]	1xBenArg-43 [R4(94)]	P57737	P57737 [872-889]	1932.93
[E].FPVTETPLVTARMILE.[S]	1xBenArg-43 [R12(100)]; 1xOxidation [M13(100)]	P13611	P13611 [513-528]	1789.93
[E].DVLDQNAVNPNTGAALHRE.[Y]	1xBenArg-43 [R18(100)]	Q9P2F8	Q9P2F8 [173-191]	1990.95
[E].PGGSRPGPGRSPQARGPSRSLE.[T]	2xBenArg-43 [R19(99.3); R]	Q96JG9	Q96JG9 [1130-1151]	2117.04
[E].AGRGSRGGVAVRAPSPE.[E]	2xBenArg-43 [R3(99.9); R6(97.9)]	Q9NS37	Q9NS37 [65-81]	1537.76
[E].FLEVSQLSFIPDLGRKGLE.[G]	1xBenArg-43 [R15(100)]	O14939	O14939 [188-206]	2105.12
[E].RVQCPLPSTQLPSPGTCVSQGPEE.[L]	2xCarbamidomethyl [C4; C17]; 1xBenArg-43 [R1(100)]	Q8IVF2	Q8IVF2 [4901-4924]	2581.19
[E].EPAPSSLQPGSPASPGPGRRLCSLD.[V]	1xCarbamidomethyl [C22]; 2xBenArg-43 [R19(100); R20(100)]	F5GYI3	F5GYI3 [122-146]	2447.14
[D].TTALSFFHMLNGAALRGEIE.[T]	1xBenArg-43 [R16(100)]; 1xOxidation [M9(100)]	P42704	P42704 [784-803]	2151.04
[D].ASPSKEERKRSRTPD.[R]	2xBenArg-43 [R]	Q9BUQ8	Q9BUQ8 [13-27]	1657.8
[E].SIDRTVMYYGLPFIQE.[A]	1xBenArg-43 [R4(100)]	Q07837	Q07837 [389-404]	1888.9
[E].ATTASRSGAGEEAMICSRIE.[A]	1xCarbamidomethyl [C16]; 1xBenArg-43 [R6(96.7)]	Q5H9R4	Q5H9R4 [1765-1784]	2053.92
[E].AQRGNKDAAINSLLQMGE.[E]	1xBenArg-43 [R3(100)]; 1xOxidation [M16(100)]	Q9H0E2	Q9H0E2 [255-272]	1888.91
[D].SPSRNKDSASGQKNKPREE.[R]	2xBenArg-43 [R4(100); R17(100)]	Q7Z6E9	Q7Z6E9 [1500-1518]	2028.95
[E].TVSRKTHDASGQLVLISQE.[L]	1xBenArg-43 [R4(100)]	Q9UDT6	Q9UDT6 [883-901]	2026.05
[E].EGGANQSPRFPSNLSGAVGE.[A]	1xBenArg-43 [R9(100)]	Q9NS84	Q9NS84 [76-95]	1930.88
[E].SRAVSLLTSPAAGIKTVDPLPLRE.[D]	1xBenArg-43 [R2(99.7)]	Q8TC05	Q8TC05 [576-599]	2448.37
[-].MLQRSPRAGPSRAQGRRE.[A]	1xBenArg-43 [R]; 1xOxidation [M1(100)]	A8MYJ7	A8MYJ7 [1-18]	2026.04
[E].RPAPGNAGPRRPPGD.[P]	1xBenArg-43 [R10(98.4)]	Q76NI1	Q76NI1 [218-232]	1471.74
[D].DSRVGGIMRGEKNYYFRGAAGD.[H]	2xBenArg-43 [R3(97.2); R9(97.2)]	Q9Y4F4	Q9Y4F4 [35-56]	2333.05
[E].PGPAGSGEPGLRQRVRRGRSRAD.[L]	4xBenArg-43 [R]	Q9Y2Y9	Q9Y2Y9 [137-159]	2260.09
[E].DRRSLLHLSSRLNGALRQE.[Q]	1xBenArg-43 [R]	Q14999	Q14999 [1003-1021]	2178.17
[D].LGGRGGVQVPAVDISSSLGGRAVE.[V]	2xBenArg-43 [R4(100); R21(100)]	Q09666	Q09666 [267-290]	2195.12
[E].RPAGSYLEAQAGPYATGPASHISPRAWRRPTIE.[S]	1xBenArg-43 [R]	Q8N5S9	Q8N5S9 [78-110]	3520.77
[E].PRDSPQPGQGHSPGATAAATGLPPEPE.[P]	1xBenArg-43 [R2(100)]	Q5TGY3	Q5TGY3 [204-230]	2579.2
[D].VNTNRSAFKYTRANNRTERD.[R]	2xBenArg-43 [R5(100); R12(97)]	Q68DH5	Q68DH5 [628-647]	2327.1
[E].GGPSAITGMGLCFRCLLFSFSGRSGVEGGRVD.[L]	2xCarbamidomethyl [C12; C15]; 1xBenArg-43 [R23(95.8)]; 1xOxidation [M9(100)]	Q9UK53	Q9UK53 [22-53]	3320.55
[E].SERNSNSSGDPGRQLTGAE.[R]	1xBenArg-43 [R13(99.9)]	O75052	O75052 [188-206]	1918.84
[E].ELGARTPRVGGSAHLLE.[R]	2xBenArg-43 [R5(100); R8(100)]	Q9NZ56	Q9NZ56 [488-504]	1676.85
[E].RGEAVAASGAAAAAAFGE.[S]	1xBenArg-43 [R1(100)]	Q8N128	Q8N128 [11-28]	1533.72
[E].AQRAGFGAEAEKLARRHQAIGE.[K]	2xBenArg-43 [R15(100); R16(100)]	Q9UL54	Q9UL54 [530-551]	2280.14
[E].QPLSRAAGRLSIHSLE.[A]	2xBenArg-43 [R5(100); R9(100)]	Q8NFA2	Q8NFA2 [149-164]	1648.85
[E].MFWRRLNEAAVTVSRE.[A]	2xBenArg-43 [R]	O95273	O95273 [51-66]	1878.91
[D].GPAPVGRFFTPAIRQGPE.[G]	1xBenArg-43 [R14(98.3)]	Q8TDP1	Q8TDP1 [40-57]	1853.95
[E].HTHSYVKISRPFLMKRLE.[N]	2xBenArg-43 [R10(100); R16(100)]	Q8IVI9	Q8IVI9 [395-412]	2156.12
[E].SKRALTGRDSGMEKYGSFE.[E]	2xBenArg-43 [R3(100); R8(100)]	O95425	O95425 [952-970]	2032.92
[E].PTRDILALKSLPRGLALGPSLAKE.[Q]	2xBenArg-43 [R3(100); R13(100)]	Q9H9D4	Q9H9D4 [47-70]	2430.39
[E].DGTAEAVVTCRNHHVAAALGLCPRE.[W]	2xCarbamidomethyl [C10; C22]; 2xBenArg-43 [R11(100); R24(100)]	Q2NKJ3	Q2NKJ3 [1079-1103]	2618.2
[D].GVYVSANGRMVIQLRPGRSPEPDGPAPAFLRQE.[S]	1xBenArg-43 [R31(92.2)]; 1xOxidation [M10(100)]	Q9Y4F5	Q9Y4F5 [835-867]	3537.79
[D].RGAPPLRTVRPYTVRVGDE.[N]	3xBenArg-43 [R7(98.8); R]	O95206	O95206 [472-490]	2010.02
[E].PQPGPRAPTYSVFRTVHTQGQWAYRE.[G]	3xBenArg-43 [R6(100); R14(100); R25(100)]	O95886	O95886 [716-741]	2900.35
[E].TQRGPGAPAGDELTRLSAAMLE.[G]	1xBenArg-43 [R3(100)]	Q9NT22	Q9NT22 [408-429]	2198.08
[E].KGERKRSLYSKCHIK.[-]	1xCarbamidomethyl [C12]; 2xBenArg-43 [R4(100); R6(100)]	A8MZ26	A8MZ26 [183-197]	1803.94
[E].ELRHTPELPLAPRPLKE.[G]	1xBenArg-43 [R13(100)]	Q9Y618	Q9Y618 [1432-1448]	1953.08
[E].GRIRAMRAARSLGERTVTE.[L]	4xBenArg-43 [R7(98.8); R10(100); R15(100); R]	Q5TC82	Q5TC82 [150-168]	1957.95
[E].RSEALRRQQLLQEQQLRE.[Q]	2xBenArg-43 [R6(98); R7(98)]	O95819	O95819 [366-383]	2195.14
[D].ISADLDGPPHRHSANARRWLE.[Q]	2xBenArg-43 [R]	Q7L5A8	Q7L5A8 [58-78]	2312.11
[E].VKDRQGRASDVVLGFAE.[L]	1xBenArg-43 [R7(98.4)]	Q96C23	Q96C23 [45-61]	1803.92
[E].GPAPNLFQLLVQIREEE.[A]	1xBenArg-43 [R14(100)]	Q8ND90	Q8ND90 [316-332]	1909.99
[E].SWKAPSERPGTSSGTFSPVRLDE.[S]	2xBenArg-43 [R8(100); R20(100)]	Q9NYI0	Q9NYI0 [364-386]	2405.11
[E].LVGRARPVGPRGPAGEGRLGVQE.[A]	4xBenArg-43 [R4(100); R6(100); R11(100); R18(100)]	A0A8V8TLL3	A0A8V8TLL3 [219-241]	2156.09
[E].VPRAQLPTHRPGLPRLSVRRGE.[F]	1xBenArg-43 [R3(100)]	A8MYA2	A8MYA2 [404-425]	2449.39
[E].LGSGAGLTGLAICKMCRPRAYIFSDPHSRILE.[Q]	2xCarbamidomethyl [C13; C16]; 1xBenArg-43 [R]; 1xOxidation [M15(100)]	P0C5J1	P0C5J1 [164-195]	3519.75
[E].LGEPRRPLRSPQRATSPHQGASPPHICSPATLD.[P]	1xCarbamidomethyl [C27]; 2xBenArg-43 [R]	H7BZ55	H7BZ55 [367-399]	3500.73
[D].GPEGPKGRAGPTGDPGPSGQAGE.[K]	1xBenArg-43 [R8(100)]	P12107	P12107 [811-833]	2032.92
[E].AGGATSVQIEMNKKREAE.[F]	1xBenArg-43 [R15(100)]	P12883	P12883 [1153-1170]	1875.91
[E].PAGVSPMPGTQKDTGRTEE.[Q]	1xBenArg-43 [R16(100)]; 1xOxidation [M7(100)]	Q6IBW4	Q6IBW4 [204-222]	1930.87
[E].KAERHGSRARGRALE.[R]	3xBenArg-43 [R8(98.4); R10(98.4); R12(98.4)]	P41229	P41229 [1442-1456]	1564.77
[D].RRPPYTARIYAAGFDASSNIFLGERAAKWRTPD.[G]	4xBenArg-43 [R]	Q8N2H9	Q8N2H9 [195-227]	3581.72
[E].VPGGSLSSLLRSVWGPLKD.[N]	1xBenArg-43 [R11(100)]	O95382	O95382 [725-743]	1925.04
[E].SPDQPKLNEQRTSTPSPNPPE.[Q]	1xBenArg-43 [R11(100)]	A4FU69	A4FU69 [487-507]	2276.07
[E].QKQEQGARLGRNHVEE.[L]	1xBenArg-43 [R]	O95382	O95382 [1023-1038]	1835.9
[E].RRPRGTATLSNGKLCGAGE.[P]	1xCarbamidomethyl [C15]; 3xBenArg-43 [R1(100); R2(100); R4(100)]	Q16099	Q16099 [879-897]	1871.88
[E].LAGTGSRGGTRELLPCGPE.[T]	1xCarbamidomethyl [C16]; 1xBenArg-43 [R]	Q76L83	Q76L83 [731-749]	1884.91
[E].AMGIPPPAIRWFRGE.[E]	1xBenArg-43 [R]	Q8NDA2	Q8NDA2 [2384-2398]	1654.84
[D].SALPPQRQDRFYSNCARLSGPAE.[L]	1xCarbamidomethyl [C15]; 2xBenArg-43 [R7(100); R10(98.1)]	Q96RT6	Q96RT6 [586-608]	2534.16
[D].QRGLVQPGVDQRGLVQPGVD.[Q]	2xBenArg-43 [R2(100); R12(100)]	Q9H0J4	Q9H0J4 [692-711]	2032.03
[E].SGSRSPTSNGGRSRAYMPPRSRSRD.[D]	3xBenArg-43 [R4(100); R]	Q86X29	Q86X29 [508-532]	2593.17
[D].TLGSSEPAHSASLSNMPSTPASTISAREE.[L]	1xBenArg-43 [R27(100)]; 1xOxidation [M16(100)]	Q9Y4F5	Q9Y4F5 [1353-1381]	2888.31
[E].RAVAGPRAPPRGPPRGPGE.[E]	3xBenArg-43 [R1(100); R7(99.9); R11(99.9)]	Q6NUI6	Q6NUI6 [371-389]	1765.89
[E].VDRMLALQPRLRLRLPLPHS.[-]	2xBenArg-43 [R10(97.4); R]; 1xOxidation [M4(100)]	Q8NBV8	Q8NBV8 [382-401]	2311.3
[E].ASAGSGTPRATATSTTASPLRDGFGGQDGGE.[L]	1xBenArg-43 [R9(95.9)]	Q96KS0	Q96KS0 [57-87]	2837.28
[E].PLAGGKPGADGGSLEAVRLGPSSGLLVD.[W]	1xBenArg-43 [R18(100)]	Q8N201	Q8N201 [1593-1620]	2547.33
[E].ISTGQRTVNFKINRE.[L]	2xBenArg-43 [R6(100); R14(100)]	Q5T160	Q5T160 [81-95]	1676.85
[D].SSPGISLSSSRGPGRSAAEE.[L]	1xBenArg-43 [R]	P54132	P54132 [1295-1314]	1888.89
[D].AGTTVLNLQPRARRFLPE.[Q]	3xBenArg-43 [R11(100); R13(100); R14(100)]	Q9UBY0	Q9UBY0 [700-717]	1909.99
[D].VSRSLSARQLARMSESSPE.[S]	3xBenArg-43 [R3(100); R8(100); R12(100)]	Q8NCQ7	Q8NCQ7 [280-298]	1961.9
[D].RGGGAPRGGGRGGTSAGRGRE.[R]	2xBenArg-43 [R]	Q9HCE5	Q9HCE5 [408-428]	1839.88
[E].RVGAGAPVYMAAVLE.[Y]	1xBenArg-43 [R1(100)]; 1xOxidation [M10(100)]	Q6FI13	Q6FI13 [43-57]	1476.74
[E].PELTLAELRQRLIHFSAKD.[V]	2xBenArg-43 [R9(100); R11(100)]	Q8NBP7	Q8NBP7 [404-422]	2151.13
[E].PGEMGLRGQVGPPGDPGLPGRTGAPGPQGPPGSATAKGE.[R]	1xBenArg-43 [R21(100)]; 1xOxidation [M4(100)]	Q02388	Q02388 [1259-1297]	3577.73
[D].LRPGGTVDPYARVSVSTQAGHRHE.[T]	3xBenArg-43 [R2(100); R12(100); R22(100)]	Q8NBV8	Q8NBV8 [144-167]	2461.16
[E].KNAVSHRFRALLE.[L]	1xBenArg-43 [R9(99.5)]	Q9BY32	Q9BY32 [172-184]	1497.82
[D].SRGGRRAPGRGQQGLTRE.[A]	2xBenArg-43 [R]	Q99575	Q99575 [826-843]	1852.94
[E].DAPAARRPKAPPGPARAPPGQPAE.[P]	3xBenArg-43 [R6(100); R7(100); R16(100)]	Q8IX07	Q8IX07 [608-631]	2246.11
[E].SQQQLLETQRRRIE.[E]	2xBenArg-43 [R]	Q5JU85	Q5JU85 [32-45]	1698.87
[E].LNRMIQRLRAEIE.[NG]	2xBenArg-43 [R3(100); R7(100)]	P12035	P12035 [421-433]	1555.81
[E].SLEAALTHNAEVPRRRAQE.[A]	2xBenArg-43 [R]	Q15027	Q15027 [133-151]	2062.02
[E].NIISSMRPQVKSLGMND.[T]	1xBenArg-43 [R7(100)]	Q9UFH2	Q9UFH2 [2892-2908]	1846.9
[E].AQEELAGLQRHWRAQLE.[V]	2xBenArg-43 [R10(100); R13(100)]	Q9UDT6	Q9UDT6 [692-708]	1948.94
[E].TPAPSLAELTLEPVHRRPE.[L]	1xBenArg-43 [R16(98.6)]	Q93015	Q93015 [52-70]	2070.09
[D].AAPARFVTAGSNVTLRCAAASRPPADITWSLADPAE.[A]	1xCarbamidomethyl [C17]; 3xBenArg-43 [R5(100); R16(100); R22(100)]	Q86VR7	Q86VR7 [412-447]	3581.71
[D].AGLGSRNEGGKLGNPKNRNPAFMNRAYPKPHPGK.[-]	3xBenArg-43 [R6(100); R18(100); R25(100)]	Q6ZTQ4	Q6ZTQ4 [852-885]	3501.73
[E].RAAARGDTFSALTSVARALAPE.[R]	3xBenArg-43 [R1(100); R5(100); R17(100)]	Q7Z4N8	Q7Z4N8 [23-44]	2102.03
[E].ITISSKFRGKYISIMPLGAIHLE.[F]	1xBenArg-43 [R8(100)]; 1xOxidation [M15(100)]	Q969R2	Q969R2 [647-669]	2547.39
[E].CRRFQGLRARPSPARSE.[E]	1xCarbamidomethyl [C1]; 2xBenArg-43 [R]	Q16099	Q16099 [925-941]	1957.97
[E].QFQRMQGVSMRDSTGFKDRSLSGSLRKNSSPSD.[S]	2xBenArg-43 [R]; 1xOxidation [M]	Q70EL1	Q70EL1 [1135-1167]	3619.68
[E].KPQVRERGPYVYRE.[F]	2xBenArg-43 [R13(99.3); R]	Q8WTV0	Q8WTV0 [83-96]	1690.84
[E].GAQPLSRPESGASTPGGPAE.[P]	1xBenArg-43 [R7(100)]	Q9BXA9	Q9BXA9 [288-307]	1822.85
[D].RLRVTSAEIKLGKNRTE.[A]	2xBenArg-43 [R15(98.9); R]	Q8N4X5	Q8N4X5 [646-662]	1885.04
[E].RPEFQAVQRGPRPGARKSAD.[P]	4xBenArg-43 [R1(100); R9(100); R12(100); R16(100)]	Q96C28	Q96C28 [73-92]	2050.97
[E].GSPERAQGMATLVFSRSCKPE.[E]	1xCarbamidomethyl [C18]; 2xBenArg-43 [R5(100); R16(100)]	A0A0J9YY54	A0A0J9YY54 [478-498]; [540-560]	2222.01
[E].GRGTIGISGAGEISGLPSSE.[L]	1xBenArg-43 [R2(100)]	P16112	P16112 [1680-1699]	1801.88
[E].SLPTQRKEELLQALRE.[F]	2xBenArg-43 [R6(100); R15(100)]	Q9NVH0	Q9NVH0 [514-529]	1824.96
[E].PRSAPAMEPDGRGAWAHSRAALD.[R]	1xBenArg-43 [R19(94.9)]; 1xOxidation [M7(100)]	Q99728	Q99728 [20-42]	2392.11
[E].AFISGLLDKIRGMQKLSTPQKK.[-]	1xBenArg-43 [R11(100)]; 1xOxidation [M13(100)]	Q96C90	Q96C90 [126-147]	2432.36
[E].FLVGSSPGGSGRALCMVCGAEIRAPSADTARSHILE.[Q]	2xCarbamidomethyl [C15; C18]; 3xBenArg-43 [R12(100); R23(100); R31(100)]; 1xOxidation [M16(100)]	Q9BUA3	Q9BUA3 [77-112]	3616.66
[D].VEKCKRAQTLDRHAFLE.[L]	1xCarbamidomethyl [C4]; 1xBenArg-43 [R6(98.7)]	Q6IMI6	Q6IMI6 [75-91]	2058.04
[E].ATLEVRGSRCLRLSAFREE.[L]	1xCarbamidomethyl [C10]; 4xBenArg-43 [R6(100); R9(100); R12(100); R17(100)]	Q96FL8	Q96FL8 [16-34]	2077.96
[E].KGAIDKDNVNQARLE.[Q]	1xBenArg-43 [R13(100)]	Q8ND90	Q8ND90 [278-292]	1627.83
[E].IDTLRRRPKIGSSSQRPIKLKE.[A]	3xBenArg-43 [R]	Q5T5J6	Q5T5J6 [80-101]	2449.37
[E].KQMSSLKERVKSLQAD.[T]	1xBenArg-43 [R9(100)]	Q8IUD2	Q8IUD2 [592-607]	1804.95
[E].RNAVMVPSAGSGIPGAPAEWTPVPGME.[T]	1xBenArg-43 [R1(100)]; 1xOxidation [M26(96.1)]	Q9NQT8	Q9NQT8 [1141-1167]	2651.25
[E].KEGAFVYSDHSPMRTFNKWRSGE.[P]	1xBenArg-43 [R20(95.9)]; 1xOxidation [M13(100)]	Q9BWP8	Q9BWP8 [210-232]	2702.23
[D].FIHHSSLNRHMRSHTGQKPNEYQEYE.[K]	1xBenArg-43 [R9(94.5)]; 1xOxidation [M11(100)]	P17017	P17017 [112-137]	3198.44
[E].SAIAEGGASRFSASSGGGGSRGAPQHYPKTAGNSE.[F]	1xBenArg-43 [R10(96.2)]	P78344	P78344 [3-37]	3263.49
[E].AARAGAEEGGQGQAAGGQQVAE.[Q]	1xBenArg-43 [R3(100)]	Q13459	Q13459 [1064-1085]	1969.88
[D].QPLFRGADRYDFAIMIPPGGTE.[C]	2xBenArg-43 [R5(100); R9(100)]	Q8WW62	Q8WW62 [33-54]	2365.11
[E].RLMVTMLTERERLLE.[T]	2xBenArg-43 [R10(100); R12(100)]	O75145	O75145 [30-44]	1803.92
[E].PRVASNVCWAFSSLAEAAYE.[A]	1xCarbamidomethyl [C8]; 1xBenArg-43 [R2(100)]	Q14974	Q14974 [464-483]	2184.99
[D].SSVGEKLGAAAADAVTGRTE.[E]	1xBenArg-43 [R18(100)]	Q9H4A3	Q9H4A3 [33-52]	1846.9
[D].RAHANGSVRRGHKNDATE.[T]	1xBenArg-43 [R]	Q9NZR2	Q9NZR2 [2101-2118]	1932.94
[E].TSRAAVPPGTVVPTEAAAPTE.[V]	1xBenArg-43 [R3(100)]	Q7L311	Q7L311 [172-192]	1979
[E].QQQSVSPRAHCESKPRGFPE.[E]	1xCarbamidomethyl [C11]; 1xBenArg-43 [R8(97.7)]	A0A096LP49	A0A096LP49 [929-948]	2282.06
[E].KNQRVPADMIFLRTSE.[K]	2xBenArg-43 [R4(100); R13(100)]; 1xOxidation [M9(100)]	O75110	O75110 [165-180]	1834.89
[E].LRKPDGTVLLSTKAIVEPE.[K]	1xBenArg-43 [R2(100)]	P35590	P35590 [387-405]	2023.13
[E].SLNRAVLAAMDATKLE.[Y]	1xBenArg-43 [R4(100)]; 1xOxidation [M10(100)]	Q96P71	Q96P71 [115-130]	1675.86
[D].IQSVMTEIRRSLGE.[I]	1xBenArg-43 [R]; 1xOxidation [M5(100)]	P53618	P53618 [472-485]	1591.8
[E].KARAAGMKGKGRRESESSRSSRRPSGRSPTSTE.[K]	1xBenArg-43 [R]; 1xOxidation [M7(100)]	A1L390	A1L390 [461-493]	3520.77
[E].GLPTNSTSDSRPKSSSPIRLPE.[M]	2xBenArg-43 [R11(100); R19(100)]	Q9Y2I7	Q9Y2I7 [1699-1720]	2240.09
[E].KRSSTRPPAEMEPGKGE.[Q]	1xBenArg-43 [R6(98.1)]	Q3YEC7	Q3YEC7 [532-548]	1813.87
[D].GRAAPGPRATPLRRAE.[S]	2xBenArg-43 [R2(92.9); R8(92.9)]	O95180	O95180 [1182-1197]	1589.84
[-].MIRNGRGAAGGAEQPGPGGRRAVRVWCD.[G]	1xCarbamidomethyl [C27]; 2xBenArg-43 [R]	Q99447	Q99447 [1-28]	2865.36
[E].AGAPAPGRPSPATAAVPSSQPKTE.[A]	1xBenArg-43 [R8(100)]	Q8IY33	Q8IY33 [466-489]	2202.1
[E].VQSSAKEVTQLRHGVQE.[L]	1xBenArg-43 [R12(100)]	P35527	P35527 [363-379]	1852.94
[E].RNGRMRVKAIFSHAAGDNSTLLSFKE.[G]	1xBenArg-43 [R6(99.8)]; 1xOxidation [M5(100)]	Q9UQB8	Q9UQB8 [373-398]	2878.46
[E].GAGPVERPPVRGKTGKFKD.[D]	1xBenArg-43 [R11(97.1)]	Q8NG27	Q8NG27 [130-148]	1953.06
[E].AKGTQTGVEQPRLPAGPANRPPE.[P]	2xBenArg-43 [R12(100); R20(100)]	Q96T58	Q96T58 [3392-3414]	2285.14
[D].RCLVGPRAPAPRDPGD.[S]	1xCarbamidomethyl [C2]; 1xBenArg-43 [R12(90.4)]	Q9H425	Q9H425 [72-87]	1690.83
[D].VQASRALRSHNLKE.[T]	2xBenArg-43 [R5(100); R8(100)]	Q6NUN7	Q6NUN7 [424-437]	1522.79
[E].ETLKSDRQYKFWSQISQGHLSYKHKGQRE.[V]	1xBenArg-43 [R28(97)]	Q8TAX9	Q8TAX9 [168-196]	3521.76
[E].GSRKNPARTCRDLRLSHPE.[W]	1xCarbamidomethyl [C10]; 4xBenArg-43 [R3(100); R8(100); R11(100); R14(100)]	P08123	P08123 [1154-1172]	2077.95
[D].SVKTKRVSARTNKARAPE.[T]	2xBenArg-43 [R]	Q9H0B3	Q9H0B3 [278-295]	1913.04
[E].KKDNPNRGNVNPRKIKTRKE.[E]	1xBenArg-43 [R]	Q9Y6W5	Q9Y6W5 [182-201]	2349.31
[E].NAAGVGPASGISRLIKCRE.[P]	1xCarbamidomethyl [C17]; 1xBenArg-43 [R13(98.3)]	Q8WZ42	Q8WZ42 [29158-29176]	1912.99
[E].GARGAPGPAGPPGDPGLMGERGE.[D]	1xBenArg-43 [R21(100)]; 1xOxidation [M18(100)]	P12109	P12109 [488-510]	2075.95
[E].TSSAKDVPAGSLRTALNE.[L]	1xBenArg-43 [R13(100)]	Q6ZP65	Q6ZP65 [404-421]	1773.89
[D].AKDLIRTAVGQTRLLMKE.[R]	1xBenArg-43 [R13(97.6)]; 1xOxidation [M16(100)]	Q15398	Q15398 [463-480]	2016.12
[D].QLDAQERAARCTRRTSGSKTGRE.[T]	1xCarbamidomethyl [C11]; 4xBenArg-43 [R22(100); R]	Q7Z3B3	Q7Z3B3 [1053-1075]	2462.11
[E].GKQRSAAQPSTSPAE.[V]	1xBenArg-43 [R4(100)]	Q14789	Q14789 [2861-2875]	1471.7
[E].TFGGRVPRPAFVHYDKE.[E]	1xBenArg-43 [R]	Q8IZL8	Q8IZL8 [755-771]	1932.96
[D].LRGNQLQTLPYVGFLE.[H]	1xBenArg-43 [R2(100)]	Q9H5Y7	Q9H5Y7 [190-205]	1804.95
[E].TQERERVLAHFSQRYFQCNPE.[A]	1xCarbamidomethyl [C18]; 1xBenArg-43 [R]	A5PKW4	A5PKW4 [622-642]	2652.23
[E].PGQTGPAGARGPAGPPGKAGE.[D]	1xBenArg-43 [R10(100)]	P08123	P08123 [123-143]	1786.87
[E].KDGVLNKVIKSNIRLGKLE.[E]	1xBenArg-43 [R14(100)]	Q96ST8	Q96ST8 [633-651]	2081.23
[E].ATLQHEATAATLRKKQAD.[S]	1xBenArg-43 [R13(100)]	Q9UKX3	Q9UKX3 [1185-1202]	1910
[D].RKTGSVGSWGAARGPSGTD.[T]	1xBenArg-43 [R1(100)]	Q9UPQ9	Q9UPQ9 [417-435]	1803.86
[E].ADGPRRTLQVDSRTQRSGRSPSVSPD.[R]	4xBenArg-43 [R5(93.7); R6(93.7); R13(93.7); R16(93.7)]	Q9UPA5	Q9UPA5 [122-147]	2653.22
[E].QLLGSGSREPRQNPPCAPGAGGPLPAAGSD.[S]	1xCarbamidomethyl [C16]; 2xBenArg-43 [R8(100); R11(100)]	P19622	P19622 [120-149]	2828.32
[E].GSIDRIPMRLWVMHGAVMFGRE.[F]	2xBenArg-43 [R21(99.8); R]; 2xOxidation [M18(97.5); M]	Q5BKX6	Q5BKX6 [42-63]	2504.18
[E].KRREQALERISTAKTE.[V]	3xBenArg-43 [R2(100); R3(100); R9(100)]	Q8IZD2	Q8IZD2 [596-611]	1786.91
[E].GAGPAAGLDVRAARRE.[A]	2xBenArg-43 [R11(99.2); R]	Q9BXK1	Q9BXK1 [34-49]	1480.74
[D].TGPKGDRGFDGLPGLPGE.[K]	1xBenArg-43 [R7(100)]	P25940	P25940 [544-561]	1726.83
[D].VQTVAQRLKFRLNLYE.[L]	1xBenArg-43 [R7(98.2)]	P49720	P49720 [60-75]	1935.07
[E].MQRAQRMRVSSGERWIKGD.[K]	2xBenArg-43 [R6(92.5); R8(92.5)]; 2xOxidation [M1(100); M7(100)]	Q13427	Q13427 [366-384]	2237.04
[E].WRVAAGAAVRIGSVLAVFE.[A]	1xBenArg-43 [R10(100)]	Q9Y5B0	Q9Y5B0 [35-53]	1929.06
[D].MLRIPRTAQDRLAKLQE.[A]	3xBenArg-43 [R3(100); R6(100); R11(100)]	Q92833	Q92833 [683-699]	1909.99
[D].RGAQHRAEGDQRPRRAAAE.[P]	2xBenArg-43 [R]	A8MZ36	A8MZ36 [135-153]	2045.99
[E].PVSAVSSDITFPMRGRRGMKD.[W]	2xBenArg-43 [R17(98.7); R]; 1xOxidation [M19(99.9)]	O60241	O60241 [730-750]	2237.06
[D].LLSPESGSLVRQLEVRIKE.[L]	1xBenArg-43 [R16(100)]	Q13023	Q13023 [1071-1089]	2110.18
[D].KDEFPGVRTYGIRD.[T]	1xBenArg-43 [R8(98.3)]	P16112	P16112 [224-237]	1609.79
[D].PNLNQPVWMKPCRINSSYFRRVKNPNNLDE.[I]	1xCarbamidomethyl [C12]; 2xBenArg-43 [R13(94.9); R]	Q5VT06	Q5VT06 [2991-3020]	3600.74
[E].ASGVSPSSLPRSSPEAVVRE.[W]	1xBenArg-43 [R11(100)]	Q8IWN7	Q8IWN7 [940-959]	1968.99
[D].QETGAVVWTAGSQGPAMRDNRAVSLCQQE.[W]	1xCarbamidomethyl [C26]; 1xBenArg-43 [R18(96.8)]; 1xOxidation [M17(100)]	Q9NX65	Q9NX65 [197-225]	3119.42
[D].CRVPTQKSYSSSETLKAYDHD.[S]	1xCarbamidomethyl [C1]; 1xBenArg-43 [R2(100)]	Q9NT68	Q9NT68 [32-52]	2429.09
[E].QRSGASDGERGPPPARLQGPE.[E]	2xBenArg-43 [R10(99.9); R16(99.9)]	Q86SH2	Q86SH2 [204-224]	2075.96
[D].IKRTPNNVVSTPAPSPD.[A]	1xBenArg-43 [R3(100)]	Q8WWI1	Q8WWI1 [946-962]	1749.9
[E].LTRYSPAVGLHAAVTLRLE.[F]	1xBenArg-43 [R17(97)]	P98161	P98161 [3854-3872]	2024.12
[D].QPNTHQLLAMALRLRE.[S]	2xBenArg-43 [R13(100); R15(100)]	Q58DX5	Q58DX5 [666-681]	1804.93
[E].SHKRAHAGPGAFKCPDCPFSARQWPE.[V]	2xCarbamidomethyl [C14; C17]; 1xBenArg-43 [R4(97.5)]	Q9H4Z2	Q9H4Z2 [1036-1061]	2951.35
[D].RTGMNYMKVRTGVRHAVRGLME.[E]	4xBenArg-43 [R1(100); R10(100); R14(100); R18(100)]	Q8WVM7	Q8WVM7 [1170-1191]	2390.12
[E].PRESVFTNERFPLRMSRRGMVRKSRAWVLE.[K]	4xBenArg-43 [R10(98.1); R]	O43709	O43709 [225-254]	3518.76
[E].GEPGAGVTPASTPPSCRYRRLTGD.[S]	1xCarbamidomethyl [C16]; 3xBenArg-43 [R17(100); R19(100); R20(100)]	Q96G27	Q96G27 [188-211]	2373.05
[E].ALRNSSLGTRATDMPWKMRRFAKLDMSARLE.[L]	2xBenArg-43 [R3(95); R10(87.4)]	Q5VT25	Q5VT25 [851-881]	3522.77
[D].NYGPGPSLRPPNVACWRD.[G]	1xCarbamidomethyl [C15]; 2xBenArg-43 [R9(100); R17(100)]	Q9Y520	Q9Y520 [163-180]	1969.87
[D].RTVFVGNLEARVREE.[I]	3xBenArg-43 [R1(100); R11(100); R13(100)]	P57052	P57052 [10-24]	1645.8
[D].GATGLPGMKGEKGARGPNGSVGE.[K]	1xBenArg-43 [R15(100)]; 1xOxidation [M8(100)]	P39059	P39059 [670-692]	2100
[D].TTPARAFTMRPRAQALCAVPRP.[-]	1xCarbamidomethyl [C17]; 3xBenArg-43 [R]	Q8TAV3	Q8TAV3 [469-490]	2339.15
[E].RGRKRPCGPGEHGQRIE.[W]	1xCarbamidomethyl [C7]; 2xBenArg-43 [R5(97.9); R]	Q5T280	Q5T280 [4-20]	1903.92
[E].PGLQGRPGELGPQGPTGPPGAKGQE.[G]	1xBenArg-43 [R6(100)]	Q8NFW1	Q8NFW1 [882-906]	2339.16
[E].SLKTMLAVGWTVERTKE.[G]	1xBenArg-43 [R14(100)]	Q15413	Q15413 [2675-2691]	1906
[D].RGQGASRPHAPGTPAGRVRPE.[L]	4xBenArg-43 [R1(100); R7(100); R17(100); R19(100)]	Q8TDD1	Q8TDD1 [802-822]	1981.92
[E].HVSLRSPSIRNVQELKE.[A]	2xBenArg-43 [R5(100); R10(100)]	P12109	P12109 [673-689]	1905.99
[D].RAEIEKSPGGGRVGAAKGE.[K]	1xBenArg-43 [R12(97.4)]	Q86US8	Q86US8 [197-215]	1825.94
[E].SRKSARTTSPEPRKPSPSESPE.[P]	3xBenArg-43 [R2(100); R6(100); R13(100)]	Q96JM3	Q96JM3 [267-288]	2282.07
[E].YIRMVAEWRLSRGVE.[E]	3xBenArg-43 [R3(100); R9(100); R12(100)]	Q96J02	Q96J02 [737-751]	1735.82
[E].ARFSNLYVGTNGIISTQDFPRE.[T]	1xBenArg-43 [R2(94.8)]	Q14112	Q14112 [70-91]	2442.19
[D].RGGPGGMFRGGRGGDRGGFRGGRGMD.[R]	1xBenArg-43 [R1(99.9)]; 1xOxidation [M25(96.3)]	Q01844	Q01844 [581-606]	2553.17
[E].EKRYADAQLSCQGRGGTLSMPKD.[E]	1xCarbamidomethyl [C11]; 2xBenArg-43 [R3(100); R14(100)]; 1xOxidation [M20(100)]	Q9BWP8	Q9BWP8 [160-182]	2498.12
[D].PRGSGSLLRQGAEGAPSPNYD.[D]	1xBenArg-43 [R2(99.9)]	P22681	P22681 [436-456]	2085.98
[E].VASLADRASRARDSNMVRAAAE.[L]	3xBenArg-43 [R7(99.2); R10(99.2); R12(93.9)]; 1xOxidation [M16(100)]	A7E2V4	A7E2V4 [1339-1360]	2204.01
[D].APGTPPRRPASPSALGELGLPVSPGSAQRTPWSARE.[T]	3xBenArg-43 [R29(99.7); R35(96.9); R]	Q5T230	Q5T230 [32-67]	3521.75
[E].ARKQSSSLGEQVQTLRGEVAD.[L]	1xBenArg-43 [R2(100)]	Q5TZA2	Q5TZA2 [1780-1800]	2216.12
[D].GRTRGDGTQTAQRTRAD.[R]	1xBenArg-43 [R]	Q96L96	Q96L96 [822-838]	1803.87
[D].IARYTEVANNVQKE.[E]	1xBenArg-43 [R3(100)]	Q9P225	Q9P225 [991-1004]	1591.8
[E].KDAARGALSRPVMEGALGTPRAE.[A]	3xBenArg-43 [R5(100); R10(100); R21(100)]; 1xOxidation [M13(100)]	Q8N283	Q8N283 [506-528]	2240.07
[D].PAAGAAPFRFVARPVRFPRE.[H]	1xBenArg-43 [R]	Q8NB15	Q8NB15 [27-46]	2169.17
[E].AHQWFLKHEARPLAE.[L]	1xBenArg-43 [R11(100)]	P29590	P29590 [154-168]	1789.9
[E].PPAGPAPHVRCRLDIKPD.[D]	1xCarbamidomethyl [C11]; 2xBenArg-43 [R10(100); R12(100)]	C9J069	C9J069 [176-193]	1909.95
[D].ALRFDFAQPQHSHVPRE.[P]	2xBenArg-43 [R3(100); R16(100)]	Q8TEQ8	Q8TEQ8 [77-93]	1948.92
[E].RTKGNKSSYHRLSELVE.[H]	1xBenArg-43 [R1(98.4)]	Q92539	Q92539 [842-858]	1961.01
[D].AQAERAAAANGPKRRSPE.[K]	1xBenArg-43 [R]	Q96QZ7	Q96QZ7 [1336-1353]	1836.93
[E].PQNRTSAYSLEHADLGAGYYRKYFYGKE.[H]	2xBenArg-43 [R4(100); R21(100)]	Q96FS4	Q96FS4 [200-227]	3198.47
[E].MMRRRAPGNDRFPGLNE.[N]	1xBenArg-43 [R5(95.3)]; 2xOxidation [M1(100); M2(100)]	Q8NF50	Q8NF50 [1378-1394]	2005.93
[E].RLESANRRLASKTQE.[A]	2xBenArg-43 [R1(99); R8(99)]	Q9Y2J4	Q9Y2J4 [397-411]	1672.85
[E].FRVGRLKHERVKVPRGE.[S]	3xBenArg-43 [R2(100); R5(100); R10(100)]	Q9ULT8	Q9ULT8 [2123-2139]	1934.05
[E].VVNRRGHTQSADWWSFGVLMFE.[M]	2xBenArg-43 [R4(100); R5(100)]; 1xOxidation [M20(100)]	P51812	P51812 [239-260]	2552.15
[E].RTPRKKEPPRASPPGGLAE.[P]	3xBenArg-43 [R1(100); R4(100); R10(100)]	O60341	O60341 [58-76]	1914.98
[D].PLGGGDPTARHIE.[M]	1xBenArg-43 [R10(100)]	Q7Z333	Q7Z333 [1464-1476]	1276.62
[E].ELGGSSRVPVGGGPEATLSISD.[V]	1xBenArg-43 [R7(100)]	O15209	O15209 [339-360]	2041.99
[D].SPQAARDGKRGVGSAGWPD.[R]	2xBenArg-43 [R6(100); R10(100)]	Q7Z591	Q7Z591 [1193-1211]	1825.84
[E].AQQRAQAALDKANASRGQVE.[Q]	1xBenArg-43 [R4(98.3)]	P55268	P55268 [1487-1506]	2069.04
[D].IITSEPVARAHSVAHAGLE.[F]	1xBenArg-43 [R9(100)]	Q9P281	Q9P281 [1049-1067]	1914.99
[D].VPQAEVGRGRREPAPAQPE.[E]	2xBenArg-43 [R8; R10]	Q8N6I1	Q8N6I1 [22-40]	1957.96
[D].QVRTVVMRPSVSWEKAGPE.[E]	2xBenArg-43 [R3(100); R8(100)]; 1xOxidation [M7(100)]	Q8TE82	Q8TE82 [31-49]	2086.02
[E].LQEAVRWTEMIRASRE.[NH]	1xBenArg-43 [R]	O60271; Q9UPT6	O60271 [525-540]; Q9UPT6 [545-560]	1931.96
[D].HKGRKRTRRRTASVKE.[G]	4xBenArg-43 [R6(100); R8(100); R9(100); R10(100)]	Q9NRA8	Q9NRA8 [247-262]	1793.95
[E].LKHAHHRPQAQPAPAQAPQPAQPPATGPRLPPED.[L]	2xBenArg-43 [R7(100); R29(100)]	Q13887	Q13887 [51-84]	3520.77
[D].KKFDVDKRAMNLGD.[F]	1xBenArg-43 [R8(100)]	Q9UPQ9	Q9UPQ9 [1093-1106]	1593.79
[D].PPYTHTIQKQRMEYGPRPAD.[T]	2xBenArg-43 [R11(100); R17(100)]; 1xOxidation [M12(100)]	Q12929	Q12929 [600-619]	2315.06
[D].KATGAPGAGPGVRRRQRSLEE.[I]	1xBenArg-43 [R13(98.3)]	Q02318	Q02318 [39-59]	2150.14
[E].HSVEGAQRAAAIARQKAE.[I]	2xBenArg-43 [R8(100); R14(100)]	Q9BR39	Q9BR39 [368-385]	1806.9
[E].GRGSASSGGAAAGAGVGGLSGPE.[S]	1xBenArg-43 [R2(100)]	Q96JE7	Q96JE7 [982-1004]	1786.82
[E].EGKKWQAKIEGIRNKLKE.[K]	1xBenArg-43 [R13(100)]	O15078	O15078 [1914-1931]	2112.18
[E].PSRSFSSAHRHLSRRNGLSRLCQSRTALSE.[D]	1xCarbamidomethyl [C22]; 4xBenArg-43 [R10(98.4); R14(98.4); R15(98.4); R]	Q96RG2	Q96RG2 [37-66]	3281.56
[E].SKPAATTRSSGGGGGGGGKRGGKKDD.[S]	2xBenArg-43 [R8(100); R20(100)]	Q9Y4W6	Q9Y4W6 [99-124]	2260.08
[D].QELGHLNNHHGGSSSSGGSRAPAPASAPPGPSE.[E]	1xBenArg-43 [R20(100)]	Q9Y6C2	Q9Y6C2 [256-288]	3104.41
[E].PPNPTNERYTLHQNWARFSYFYKE.[Q]	2xBenArg-43 [R8(100); R17(100)]	Q75V66	Q75V66 [263-286]	2972.35
[E].KGASRIDEKSSKAKVND.[F]	1xBenArg-43 [R5(100)]	Q14008	Q14008 [1815-1831]	1789.93
[E].KLQTNNVGKKKRPIE.[D]	1xBenArg-43 [R12(100)]	Q05BV3	Q05BV3 [1347-1361]	1709.99
[D].HHLAPSFYFVAFYYHGDHPVANSLRVD.[V]	1xBenArg-43 [R25(100)]	P0C0L4	P0C0L4 [535-561]	3116.47
[E].EPPSRRRPFFSLQQIE.[E]	2xBenArg-43 [R]	Q9H4Z2	Q9H4Z2 [715-730]	1900.94
[D].FRYIWGGFAYLQDMVE.[Q]	1xBenArg-43 [R2(100)]	P78363	P78363 [601-616]	1951.89
[E].RSNVVITRMKDRIGTLEKE.[H]	1xBenArg-43 [R]; 1xOxidation [M9(100)]	Q86UP2	Q86UP2 [368-386]	2218.19
[E].AEPVRTLAEHSYAVSSVAE.[A]	1xBenArg-43 [R5(100)]	Q8NAP3	Q8NAP3 [212-230]	1972.95
[E].PELPADVSRFAALMSCRSRQPIICND.[V]	2xCarbamidomethyl [C16; C24]; 1xBenArg-43 [R9(99.7)]	Q96EL1	Q96EL1 [258-283]	2960.41
[E].GYSVGRGGRWRGTSRPPE.[A]	2xBenArg-43 [R]	Q9NXZ2	Q9NXZ2 [42-59]	1888.89
[E].NLGRGNVRPFPVTMTGAICEQCGGQINGGD.[I]	2xCarbamidomethyl [C19; C22]; 2xBenArg-43 [R4(100); R8(100)]	Q7Z3G6	Q7Z3G6 [112-141]	3089.38
[D].ASIRLPRWRTLRSIVE.[R]	1xBenArg-43 [R]	Q8NHY5	Q8NHY5 [155-170]	1910.1
[D].KPRGSGSGGGGHRDGRGTGD.[A]	1xBenArg-43 [R]	Q8NDT2	Q8NDT2 [56-75]	1824.83
[D].TSPITAKVKRNVSERKD.[H]	1xBenArg-43 [R]	Q9NYI0	Q9NYI0 [1019-1035]	1886.03
[D].AGVRKMTAPVRVMKRGLE.[N]	3xBenArg-43 [R4(100); R11(100); R15(100)]	Q9Y546	Q9Y546 [216-233]	1869.98
[D].SPTRPTLRGSEEPTLKHE.[A]	2xBenArg-43 [R4(100); R8(100)]	Q7RTP6	Q7RTP6 [1649-1666]	1948.95
[D].RGAPQEGGAQRTAGAGLPGGPQE.[E]	2xBenArg-43 [R1; R11]	Q0VDD7	Q0VDD7 [249-271]	2075.96
[D].SVSGSQRISSIYAREALIE.[I]	1xBenArg-43 [R14(100)]	Q14683	Q14683 [962-980]	2023.03
[D].RRVIRGNTYALQTGPLLGRPD.[S]	3xBenArg-43 [R5(99.9); R19(100); R]	Q86UC2	Q86UC2 [195-215]	2224.16
[D].TQGTSHRWPITILSFRE.[F]	2xBenArg-43 [R7(100); R16(100)]	Q9Y2G1	Q9Y2G1 [1099-1115]	1942.95
[D].PMRGGPMRGGPGPGPGPYHRGRGGRGGNE.[P]	1xBenArg-43 [R]	Q96QC0	Q96QC0 [686-714]	2828.33
[E].TLGSSEPAGGALRQRPTCSSS.[-]	1xCarbamidomethyl [C18]; 2xBenArg-43 [R13(100); R15(100)]	Q96G97	Q96G97 [378-398]	2032.91
[E].IPERGTRTGAAATPE.[E]	2xBenArg-43 [R4(100); R7(100)]	Q8N6M5	Q8N6M5 [105-119]	1440.69
[E].LSARQMHLARFLRMLLRLADE.[F]	3xBenArg-43 [R4(99.9); R10(99.9); R13(97.9)]	Q06609	Q06609 [238-258]	2411.25
[E].ATPGARRLLRITKRTGMKE.[E]	1xBenArg-43 [R]	O75152	O75152 [501-519]	2112.21
[E].SLFRSFAPGMSTFRVLYNLEVLSSKLMPTADD.[D]	2xBenArg-43 [R4(100); R14(100)]; 1xOxidation [M10(92.3)]	Q9UPU5	Q9UPU5 [1160-1191]	3522.71
[E].RSGAPAAGSDQVHSWMLATSQALD.[T]	1xBenArg-43 [R1(100)]; 1xOxidation [M16(100)]	Q9NUU6	Q9NUU6 [15-38]	2429.1
[E].TVSRAGSSLQKKRKKRKHLRKKRE.[E]	3xBenArg-43 [R4(95.3); R20(95.2); R23(99.8)]	O60231	O60231 [110-133]	2776.63
[D].QSLSMTSNTILSADRPSRLSPD.[F]	2xBenArg-43 [R15(100); R18(100)]; 1xOxidation [M5(100)]	Q15648	Q15648 [1542-1563]	2306.07
[E].IQSLASDHSGRSHDRPPRRSRSRSPD.[Q]	3xBenArg-43 [R]	Q07157	Q07157 [292-317]	2828.33
[E].VRDWLASTFTRQMGMMLRRSDE.[K]	1xBenArg-43 [R]; 1xOxidation [M13(93.9)]	Q14123	Q14123 [102-123]	2659.24
[D].RGPIGFRGPPGIPGAPGKAGD.[R]	1xBenArg-43 [R7(100)]	Q14050	Q14050 [246-266]	1931.01
[E].ERPGPGPGEVRIAFRISNGRE.[P]	3xBenArg-43 [R2(98.8); R]	Q6PJ61	Q6PJ61 [250-270]	2165.05
[E].DSPPCCPRFHFMPRFVRFLPD.[G]	2xCarbamidomethyl [C5; C6]; 2xBenArg-43 [R8(96.3); R14(96.3)]	Q9NRR4	Q9NRR4 [671-691]	2592.15
[E].GRGLYATATVISSPSTE.[E]	1xBenArg-43 [R2(100)]	Q9Y4G8	Q9Y4G8 [1211-1227]	1666.82
[E].FRERALRARWVEAD.[A]	3xBenArg-43 [R2(100); R4(99.2); R]	Q8TF30	Q8TF30 [185-198]	1645.79
[E].KGYFRAEKDPPSMACTRPPSAPRNVVFNINE.[T]	1xCarbamidomethyl [C15]; 2xBenArg-43 [R5(99.8); R]; 1xOxidation [M13(100)]	Q9UF33	Q9UF33 [314-344]	3478.64
[E].FLGKREVPCPPGTEGQGAQKWVRNISYFRLD.[G]	1xCarbamidomethyl [C9]; 2xBenArg-43 [R23(99.8); R29(99.8)]	Q9Y4B4	Q9Y4B4 [756-786]	3519.74
[E].YRKKPHRPSPAKTNKE.[R]	1xBenArg-43 [R]	Q9NYL2	Q9NYL2 [773-788]	1894.03
[E].ICGKSFCLRSSLNRHCMVHTAE.[K]	3xCarbamidomethyl [C2; C7; C16]; 2xBenArg-43 [R9(100); R14(100)]; 1xOxidation [M17(100)]	Q9UK12	Q9UK12 [261-282]	2593.13
[E].CTIHFRVQGDNYGFVTYRYAE.[E]	1xCarbamidomethyl [C1]; 1xBenArg-43 [R]	Q5VV67	Q5VV67 [1572-1592]	2553.15
[D].AVTDTIDIAPNQRVGTKRYMAPE.[V]	2xBenArg-43 [R13(100); R18(100)]	P36896	P36896 [362-384]	2460.2
[D].DSVFTRSSQCSRGLERYISQE.[E]	1xCarbamidomethyl [C10]; 1xBenArg-43 [R]	Q5VUA4	Q5VUA4 [189-209]	2462.13
[D].PQGARGPEGSLLPSPPPSQERE.[H]	1xBenArg-43 [R]	O95359	O95359 [84-105]	2243.09
[D].PQTKNCTLSIRDARMSDAGRYFFRME.[K]	1xCarbamidomethyl [C6]; 2xBenArg-43 [R11(97.5); R14(97.5)]; 1xOxidation [M25(99.7)]	Q9Y286	Q9Y286 [101-126]	3080.39
[D].GGPAGYFLSSGHTRPDGAPALESPRIE.[I]	2xBenArg-43 [R14(100); R25(100)]	O95644	O95644 [95-121]	2653.24
[D].LSRPPDSYSGLGRAGATAAASEIKRE.[E]	3xBenArg-43 [R3(100); R13(100); R25(100)]	P15923	P15923 [475-500]	2531.21
[E].ERAARLRTASVPLD.[A]	3xBenArg-43 [R2(100); R5(100); R7(100)]	Q96DV4	Q96DV4 [120-133]	1425.71
[E].LQDGIGQRQTVVRTLNATGE.[E]	1xBenArg-43 [R]	P11532	P11532 [2148-2167]	2113.09
[E].AKRQRFLSELAHLE.[E]	2xBenArg-43 [R3(100); R5(100)]	P54296	P54296 [99-112]	1611.84
[E].EQQMRMHARVSRARHE.[R]	2xBenArg-43 [R]; 1xOxidation [M6(97.7)]	Q86UR5	Q86UR5 [372-387]	1951.89
[D].VEATVPMLQRTKSRIE.[Q]	2xBenArg-43 [R10(100); R14(100)]	Q8IWT6	Q8IWT6 [205-220]	1771.91
[E].KMDLVTYFGKRPPGVLHCTTKFCDYGKAPGAE.[E]	2xCarbamidomethyl [C18; C23]; 1xBenArg-43 [R11(100)]	P09543	P09543 [235-266]	3600.73
[E].IVDHWRGPEGHPLHE.[V]	1xBenArg-43 [R6(100)]	Q9Y375	Q9Y375 [101-115]	1735.82
[D].EGARAGRLRARRRYLVERARD.[A]	1xBenArg-43 [R]	Q9BQC3	Q9BQC3 [260-280]	2484.38
[E].PKDRGSTLPRRQPPRD.[Y]	2xBenArg-43 [R4(100); R]	Q9NYQ7	Q9NYQ7 [3114-3129]	1789.92
[E].QRREQASVGEAFRTVE.[D]	1xBenArg-43 [R]	Q86UK5	Q86UK5 [686-701]	1819.89
[D].DNSNGTYEKMQNSAPRKQRGQRKE.[R]	3xBenArg-43 [R16(100); R19(100); R22(100)]; 1xOxidation [M10(100)]	Q8NEZ4	Q8NEZ4 [175-198]	2709.21
[E].RRVLDSEGQLRLVGSGLHTVE.[A]	2xBenArg-43 [R1(96.7); R2(96.7)]	Q9Y6C2	Q9Y6C2 [502-522]	2235.16
[D].PSNLRRSGTISTSAAAAAAALE.[A]	1xBenArg-43 [R5(98)]	O95071	O95071 [1749-1770]	2072.06
[E].ATPSSRPNRMASNIFGPTE.[E]	1xBenArg-43 [R6(98.1)]; 1xOxidation [M10(100)]	Q9H910	Q9H910 [34-52]	2005.93
[E].SVLYHLTSSISDGTKKGRE.[K]	1xBenArg-43 [R18(100)]	Q5CZC0	Q5CZC0 [3505-3523]	2035.03
[E].KEAYTQILRERLRE.[S]	3xBenArg-43 [R9(100); R11(100); R13(100)]	Q8IZS6	Q8IZS6 [38-51]	1675.84
[D].RLSGLADQMVARGNLGVYQETRE.[R]	3xBenArg-43 [R1(100); R12(100); R22(100)]; 1xOxidation [M9(100)]	O95400	O95400 [201-223]	2450.14
[E].VSAHLQMEVERLIVQSYVLE.[H]	1xBenArg-43 [R11(100)]	Q4G0P3	Q4G0P3 [1547-1566]	2300.18
[D].RIGKGSFGEVYKGID.[N]	1xBenArg-43 [R1(100)]	O00506	O00506 [25-39]	1582.81
[E].ADKPYSSGSRSRPSSRPSSVYGLD.[L]	1xBenArg-43 [R]	Q9Y6V0	Q9Y6V0 [4279-4302]	2513.19
[E].VGRAGGAVSTYVSVDPATGAIYALRSFD.[Y]	2xBenArg-43 [R3(100); R25(100)]	O95206	O95206 [541-568]	2714.32
[D].SIMTALSPYASLAVNNIRLIKD.[K]	1xBenArg-43 [R18(100)]	P52756	P52756 [246-267]	2347.26
[E].EPKRPVPAERGSSSGTPKLIQRALLRGTALLASLGLGRD.[L]	1xBenArg-43 [R4(92.5)]	Q16584	Q16584 [622-660]	4025.26
[D].GSQKKQDTEAARKQPGTGGFQIQQD.[T]	1xBenArg-43 [R12(100)]	Q96DU7	Q96DU7 [248-272]	2660.29
[D].CGKSFGRSTTLVQHRRTHTGEKPYECPE.[C]	2xCarbamidomethyl [C1; C26]; 3xBenArg-43 [R7(100); R15(100); R16(100)]	Q6ZNH5	Q6ZNH5 [195-222]	3189.42
[E].WQTPVISEPFRSRFSRCSSVADSGD.[T]	1xCarbamidomethyl [C17]; 1xBenArg-43 [R]	Q6P2H3	Q6P2H3 [33-57]	2828.29
[D].IPDGHRAPPPLVQRSSSTRSID.[T]	2xBenArg-43 [R6(99); R]	Q6P1L5	Q6P1L5 [372-393]	2300.15
[E].SNGLHRWWQDLCSVFATNDKLE.[V]	1xCarbamidomethyl [C12]; 1xBenArg-43 [R6(100)]	Q86W28	Q86W28 [685-706]	2633.21
[-].MALFPAFAGLSEAPDGGSSRKE.[L]	1xAcetyl [N-Term]; 1xBenArg-43 [R20(100)]	Q9H7Z3	Q9H7Z3 [1-22]	2237.04
[E].PRPAPTGTPRQPRE.[A]	1xBenArg-43 [R2(100)]	Q7Z3E5	Q7Z3E5 [729-742]	1516.79
[E].MFAQTIETVLRRIKVTFLDTVVRVE.[H]	3xBenArg-43 [R11(100); R12(100); R23(100)]	Q2TAZ0	Q2TAZ0 [155-179]	2835.51
[E].QHEVSVNKRISFAVSE.[A]	1xBenArg-43 [R9(100)]	O94986	O94986 [890-905]	1786.9
[D].PAAAASPCRAAAGGQGSAVAAE.[A]	1xCarbamidomethyl [C8]; 1xBenArg-43 [R9(100)]	Q9GZT9	Q9GZT9 [120-141]	1897.87
[D].DKEATMTNISGQRMRMGIKNRNE.[A]	1xBenArg-43 [R21(88.8)]; 1xOxidation [M]	Q7Z2Y8	Q7Z2Y8 [1176-1198]	2653.25
[D].APGALAQTAAPGPGRKE.[L]	1xBenArg-43 [R15(100)]	Q9HBH0	Q9HBH0 [3-19]	1548.8
[E].QDRRMMFPPPGQSYPDSTLPPQRE.[D]	3xBenArg-43 [R3(100); R4(100); R23(100)]	A0A2R8YE69	A0A2R8YE69 [603-626]	2701.18
[D].AEASRHLQEHRLGLTPE.[A]	1xBenArg-43 [R5(97.7)]	Q6UVK1	Q6UVK1 [329-345]	1900.95
[E].AQKQSIESGSIAGGEHLCFMGSGRE.[E]	1xCarbamidomethyl [C18]; 1xBenArg-43 [R24(100)]	Q9NUY8	Q9NUY8 [382-406]	2593.17
[D].RASPSRKATMAGGLANLQD.[L]	1xBenArg-43 [R1(94)]	Q6P0Q8	Q6P0Q8 [1667-1685]	1900.95
[E].YSILSGNDRTSFLMDSKSGVITLSNHRKQRME.[P]	2xBenArg-43 [R27(99.7); R30(99.7)]; 1xOxidation [M31(99.6)]	Q8TDW7	Q8TDW7 [2431-2462]	3600.73
[E].GPNQDLPRRLRGPQKDE.[L]	2xBenArg-43 [R8(98.6); R11(98.6)]	Q9H467	Q9H467 [195-211]	1889.94
[D].HMLRGMPLSLAEKRSLRE.[K]	3xBenArg-43 [R4(100); R14(100); R17(100)]	Q7Z403	Q7Z403 [163-180]	1994.99
[E].SLTPDGSKWSTSLMQTLGNHSRGEQD.[S]	1xBenArg-43 [R22(100)]	Q5SZL2	Q5SZL2 [117-142]	2789.27
[D].SVVGRSSVGERRTLAQSRRLSE.[R]	3xBenArg-43 [R]	Q8NF50	Q8NF50 [426-447]	2301.17
[D].RQPGALTQGHSCSRKMNASRCLSE.[E]	2xCarbamidomethyl [C12; C21]; 3xBenArg-43 [R1(100); R14(100); R20(100)]	Q8NGA4	Q8NGA4 [14-37]	2602.13
[E].RIGDSLFGAREKTSMKTGAE.[A]	2xBenArg-43 [R1(100); R10(100)]; 1xOxidation [M15(100)]	Q5JY77	Q5JY77 [463-482]	2083.99
[E].ELAALMPDPRATIRE.[G]	1xBenArg-43 [R14(98.4)]	Q9BPX1	Q9BPX1 [194-208]	1639.84
[E].SVHPNIYAIYDLIERIE.[D]	1xBenArg-43 [R15(100)]	Q96P47	Q96P47 [42-58]	2002.02
[E].LDTNLPANRVPAGLE.[K]	1xBenArg-43 [R9(100)]	A6NHG4	A6NHG4 [6-20]	1536.79
[D].QAPNFSRLLSNVTVME.[G]	1xBenArg-43 [R7(100)]	Q6ZP82	Q6ZP82 [1407-1422]	1762.87
[E].TVAKMYISELKNIRLRLE.[E]	1xBenArg-43 [R]	Q9UPN3	Q9UPN3 [1044-1061]	2134.19
[E].VRTQGPILTASGKNPVME.[L]	1xBenArg-43 [R2(100)]; 1xOxidation [M17(100)]	Q96SI9	Q96SI9 [500-517]	1870.96
[E].ARTHNLRRRMGCPTPKCENE.[K]	2xCarbamidomethyl [C12; C17]; 3xBenArg-43 [R2(100); R]	Q9UGL1	Q9UGL1 [251-270]	2354.03
[E].ARAALNQALEMKRQGKRE.[K]	3xBenArg-43 [R2(100); R13(100); R17(100)]; 1xOxidation [M11(100)]	Q9BVA6	Q9BVA6 [106-123]	1956.97
[E].RRGTKGISQAEIRVAMNVGKLE.[A]	3xBenArg-43 [R1(100); R2(100); R13(100)]; 1xOxidation [M16(100)]	Q12789	Q12789 [378-399]	2300.18
[D].RSQTVSHGGAREQGQTQTQPGSGQRWMQVSNPE.[A]	1xBenArg-43 [R11(85.4)]; 1xOxidation [M27(100)]	Q9UBG3	Q9UBG3 [362-394]	3582.64
[E].RAARLAKEAKSETSGPQIKE.[L]	2xBenArg-43 [R1(100); R4(100)]	Q9Y266	Q9Y266 [87-106]	2084.09
[-].MLRTAGRDGLCRLSTYLE.[E]	1xCarbamidomethyl [C11]; 1xBenArg-43 [R3]	P59046	P59046 [1-18]	2069.02
[E].NMLLLALLSQARKTQKTVLKD.[A]	1xBenArg-43 [R12(100)]; 1xOxidation [M2(100)]	Q9HCM1	Q9HCM1 [581-601]	2357.35
[D].GGLDGVGAPRGRLQSSPSLD.[D]	2xBenArg-43 [R10(100); R12(100)]	Q495M9	Q495M9 [334-353]	1852.89
[E].KGGPDALRVRSGDVVE.[L]	1xBenArg-43 [R10(98.8)]	O15068	O15068 [1068-1083]	1611.83
[E].LARAGSRASEGQGSGLGGQLSE.[V]	2xBenArg-43 [R3(100); R7(100)]	Q9H987	Q9H987 [361-382]	2001.94
[E].ASPGPPGPRRGAGAGGPRE.[E]	1xBenArg-43 [R]	Q9UMN6	Q9UMN6 [1038-1056]	1700.85
[D].KGDPRTGAGGGGGSPCTKATPGSEPKGAAE.[G]	1xCarbamidomethyl [C16]; 1xBenArg-43 [R5(100)]	P31277	P31277 [210-239]	2712.25
[E].SRHPGPGSFGRGGSLGLGGGGGMGPREAE.[P]	1xBenArg-43 [R2(98.9)]	Q15768	Q15768 [261-289]	2651.24
[E].EVVAGPAPAHAKEGLRHFLD.[R]	1xBenArg-43 [R16(100)]	Q969U6	Q969U6 [288-307]	2071.06
[D].TINEPILLCRFPVE.[I]	1xCarbamidomethyl [C9]; 1xBenArg-43 [R10(100)]	O43776	O43776 [430-443]	1657.85
[D].TLRTHPERIAGRGIRIRD.[I]	2xBenArg-43 [R15(97.9); R17(97.9)]	P78363	P78363 [138-155]	2031.11
[E].RGASGRKGQGRGPHMLSTAVRIHLD.[P]	1xBenArg-43 [R21(86.4)]	Q2TAZ0	Q2TAZ0 [1031-1055]	2614.37
[E].IDTPGGVGRAGTAARRDSRGNE.[K]	3xBenArg-43 [R]	Q6ZS02	Q6ZS02 [172-193]	2083.95
[E].PVAARSTSIIATIGPASRSVE.[R]	1xBenArg-43 [R5(98)]	P30613	P30613 [82-102]	2040.1
[E].KNQRPRKQTSAPAE.[P]	1xBenArg-43 [R]	Q03164	Q03164 [812-825]	1567.82
[D].SRPAAGRGPPRPLQLPD.[R]	1xBenArg-43 [R]	Q8N1G1	Q8N1G1 [465-481]	1741.93
[D].MLRGLSPRESSLALNYAAGPRGIID.[L]	1xBenArg-43 [R8(98.2)]	Q9Y618	Q9Y618 [1709-1733]	2614.37
[E].DLGFGGIQVRSRPVIIQELE.[N]	2xBenArg-43 [R10(100); R12(100)]	Q9UPZ6	Q9UPZ6 [1435-1454]	2140.12
[E].FVEQLRKEGVFAKE.[V]	1xBenArg-43 [R6(100)]	P49327	P49327 [661-674]	1636.86
[E].EPGAAPGSPPDSPGRTLRRLRAE.[R]	2xBenArg-43 [R]	Q96C34	Q96C34 [64-86]	2301.15
[E].KSRNAARSRRGKE.[N]	4xBenArg-43 [R3(100); R7(100); R9(100); R10(100)]	Q99742	Q99742 [49-61]	1343.64
[D].MNKLSGGGGRRTRVE.[G]	1xBenArg-43 [R]	P29353	P29353 [111-125]	1574.81
[E].QRRLATPEGGRGIRPGTPPAHD.[A]	3xBenArg-43 [R2(100); R3(100); R11(98)]	Q86SQ6	Q86SQ6 [218-239]	2210.08
[D].RRLPGSQAPPALVSSSQSLLE.[W]	1xBenArg-43 [R]	Q8N3D4	Q8N3D4 [1025-1045]	2150.15
[E].VVATNNPDRRVKPETQGRFRLLGD.[V]	3xBenArg-43 [R18(97.9); R20(97.9); R]	Q08ET2	Q08ET2 [72-95]	2609.32
[E].GREARLQCPKCVFGTNSSRAYVQHAKLHMRE.[P]	2xCarbamidomethyl [C8; C11]; 2xBenArg-43 [R19(91.6); R30(91.6)]	O95785	O95785 [348-378]	3600.73
[D].RCEKVFRNNSSLKVHKRIHTGE.[R]	1xCarbamidomethyl [C2]; 2xBenArg-43 [R17(100); R]	Q8NB50	Q8NB50 [649-670]	2609.33
[E].GAGRGGPRAPEPPGSASSSSQESLRPPAAALASRPSRME.[A]	4xBenArg-43 [R25(97.5); R34(99.8); R37(99.8); R]	Q9P227	Q9P227 [1332-1370]	3657.7
[E].TSSLVGTTSPTMSTVRATLRSTE.[N]	2xBenArg-43 [R16(100); R20(100)]; 1xOxidation [M12(100)]	Q9H195	Q9H195 [450-472]	2313.1
[E].KDARFETQVRLHE.[D]	2xBenArg-43 [R4(100); R10(100)]	Q14789	Q14789 [222-234]	1542.74
[D].PQRQGSKKTESSSRTAD.[P]	1xBenArg-43 [R14(95.2)]	Q8IY42	Q8IY42 [56-72]	1819.88
[E].PLSGPLDGGTLLTIRGRNLGRRLSD.[V]	4xBenArg-43 [R15(100); R17(100); R21(100); R22(100)]	Q9Y4D7	Q9Y4D7 [898-922]	2462.27
[D].GLPGRAGPMGEPGRPGQGGLE.[G]	2xBenArg-43 [R5(100); R14(100)]	Q8NFW1	Q8NFW1 [1509-1529]	1903.89
[E].VTGTTRPSAGVTGTTGLSAE.[V]	1xBenArg-43 [R6(100)]	Q7Z5P9	Q7Z5P9 [3473-3492]	1819.89
[D].GARVRRELERSHRQLE.[Q]	4xBenArg-43 [R3(98.4); R5(98.4); R10(98.4); R13(98.4)]	Q5TZA2	Q5TZA2 [654-669]	1819.88
[E].DMSSKLNQARSMSGHPEAAQMVRRE.[F]	2xBenArg-43 [R10(97); R]; 1xOxidation [M]	Q14008	Q14008 [1459-1483]	2746.22
[E].PTSSRSNVVRDCSKSSSRDTSSSE.[S]	1xCarbamidomethyl [C12]; 1xBenArg-43 [R18(99.9)]	Q9NW82	Q9NW82 [82-105]	2573.14
[E].QGRVRAATVGSLAGQPLQERAQAWGERLRARME.[E]	3xBenArg-43 [R3(98.5); R5(98.5); R]	P02649	P02649 [205-237]	3519.78
[E].RPGTRVSERLRGARAE.[T]	3xBenArg-43 [R1(100); R5(98.9); R11(97.9)]	Q6ZRS2	Q6ZRS2 [2390-2405]	1681.85
[E].RQRALGAAAAGPELAELQE.[M]	2xBenArg-43 [R1(100); R3(100)]	O15020	O15020 [1550-1568]	1864.93
[E].PLPACGVTSPATGRRGLIRLRRDGDE.[A]	1xCarbamidomethyl [C5]; 4xBenArg-43 [R14(100); R15(100); R]	A6NP61	A6NP61 [126-151]	2648.29
[D].QSRKNMTSKNRGKRKADATSSQD.[S]	3xBenArg-43 [R3(100); R11(100); R14(100)]	Q99504	Q99504 [277-299]	2465.16
[D].VQERYRTMAMYNLFPPDAE.[K]	1xBenArg-43 [R4(97.8)]	Q8IVF4	Q8IVF4 [1129-1147]	2288.04
[E].AAPRRPEATAAPLTPRGRE.[H]	2xBenArg-43 [R4(99.9); R5(97)]	Q8N6T0	Q8N6T0 [517-535]	1931
[E].MLPRGTSAGHLVSRVVGWD.[A]	1xBenArg-43 [R14(93.8)]	Q9UN70	Q9UN70 [579-597]	1995.01
[D].GGPSGFPERGGNGSLPGSARRNHHAGGD.[S]	2xBenArg-43 [R20(96.2); R21(96.2)]	Q9UKU6	Q9UKU6 [78-105]	2615.16
[D].DHLIRGTEKSRLE.[P]	1xBenArg-43 [R5(100)]	Q8WU43	Q8WU43 [23-35]	1510.79
[D].PTGPAGLGRPTPGLSQGPGKE.[T]	1xBenArg-43 [R9(100)]	Q9H9B1	Q9H9B1 [698-718]	1930.99
[E].GPGRGPALGRELASLFRAGRE.[P]	4xBenArg-43 [R4(100); R10(100); R17(100); R20(100)]	P55075	P55075 [25-45]	1994.97
[E].EIRGHLAQLRKEKRE.[L]	2xBenArg-43 [R10(98.5); R14(98.5)]	Q8N4X5	Q8N4X5 [681-695]	1776.96
[D].TSVSTSTPGFFETSRIQTE.[P]	1xBenArg-43 [R15(100)]	Q8WXI7	Q8WXI7 [8096-8114]	2031.94
[E].VASAAPAPGPPRQLVE.[E]	1xBenArg-43 [R12(100)]	Q96AX9	Q96AX9 [881-896]	1516.8
[D].RGPKGERGDQGIPGD.[R]	1xBenArg-43 [R1(97.8)]	Q14993	Q14993 [946-960]	1495.71
[E].VAPSDPGTTAPPRE.[E]	1xBenArg-43 [R13(100)]	Q9Y2J0	Q9Y2J0 [317-330]	1351.64
[D].ERPVAVKVFSFANRQNFINEKNIYRVPLME.[H]	2xBenArg-43 [R2(95.7); R14(95.7)]	Q13873	Q13873 [224-253]	3522.81
[E].SLPGAGGRRLRGSGSPSRPSLTLSD.[P]	4xBenArg-43 [R8(100); R9(100); R11(100); R18(100)]	Q8IWY9	Q8IWY9 [144-168]	2309.11
[D].TPQLERKRTRELLE.[L]	2xBenArg-43 [R]	O95071	O95071 [1969-1982]	1682.9
[E].PESLALAQKSPAPKVRKPGRKPPTPGPE.[K]	2xBenArg-43 [R16(100); R20(100)]	Q6ZRI6	Q6ZRI6 [947-974]	2847.56
[D].ITNSMRAILVDWLVEVGE.[E]	1xBenArg-43 [R6(100)]	P20248	P20248 [206-223]	2002.02
[E].EQKQRPHSLSITPE.[A]	1xBenArg-43 [R5(100)]	Q9UPA5	Q9UPA5 [756-769]	1606.81
[E].EKRQKNERMAQHQKHE.[N]	1xBenArg-43 [R]	Q9H2G2	Q9H2G2 [1113-1128]	2033.99
[E].TRVQAARLLEQILVAE.[N]	1xBenArg-43 [R]	Q6SZW1	Q6SZW1 [140-155]	1767
[D].PSSRNFIMEGGAMVLADGGVVCID.[E]	1xCarbamidomethyl [C22]; 1xBenArg-43 [R4(100)]; 1xOxidation [M8(100)]	P33992	P33992 [422-445]	2468.11
[E].QRNRDLQADNQRLKYE.[V]	1xBenArg-43 [R]	Q9GZM8	Q9GZM8 [60-75]	2003.99
[D].KSCLNRHRRTHTGE.[R]	1xCarbamidomethyl [C3]; 1xBenArg-43 [R]	Q6PF04	Q6PF04 [496-509]	1708.83
[E].IEAAPVTGTGRVNLHE.[G]	1xBenArg-43 [R11(100)]	Q6AI08	Q6AI08 [340-355]	1620.82
[E].GPRGPRAGGAQGPSGPSE.[P]	1xBenArg-43 [R]	A0A1W2PRP0	A0A1W2PRP0 [138-155]	1591.75
[D].ARTVPAARAREAGGRGSLHPAAGPGTAFPSPGRGEAASTATTPSLE.[N]	3xBenArg-43 [R33(99); R]	Q9H489	Q9H489 [25-70]	4283.1
[E].IRAPTADEIHVTVGE.[A]	1xBenArg-43 [R2(100)]	P05129	P05129 [165-179]	1564.79
[E].QRMLPPSVPGRDQQGLE.[L]	1xBenArg-43 [R2(97.9)]	Q9H0J4	Q9H0J4 [274-290]	1864.92
[D].FGHILGNFKSKFGIKRE.[R]	1xBenArg-43 [R16(100)]	P42338	P42338 [938-954]	1935.05
[E].AIVEMYRGKKRHE.[V]	1xBenArg-43 [R11(98.5)]	Q7Z406	Q7Z406 [157-169]	1573.82
[D].PLDPKGQGAILALAGDLAYQTLPLRALD.[V]	1xBenArg-43 [R25(100)]	Q9H400	Q9H400 [217-244]	2847.55
[E].RLAQPPKDLEARTGAGPLARGE.[R]	3xBenArg-43 [R1(100); R12(100); R20(100)]	P48382	P48382 [283-304]	2174.1
[D].RNGVPPSARGGPLPLE.[I]	1xBenArg-43 [R9(100)]	O00160	O00160 [955-970]	1573.83
[E].HQLRNSIEKLRARLE.[A]	2xBenArg-43 [R4(97.7); R11(97.7)]	P49454	P49454 [2297-2311]	1776.96
[E].PSLGKQKVFIIRKSLLDE.[L]	1xBenArg-43 [R12(100)]	O75908	O75908 [96-113]	2028.17
[E].VMGIGRSFEEAFQKALRMVD.[E]	2xBenArg-43 [R6(100); R17(100)]	P27708	P27708 [765-784]	2198.05
[E].SERNRIQMRSLQQQFSRMEE.[T]	2xBenArg-43 [R9(93.7); R]; 1xOxidation [M8(91.8)]	O14513	O14513 [98-117]	2483.13
[E].GPRSLLTAPRRAQRPHGGAE.[A]	1xBenArg-43 [R]	Q8N819	Q8N819 [41-60]	2084.11
[E].GLTASGSGDVMRRRIATPEE.[V]	3xBenArg-43 [R12(100); R13(100); R14(100)]	Q9UIF9	Q9UIF9 [532-551]	1973.9
[E].SAAPAAAPTAEAPPPSVVTRPE.[P]	1xBenArg-43 [R20(100)]	Q92841	Q92841 [37-58]	2044.02
[E].FAFYVIEQTGTQPFNRAMLFNVGFKEAMKD.[S]	1xBenArg-43 [R16(100)]; 2xOxidation [M18(100); M28(100)]	Q9UBX8	Q9UBX8 [189-218]	3488.65
[E].RRKPGAQPRKRKTKQAVPIVE.[P]	2xBenArg-43 [R]	Q9UGU0	Q9UGU0 [1586-1606]	2357.38
[D].LTNPGMVPSHGFSPRSYFFDNPRRYD.[S]	2xBenArg-43 [R15(98.4); R]; 1xOxidation [M6(100)]	O60478	O60478 [322-347]	2987.33
[E].ASSFFQRDRPARHPQE.[Q]	2xBenArg-43 [R7(100); R9(100)]	Q16378	Q16378 [115-130]	1842.84
[E].KVSGLREELASVRE.[A]	1xBenArg-43 [R]	H7BZ55	H7BZ55 [559-572]	1529.82
[E].ATVPMLQRTKSRIE.[Q]	2xBenArg-43 [R8(100); R12(100)]	Q8IWT6	Q8IWT6 [207-220]	1543.8
[E].HIQTGNRRKSSRAWCSEQDVIVSGAE.[G]	1xCarbamidomethyl [C15]; 3xBenArg-43 [R7(100); R8(100); R12(100)]	Q7RTZ1	Q7RTZ1 [297-322]	2842.29
[E].AGPTGARGPEGAQGPRGE.[P]	1xBenArg-43 [R]	P02458	P02458 [377-394]	1621.76
[D].NLYGTSIQSVRAVAE.[R]	1xBenArg-43 [R11(100)]	Q92796	Q92796 [700-714]	1564.79
[E].QGVHRALQRLAHLLQAD.[R]	2xBenArg-43 [R5(100); R9(100)]	P51160	P51160 [78-94]	1839.97
[E].VQTAVRLLLPGELAKHAVSE.[G]	1xBenArg-43 [R6(100)]	Q8N257	Q8N257 [95-114]	2088.17
[D].ESKRHGLPGVGLRTCLKPGFRFSTPCFVVTGE.[D]	2xCarbamidomethyl [C15; C26]; 2xBenArg-43 [R4(90.8); R13(90.8)]	Q15413	Q15413 [1646-1677]	3503.74
[D].LTLTYGDSTVTANGSSSSHTASTSLEGSRRTKSSSE.[E]	1xBenArg-43 [R]	Q96T83	Q96T83 [661-696]	3619.68
[E].RREGGAVPAAAALGAEAD.[D]	1xBenArg-43 [R1(97.7)]	Q8NBA8	Q8NBA8 [31-48]	1638.81
[E].EQRITTTSPWMFPSRMAWPE.[D]	2xBenArg-43 [R3(100); R15(100)]; 1xOxidation [M]	P04180	P04180 [266-285]	2381.05
[truncated: 1,402 more rows]

## Sheet: 1000 uM rep 2
Annotated.Sequence	Modifications	Master.Protein.Accessions	Positions.in.Master.Proteins	Theo..MH...Da.
[E].AAAAAAAGFGAAGEAGVAGAGLEAWRHPSGPARTQLGGQE.[G]	1xBenArg-43 [R]	A0A6I8PU40	A0A6I8PU40 [94-133]	3616.75
[E].AAAAQHFTALAQAQPRGDRRPE.[L]	2xBenArg-43 [R16(98); R]	Q13796	Q13796 [343-364]	2276.11
[E].AAAGPEERGRTRPSFAPE.[S]	1xBenArg-43 [R]	P35452	P35452 [105-122]	1855.89
[D].AAAGSRETPLNQESARKSE.[P]	2xBenArg-43 [R6(100); R16(100)]	P35398	P35398 [22-40]	1915.89
[E].AAALRAGDRLVEVNGVNVE.[G]	1xBenArg-43 [R]	Q15599	Q15599 [47-65]	1910
[D].AAAPPARGGGGGGKARPPGGGAAPCE.[P]	1xCarbamidomethyl [C25]; 1xBenArg-43 [R16(97)]	Q9H461	Q9H461 [204-229]	2201.05
[E].AAAPRQGNMYTLSKDSLSNGVPSGRQAE.[F]	2xBenArg-43 [R5(100); R25(100)]	A4UGR9	A4UGR9 [3345-3372]	2819.32
[E].AAARERAGRELQTAQAQLSE.[W]	3xBenArg-43 [R4(100); R6(100); R9(100)]	Q7Z406	Q7Z406 [1373-1392]	2026.96
[D].AAARNAE.[L]	1xBenArg-43 [R4(100)]	P14136	P14136 [267-273]	659.299
[D].AAARRACRLQPGPPRGRPE.[W]	1xCarbamidomethyl [C7]; 2xBenArg-43 [R4(98.4); R5(98.4)]	Q96BV0	Q96BV0 [231-249]	2030.03
[E].AAASAQSSGASQSRVASGGCVRPARPE.[R]	1xCarbamidomethyl [C20]; 2xBenArg-43 [R22(96); R25(99.8)]	Q9Y5B0	Q9Y5B0 [54-80]	2529.16
[D].AAASPSAVKMLGASRTGISNMRALE.[N]	1xBenArg-43 [R]; 1xOxidation [M]	A6NIE6	A6NIE6 [14-38]	2462.24
[D].AAETPATPAAAEQVRPRPE.[R]	1xBenArg-43 [R15(98.3)]	Q9H254	Q9H254 [2214-2232]	1918.95
[E].AAGGGRGAE.[G]	1xBenArg-43 [R6(100)]	Q9Y2I9	Q9Y2I9 [98-106]	702.305
[D].AAGPPTPCKPSSPGADSSLSSAVGKGRQGSGARPGLPE.[K]	1xCarbamidomethyl [C8]; 2xBenArg-43 [R27(100); R33(100)]	Q9UPV0	Q9UPV0 [275-312]	3502.68
[E].AAGSASRSGFGGSGGGRGGASGPGSGSGGPGGPAGRMSLTPKE.[L]	1xBenArg-43 [R17(95)]	Q9UKZ1	Q9UKZ1 [25-67]	3602.66
[E].AAGSPAATETGKYIASTQRPD.[G]	1xBenArg-43 [R19(100)]	Q9BRP8	Q9BRP8 [3-23]	2048.98
[E].AAGSQEAEPGSRVNLASRPE.[Q]	2xBenArg-43 [R12(100); R18(100)]	Q2QGD7	Q2QGD7 [90-109]	1939.89
[E].AALPPEQSRVQPMTASNWTLVME.[G]	1xBenArg-43 [R9(100)]	Q9H1E5	Q9H1E5 [30-52]	2513.2
[D].AALRAGSRGLSDPWADSVGVRPRTTE.[R]	4xBenArg-43 [R4(100); R8(100); R21(100); R23(100)]	Q9UKU6	Q9UKU6 [6-31]	2553.2
[E].AALTARMSKFWIGLQRE.[K]	2xBenArg-43 [R6(100); R16(100)]	Q9NPY3	Q9NPY3 [84-100]	1891.96
[E].AANAARHVAPE.[I]	1xBenArg-43 [R6(100)]	Q6NUJ5	Q6NUJ5 [570-580]	1063.52
[E].AAPEASRHLGAEQSPAGAPE.[G]	1xBenArg-43 [R7(100)]	Q8IX06	Q8IX06 [70-89]	1902.88
[D].AAPGGGSGALSRPGFEKE.[E]	1xBenArg-43 [R12(100)]	Q9UPA5	Q9UPA5 [2340-2357]	1644.79
[D].AAPGPSAAFRLMVTRRE.[P]	2xBenArg-43 [R10(100); R]; 1xOxidation [M12(100)]	Q9UKN8	Q9UKN8 [39-55]	1759.87
[E].AAPGRAVEHAMFLGDAAAHWYGGAE.[M]	1xBenArg-43 [R5(100)]	Q6NSJ0	Q6NSJ0 [166-190]	2512.13
[E].AAPRGPE.[A]	1xBenArg-43 [R4(100)]	Q9UH36	Q9UH36 [46-52]	654.309
[E].AAPRGQRLEDVHHRPE.[C]	3xBenArg-43 [R4(100); R7(100); R14(100)]	Q7Z6J4	Q7Z6J4 [27-42]	1738.8
[E].AAPRGREAAPRGREAAPRGPE.[A]	4xBenArg-43 [R]	Q9UH36	Q9UH36 [32-52]	1999.94
[E].AAPRRPE.[A]	2xBenArg-43 [R4(100); R5(100)]	Q8N6T0	Q8N6T0 [517-523]	710.335
[E].AAPRRPEATAAPLTPRGRE.[H]	4xBenArg-43 [R4(100); R5(100); R16(100); R18(100)]	Q8N6T0	Q8N6T0 [517-535]	1844.89
[D].AAPSSGGAPRQDAAREVPGSE.[A]	1xBenArg-43 [R10(100)]	Q8WVT3	Q8WVT3 [123-143]	1966.91
[E].AAPSTQLGEVPAPSAAPTTAPSGTPARTPGAEPPTYE.[C]	1xBenArg-43 [R27(100)]	Q96K62	Q96K62 [368-404]	3502.69
[D].AAPTVDLNRVLNE.[T]	1xBenArg-43 [R9(100)]	Q15323	Q15323 [215-227]	1368.7
[E].AAQPSPSAGCRGAPQGSGWAGASRLAE.[L]	1xCarbamidomethyl [C10]; 1xBenArg-43 [R]	O75808	O75808 [262-288]	2554.17
[D].AAQTDGLRTTTSYQRKEE.[E]	1xBenArg-43 [R]	Q9UMS6	Q9UMS6 [524-541]	2011.96
[E].AAQTRGRPCTQLQLLNPE.[R]	1xCarbamidomethyl [C9]; 2xBenArg-43 [R5(100); R7(100)]	Q9NZJ4	Q9NZJ4 [724-741]	1966.95
[E].AASCGLQVVSTRVGGIPEVLPE.[N]	1xCarbamidomethyl [C4]; 1xBenArg-43 [R12(100)]	P37287	P37287 [321-342]	2196.12
[E].AASHIEQRGGTETRTAFGIE.[F]	2xBenArg-43 [R8(100); R14(100)]	Q9UKX5	Q9UKX5 [228-247]	2044.95
[E].AASMLAAELRGKTRSLGRAE.[V]	3xBenArg-43 [R10(100); R14(100); R18(100)]	Q96GP6	Q96GP6 [771-790]	1958.97
[E].AASRFGLGSPLPSPRASPRPWTPE.[D]	3xBenArg-43 [R4(100); R15(100); R19(100)]	Q14934	Q14934 [205-228]	2405.17
[E].AASRLRMAQTSLVEVQKERD.[K]	2xBenArg-43 [R4(96.2); R6(96.2)]	Q9BXU3	Q9BXU3 [125-144]	2202.11
[D].AASRRALQAAIQQLAEAQPE.[A]	2xBenArg-43 [R4(100); R5(100)]	Q92616	Q92616 [64-83]	2036.03
[D].AASRVAADAVPGSEAPGPRPE.[A]	2xBenArg-43 [R4(100); R19(100)]	Q68CJ9	Q68CJ9 [367-387]	1918.9
[E].AASTTKEAARVAPATGE.[D]	1xBenArg-43 [R10(100)]	A0A0J9YX94	A0A0J9YX94 [474-490]	1587.79
[E].AASVPLRDSGHPGHAEGRE.[G]	1xBenArg-43 [R7(100)]	Q8IYL2	Q8IYL2 [116-134]	1899.89
[E].AASVRMRGE.[A]	1xBenArg-43 [R]	O75955	O75955 [313-321]	933.446
[E].AATPRDSPRPGKPDE.[R]	2xBenArg-43 [R5(100); R9(100)]	Q9Y5B0	Q9Y5B0 [389-403]	1507.69
[E].AATVPGNEPTTASTPKARADPE.[I]	1xBenArg-43 [R18(100)]	Q8N1G1	Q8N1G1 [293-314]	2138.02
[D].AAVSPRGAAAQAGERESGVVAVSPE.[K]	2xBenArg-43 [R6(100); R15(100)]	Q96T58	Q96T58 [2098-2122]	2280.1
[E].ACLTLQHLNRLGIQAE.[P]	1xCarbamidomethyl [C2]; 1xBenArg-43 [R10(100)]	P78559	P78559 [159-174]	1793.92
[E].ADALRNALVPSLACAAAHAGD.[V]	1xCarbamidomethyl [C14]; 1xBenArg-43 [R5(100)]	Q86U10	Q86U10 [393-413]	2020.98
[E].ADKPYSSGSRSRPSSRPSSVYGLD.[L]	1xBenArg-43 [R12(94.7)]	Q9Y6V0	Q9Y6V0 [4279-4302]	2513.19
[E].ADIESYQSRLAAAIGKHSE.[S]	1xBenArg-43 [R9(100)]	Q5CZ79	Q5CZ79 [604-622]	2002.97
[D].ADRPLSKMNRAVNGETLKTGGD.[N]	2xBenArg-43 [R3(100); R10(100)]; 1xOxidation [M8(100)]	Q5SW79	Q5SW79 [694-715]	2260.08
[E].ADSKSMRSMNGSRRNSGSSLVSSSSASSNLSHLEE.[D]	1xBenArg-43 [R]	Q96CN4	Q96CN4 [50-84]	3599.63
[E].ADSMKSSVESLQNRVTE.[L]	1xBenArg-43 [R14(100)]	Q13114	Q13114 [347-363]	1837.85
[D].AEARSGDVRKGKPHRSQKE.[N]	2xBenArg-43 [R9(100); R15(100)]	Q8NDH2	Q8NDH2 [5476-5494]	2050.03
[E].AEAVPAQKERPPAPSSFVFQE.[E]	1xBenArg-43 [R10(100)]	Q02952	Q02952 [1211-1231]	2242.1
[D].AEGGPGAWRLSRAAAGRGPLD.[L]	2xBenArg-43 [R12(98.1); R17(100)]	Q96E14	Q96E14 [34-54]	1978.96
[D].AEGIAEWLRRRVGPSAMRLE.[D]	3xBenArg-43 [R9(98.5); R10(98.5); R18(98.5)]	Q13087	Q13087 [140-159]	2168.07
[E].AEGRAPE.[S]	1xBenArg-43 [R4(100)]	Q9UPP2	Q9UPP2 [451-457]	686.299
[E].AEGRMRGPSVGASGRTSKRQSNE.[T]	2xBenArg-43 [R]	P78332	P78332 [1083-1105]	2332.09
[E].AEGSGASGGGGGDTTQLRAALE.[Q]	1xBenArg-43 [R18(100)]	Q8TF21	Q8TF21 [771-792]	1918.86
[E].AEKQRLRSQARRLAQE.[N]	4xBenArg-43 [R5(100); R7(100); R11(100); R12(100)]	Q6P597	Q6P597 [100-115]	1767.88
[E].AEKRALWRAARMKSLE.[Q]	2xBenArg-43 [R4(100); R8(99.9)]; 1xOxidation [M12(100)]	Q14160	Q14160 [1495-1510]	1845.95
[E].AEPERRGGPE.[G]	1xBenArg-43 [R]	Q6ZRV2	Q6ZRV2 [564-573]	1054.48
[E].AEPQSRGGRGRPTLASRFQQALED.[L]	3xBenArg-43 [R9(96.6); R11(99.8); R17(100)]	Q96JP2	Q96JP2 [193-216]	2498.18
[E].AERLHGARPQATQALESQE.[W]	2xBenArg-43 [R3(100); R8(100)]	H7BZ55	H7BZ55 [1590-1608]	2005.95
[D].AERVLPTCLSRRGHAAPRATDQPVIRGKHPARSRSSE.[H]	1xCarbamidomethyl [C8]; 1xBenArg-43 [R]	Q86UR5	Q86UR5 [1183-1219]	4077.14
[D].AEVMQLGSSSPPPARGVQPPETTRPE.[P]	2xBenArg-43 [R15(100); R24(100)]; 1xOxidation [M4(100)]	Q6NUJ5	Q6NUJ5 [75-100]	2648.24
[D].AEYPTGKDTAKMGPPTARRE.[Q]	2xBenArg-43 [R18(100); R19(100)]	Q8IWQ3	Q8IWQ3 [715-734]	2089.97
[D].AFGALSSGNGAVSQRSIQLE.[S]	1xBenArg-43 [R15(100)]	A8K7I4	A8K7I4 [471-490]	1948.96
[E].AFGPALMEPGAFSGARPGLGGYSPPPE.[E]	1xBenArg-43 [R16(100)]; 1xOxidation [M7(100)]	Q5JWF2	Q5JWF2 [133-159]	2603.21
[D].AFKRHSFATEGAGAVENFAAARQVSRQTFLSHGD.[D]	2xBenArg-43 [R22(99.4); R26(99.4)]	Q6ZRV2	Q6ZRV2 [406-439]	3577.71
[E].AGADGLSRGERGPRRAAVPE.[L]	4xBenArg-43 [R8(100); R11(100); R14(100); R15(100)]	A6NIX2	A6NIX2 [61-80]	1849.84
[E].AGAEGSARGATAGRLYSPSLPAE.[S]	1xBenArg-43 [R]	O43182	O43182 [51-73]	2146.04
[E].AGAFRESAGAPANRSRRGVSE.[T]	2xBenArg-43 [R]	P34130	P34130 [64-84]	2059.98
[E].AGAHGRARALLERLQSRARE.[R]	3xBenArg-43 [R13(98.5); R17(98.5); R19(98.5)]	Q8N8A6	Q8N8A6 [25-44]	2089.08
[E].AGAPGSGPVDLFRELLE.[E]	1xBenArg-43 [R13(100)]	Q96BZ8	Q96BZ8 [68-84]	1684.84
[E].AGAQGPMGPSGPAGARGIQGPQGPRGD.[K]	1xBenArg-43 [R25(99.5)]	P02458	P02458 [1091-1117]	2401.13
[D].AGARPDLAGTCQAELTAAGSE.[E]	1xCarbamidomethyl [C11]; 1xBenArg-43 [R4(100)]	Q8NBR6	Q8NBR6 [129-149]	2002.9
[E].AGASGRPGPAPRQPLEPGPVRE.[P]	2xBenArg-43 [R12(99.9); R21(99.9)]	Q96RK0	Q96RK0 [1194-1215]	2110.06
[D].AGEKGDKGAPGRPGRVGPTGE.[K]	1xBenArg-43 [R]	Q9BWP8	Q9BWP8 [46-66]	1949.97
[E].AGELYNRMLKRFRQE.[K]	3xBenArg-43 [R7(100); R11(100); R13(100)]	Q14690	Q14690 [1710-1724]	1781.84
[E].AGGAASDGSRGPGSPAGRGRPE.[A]	1xBenArg-43 [R18(98.1)]	Q8N9B5	Q8N9B5 [70-91]	1923.89
[D].AGGARLGRMISSISETELE.[L]	2xBenArg-43 [R5(100); R8(100)]	Q13387	Q13387 [259-277]	1890.9
[E].AGGGVGPFQACGCRLVLGGRDD.[V]	2xCarbamidomethyl [C11; C13]; 1xBenArg-43 [R]	Q9NTG7	Q9NTG7 [24-45]	2175.99
[D].AGGLGAEPPGGAPFAPCKRARFE.[D]	1xCarbamidomethyl [C17]; 1xBenArg-43 [R]	Q5T953	Q5T953 [318-340]	2270.1
[E].AGGPARLE.[Y]	1xBenArg-43 [R6(100)]	P35568	P35568 [38-45]	727.362
[D].AGGPGGAAGSPESRASRVRADE.[V]	1xBenArg-43 [R]	Q12852	Q12852 [55-76]	2011.94
[D].AGGPPRSAPE.[A]	1xBenArg-43 [R6(100)]	Q96GP6	Q96GP6 [761-770]	895.416
[D].AGGPRPESPVPAGRASLE.[E]	2xBenArg-43 [R5(100); R14(100)]	Q9BVG9	Q9BVG9 [9-26]	1661.8
[E].AGGQQLSFRLQVAELEPQISE.[R]	1xBenArg-43 [R9(100)]	Q5VST9	Q5VST9 [1700-1720]	2257.13
[E].AGGTRAPE.[E]	1xBenArg-43 [R5(100)]	Q9C0A1	Q9C0A1 [1559-1566]	715.326
[D].AGIAFAPVYSMGAPSSKSGRTMPNILDDIIASVVE.[N]	1xBenArg-43 [R20(100)]; 1xOxidation [M22(96.8)]	Q15652	Q15652 [2084-2118]	3537.75
[E].AGLRRPVWAGHGGAGGTDRGAQHRAE.[G]	3xBenArg-43 [R]	A8MZ36	A8MZ36 [117-142]	2511.18
[E].AGLSLEGHGNTSPMALGHGQARGWVASGEQASGD.[K]	1xBenArg-43 [R22(100)]; 1xOxidation [M14(100)]	Q7Z591	Q7Z591 [148-181]	3278.48
[D].AGNNFFLQRSSIGKNRAEAAME.[F]	1xBenArg-43 [R]	Q13564	Q13564 [70-91]	2368.13
[D].AGPAGPKGEPGSPGENGAPGQMGPRGLPGE.[R]	1xBenArg-43 [R25(100)]; 1xOxidation [M22(100)]	P02452	P02452 [280-309]	2699.24
[E].AGPGTQRPGTGTVSAAVRE.[H]	1xBenArg-43 [R18(98.6)]	Q8N309	Q8N309 [15-33]	1768.88
[E].AGPPGSARPAE.[P]	1xBenArg-43 [R8(100)]	A4D126	A4D126 [3-13]	966.453
[E].AGQAPTGRPE.[H]	1xBenArg-43 [R8(100)]	Q05516	Q05516 [312-321]	940.437
[E].AGRFGQGVHHAAGQAGNEAGRFGQGAHHGLSEGWKE.[T]	2xBenArg-43 [R3(100); R21(100)]	Q6UWP8	Q6UWP8 [185-220]	3582.63
[E].AGRGGRRRSPRQKFEIGTME.[E]	4xBenArg-43 [R3(99.3); R11(99.3); R]	Q9NUQ3	Q9NUQ3 [22-41]	2117
[E].AGRLVYSLAALMNSRSLE.[L]	1xBenArg-43 [R3(97.5)]	Q9NYQ7	Q9NYQ7 [357-374]	1907.99
[D].AGRSSRHPPEQRRRPYKE.[C]	3xBenArg-43 [R]	Q96QZ7	Q96QZ7 [1467-1484]	2078
[E].AGSAGKNSGRHRAQGSERPE.[L]	1xBenArg-43 [R]	C9JTQ0	C9JTQ0 [233-252]	2008.95
[E].AGSAGPPGPPGLRGSPGSRGLPGAD.[G]	1xBenArg-43 [R]	P08123	P08123 [387-411]	2142.06
[E].AGSARALAPGFGSERGAPLAFACPLCGAHFPTADIRE.[K]	2xCarbamidomethyl [C23; C26]; 2xBenArg-43 [R5(96.9); R]	Q96T92	Q96T92 [450-486]	3712.75
[D].AGSTGTRVHVFQFTRPPRE.[T]	2xBenArg-43 [R7(100); R15(98.6)]	O75354	O75354 [108-126]	2057.01
[D].AGTFLSRAVQFTE.[E]	1xBenArg-43 [R7(100)]	Q9Y371	Q9Y371 [15-27]	1383.68
[D].AGTNRAE.[C]	1xBenArg-43 [R5(100)]	P14543	P14543 [1128-1134]	675.294
[E].AGTVGRGGGQEERPFVARFGFD.[V]	2xBenArg-43 [R13(96.8); R18(96.8)]	Q9HA64	Q9HA64 [125-146]	2224.03
[E].AGVGAGRLQLFRGQSYEAIRAACLD.[S]	1xCarbamidomethyl [C23]; 1xBenArg-43 [R7(99.9)]	Q6ZSI9	Q6ZSI9 [17-41]	2636.32
[E].AGVRGGAE.[E]	1xBenArg-43 [R4(100)]	Q9H7N4	Q9H7N4 [1015-1022]	673.315
[D].AHGNTALTYARQASSQECINVLLQYGCPD.[EK]	2xCarbamidomethyl [C18; C27]; 1xBenArg-43 [R11(100)]	Q5VW22; Q96P64	Q5VW22 [632-660]; Q96P64 [632-660]	3194.45
[D].AHGNTALTYARQASSQECINVLLQYGCPDKCV.[-]	3xCarbamidomethyl [C18; C27; C31]; 1xBenArg-43 [R11(100)]	Q96P64	Q96P64 [632-663]	3581.65
[E].AHRQAALARPAVPEPRARSPPQPLGE.[L]	4xBenArg-43 [R3(100); R9(100); R16(100); R18(100)]	Q96FF7	Q96FF7 [73-98]	2600.3
[E].AHRRPRTGEQGHRSKGPRTSEASGRSHPAQARE.[I]	3xBenArg-43 [R]	Q6ZUB1	Q6ZUB1 [1206-1238]	3518.7
[D].AHTSRSLTPSPALGSAGSLWIAAERSSPAGRDPTRQD.[A]	3xBenArg-43 [R5(96.4); R]	Q5SZI1	Q5SZI1 [228-264]	3674.76
[D].AHVVCRQLGCGWAVQALPGLHFTPGRGPIHRD.[Q]	2xCarbamidomethyl [C5; C10]; 1xBenArg-43 [R31(97.5)]	P30203	P30203 [195-226]	3519.76
[D].AKERGHPAQRPEPSPPE.[P]	1xBenArg-43 [R10(100)]	Q6ZW31	Q6ZW31 [26-42]	1839.9
[E].AKMQSDLARLQEGRQPE.[H]	2xBenArg-43 [R9(100); R14(100)]	O60437	O60437 [50-66]	1870.88
[E].AKNELSPMDRGLGVRAAFPE.[G]	1xBenArg-43 [R]	Q05469	Q05469 [924-943]	2115.05
[E].AKPDDPAPRPGQHALTMPALE.[P]	1xBenArg-43 [R9(100)]; 1xOxidation [M17(100)]	Q8IZJ4	Q8IZJ4 [121-141]	2185.06
[E].AKREAMTQTKAETHILAE.[K]	1xBenArg-43 [R3(100)]	Q5H9R4	Q5H9R4 [180-197]	1985
[E].AKSRSSKNETKGRGSPKE.[K]	2xBenArg-43 [R4(100); R13(100)]	Q9NYS7	Q9NYS7 [68-85]	1860.93
[E].ALARAGVLGGPATPASGPGPASAE.[P]	1xBenArg-43 [R4(100)]	Q9NPF5	Q9NPF5 [397-420]	2032.03
[E].ALGCLGGGNNVKRPSFGYFIRSPE.[K]	1xCarbamidomethyl [C4]; 2xBenArg-43 [R13(100); R21(100)]	Q8TEP8	Q8TEP8 [591-614]	2510.2
[E].ALGGSFWEAGNYRRTVQRVED.[G]	2xBenArg-43 [R]	Q9UKS6	Q9UKS6 [11-31]	2325.08
[E].ALGGTNSEPGTPRAGRSAIRAGGSSRAE.[R]	4xBenArg-43 [R13(100); R16(100); R20(100); R26(100)]	Q7Z6I6	Q7Z6I6 [378-405]	2511.15
[D].ALGNRVGEAAHALGNTGHE.[I]	1xBenArg-43 [R5(100)]	Q6E0U4	Q6E0U4 [94-112]	1830.87
[D].AIMSRRAIRNMNTLYPDATPE.[E]	3xBenArg-43 [R5(100); R6(100); R9(100)]; 1xOxidation [M3(97.4)]	Q86TM6	Q86TM6 [262-282]	2307.05
[D].ALNEFRTTICNLYTMPRIGE.[P]	1xCarbamidomethyl [C10]; 1xBenArg-43 [R17(99.9)]; 1xOxidation [M15(100)]	Q8TF40	Q8TF40 [396-415]	2372.13
[D].ALNEFRTTICNLYTMPRIGEPVWLTMMSGTPE.[K]	1xCarbamidomethyl [C10]; 2xBenArg-43 [R6(100); R17(100)]; 2xOxidation [M26(94.6); M27(94.6)]	Q8TF40	Q8TF40 [396-427]	3674.68
[E].ALNSIMNDLVALQMNRRHRMPGYETMKNKD.[T]	1xBenArg-43 [R]; 1xOxidation [M6(93.2)]	Q99759	Q99759 [6-35]	3519.7
[D].ALPSGYVSFGHVGGPPPSPASPSIQYSILREERE.[A]	1xBenArg-43 [R]	Q16799	Q16799 [426-459]	3538.75
[E].ALQRSGRAGRTSSGKCFRIYSKD.[F]	1xCarbamidomethyl [C16]; 3xBenArg-43 [R4(99.9); R7(99.9); R10(97.2)]	Q8IX18	Q8IX18 [390-412]	2472.18
[E].ALRDLNVRRNHLVHLPEE.[L]	3xBenArg-43 [R3(100); R8(100); R9(100)]	Q96II8	Q96II8 [197-214]	2052.04
[E].ALRGAGTAVQMRVWRERMVE.[P]	2xBenArg-43 [R3(96.2); R12(96.2)]; 1xOxidation [M18(92.8)]	Q14160	Q14160 [799-818]	2246.11
[E].ALRRQYLEELQSVQRE.[L]	3xBenArg-43 [R3(100); R4(100); R15(100)]	Q6WCQ1	Q6WCQ1 [804-819]	1888.92
[E].ALRSVLAQGTLGDLRVARAE.[F]	2xBenArg-43 [R3(97.2); R18(97.2)]	Q9UQ10	Q9UQ10 [134-153]	2010.09
[E].AISQTNPGSQFMYVVDTRPKLNAMANRAAGKGYE.[N]	2xBenArg-43 [R18(100); R27(100)]	Q96EF0	Q96EF0 [225-258]	3599.71
[D].ALTSMVVLDAGCALRVPLE.[D]	1xCarbamidomethyl [C12]; 1xBenArg-43 [R15(100)]; 1xOxidation [M5(100)]	Q6ZRP0	Q6ZRP0 [56-74]	1988.01
[D].AIWSGAALRARKEIAAELGE.[Q]	2xBenArg-43 [R9(100); R11(100)]	Q86U38	Q86U38 [567-586]	2026.05
[D].AMARQLSRMQQMELASGAPRPRKASSAPSQGKE.[R]	2xBenArg-43 [R4(94.6); R]; 2xOxidation [M9(99.5); M12(97.5)]	Q7RTP6	Q7RTP6 [1612-1644]	3501.69
[E].AMPTLLMRDTVSGALSMPQMTDTASGGLSASLMRD.[T]	1xBenArg-43 [R34(98.6)]; 2xOxidation [M7(82.1); M33(86.5)]	Q8NET4	Q8NET4 [639-673]	3601.66
[E].AMYRSIRWLDRCIAAHQRPD.[K]	1xCarbamidomethyl [C12]; 1xBenArg-43 [R]	Q9BXR0	Q9BXR0 [174-193]	2472.2
[D].ANHRASSGRSSGSGAGGGGRGGKASGD.[P]	1xBenArg-43 [R]	Q8NDT2	Q8NDT2 [76-102]	2315.05
[D].ANSKQADVQTLSSAFEAVTRIHFPE.[A]	1xBenArg-43 [R20(100)]	O00562	O00562 [446-470]	2703.33
[E].APAAARGSGSE.[T]	1xBenArg-43 [R6(100)]	Q8N5A5	Q8N5A5 [92-102]	930.416
[E].APAAARGSGSETVPKAEAGPE.[S]	1xBenArg-43 [R6(100)]	Q8N5A5	Q8N5A5 [92-112]	1909.91
[E].APAAPAAAETRAAHVAPAAPD.[A]	1xBenArg-43 [R11(100)]	Q5JWF2	Q5JWF2 [473-493]	1882.93
[E].APAEASSGALRSKHGE.[K]	1xBenArg-43 [R11(100)]	P23497	P23497 [414-429]	1524.73
[E].APANSGAPAGAAGRAKGESRIRRPMNAFMVWAKDE.[R]	2xBenArg-43 [R]; 2xOxidation [M25(100); M29(100)]	Q9H6I2	Q9H6I2 [48-82]	3586.72
[D].APARPAVAGAGRRSPSDGARE.[D]	2xBenArg-43 [R4(98.2); R]	Q14184	Q14184 [58-78]	1962.96
[D].APASPPQASRFQRPGRRMSE.[G]	2xBenArg-43 [R]; 1xOxidation [M18(100)]	Q9BZ71	Q9BZ71 [501-520]	2156.02
[E].APASPRGSSSASLVETE.[D]	1xBenArg-43 [R6(100)]	Q86UT5	Q86UT5 [433-449]	1602.75
[E].APCRHPREALDGPVFSRNPE.[G]	1xCarbamidomethyl [C3]; 1xBenArg-43 [R7(94.5)]	Q9P2P6	Q9P2P6 [2916-2935]	2262.07
[E].APEPPQPQRKGDPGRRRPE.[S]	3xBenArg-43 [R9(100); R15(99.4); R]	Q96A59	Q96A59 [137-155]	2038.98
[E].APEPRAVATNGLRD.[R]	1xBenArg-43 [R13(97.6)]	Q96SQ7	Q96SQ7 [49-62]	1423.72
[E].APGAETPSLRHRGQAAQPE.[P]	1xBenArg-43 [R]	Q9BVT8	Q9BVT8 [66-84]	1929.94
[E].APGAGGRRE.[R]	1xBenArg-43 [R]	Q9Y613	Q9Y613 [344-352]	827.401
[D].APGGDAARRPD.[P]	1xBenArg-43 [R]	Q5VV17	Q5VV17 [246-256]	1039.48
[E].APGGGARRASDPVRRPD.[A]	2xBenArg-43 [R]	P10070	P10070 [961-977]	1648.8
[E].APGGRLGE.[A]	1xBenArg-43 [R5(100)]	Q9HBR0	Q9HBR0 [409-416]	713.346
[D].APGPGEHGLRACLEPGGLGPRTE.[W]	1xCarbamidomethyl [C12]; 1xBenArg-43 [R21(100)]	Q6NVH7	Q6NVH7 [172-194]	2285.1
[E].APGPPSPMASATERLHQD.[L]	1xBenArg-43 [R14(100)]	Q02833	Q02833 [227-244]	1818.83
[E].APGPRPE.[A]	1xBenArg-43 [R5(100)]	Q68CJ9	Q68CJ9 [381-387]	680.325
[D].APGRAGGGGAARSVSPSPSVLSE.[G]	1xBenArg-43 [R]	Q86UW7	Q86UW7 [44-66]	2024
[D].APGRAGGGGAARSVSPSPSVLSEGRD.[E]	2xBenArg-43 [R]	Q86UW7	Q86UW7 [44-69]	2309.1
[E].APGRLSEPDQFVLQMLSVPE.[Y]	1xBenArg-43 [R4(100)]; 1xOxidation [M15(100)]	A4D2P6	A4D2P6 [956-975]	2186.07
[E].APGRPPE.[L]	1xBenArg-43 [R4(100)]	Q8N819	Q8N819 [241-247]	680.325
[E].APGSARVEPHSPLRGGAQTE.[A]	2xBenArg-43 [R6(100); R14(100)]	Q8TDX9	Q8TDX9 [2020-2039]	1930.91
[E].APGTFRVEFSERAAKE.[R]	1xBenArg-43 [R12(98.1)]	Q8TDB6	Q8TDB6 [50-65]	1751.86
[E].APGTPRAPGARDAVRIPTVD.[G]	3xBenArg-43 [R6(100); R11(100); R15(100)]	Q9P206	Q9P206 [182-201]	1887.93
[E].APMMIRLVNGSGPHEGRVE.[V]	1xBenArg-43 [R6(100)]; 1xOxidation [M]	Q6ZMJ2	Q6ZMJ2 [389-407]	2022.97
[E].APPSQRDGHFLQESRRLSAQFE.[N]	1xBenArg-43 [R]	Q9H7C4	Q9H7C4 [308-329]	2513.22
[D].APQPMGPNWLDCPAPSSGPRAPRPPKATPVSETCD.[C]	2xCarbamidomethyl [C12; C34]; 1xBenArg-43 [R23]	Q9NPA2	Q9NPA2 [497-531]	3698.7
[E].APQRPPASSATLRRQRHLNGKVSPE.[K]	4xBenArg-43 [R4(100); R13(100); R14(100); R16(100)]	Q9NPG4	Q9NPG4 [899-923]	2581.29
[E].APRAAAGSE.[L]	1xBenArg-43 [R3(100)]	Q86UL8	Q86UL8 [1368-1376]	786.363
[D].APRARPE.[G]	2xBenArg-43 [R3(100); R5(100)]	O60241	O60241 [1373-1379]	710.335
[E].APREPVGWPARKRSLSVSSEE.[E]	3xBenArg-43 [R3(100); R11(100); R13(100)]	A2RU54	A2RU54 [33-53]	2209.07
[E].APRPTPEAMKPAPNNQKSMLE.[K]	1xBenArg-43 [R3(100)]; 2xOxidation [M9(100); M19(100)]	Q8IVL1	Q8IVL1 [406-426]	2296.09
[D].APRSSPGPGAREEGAGGAATPE.[D]	2xBenArg-43 [R3(100); R11(100)]	Q8IX07	Q8IX07 [634-655]	1935.86
[D].APSEPAASPHQRRSAHEE.[E]	2xBenArg-43 [R12(100); R13(100)]	Q5VUB5	Q5VUB5 [842-859]	1870.82
[E].APSFRFSRRPELPRPRSQAPPTGTRPSPELASE.[A]	4xBenArg-43 [R8(96); R9(96); R14(96); R16(96)]	Q9UQ05	Q9UQ05 [840-872]	3502.71
[D].APSSVPHIEENRYLFPE.[V]	1xBenArg-43 [R12(100)]	Q6PKC3	Q6PKC3 [572-588]	1941.92
[E].APVDPRPE.[G]	1xBenArg-43 [R6(100)]	Q9UKM7	Q9UKM7 [191-198]	837.399
[E].AQAGAAPKTRQDMLPEIE.[S]	1xBenArg-43 [R10(100)]	Q9HBT6	Q9HBT6 [689-706]	1882.92
[E].AQATAAAGEGDNGPGLQGPSRE.[P]	1xBenArg-43 [R21(100)]	Q96EB6	Q96EB6 [92-113]	2010.9
[E].AQAVRGQVSFYRGAVPVRVPE.[E]	3xBenArg-43 [R5(100); R12(100); R18(100)]	Q9HB75	Q9HB75 [714-734]	2157.09
[D].AQGGLEPRVEKTRPE.[P]	1xBenArg-43 [R]	Q8WXH0	Q8WXH0 [4219-4233]	1623.83
[D].AQGVFQILIRNRVTDLD.[A]	2xBenArg-43 [R10(100); R12(100)]	Q04721	Q04721 [1922-1938]	1871.97
[E].AQLGRAGAAASRLAEQAAQLSRLLAEAQE.[R]	2xBenArg-43 [R5(99.8); R12(96.3)]	Q8WV44	Q8WV44 [341-369]	2864.47
[E].AQLSPQAGRMNHHPLEE.[D]	1xBenArg-43 [R9(100)]	Q9NYF5	Q9NYF5 [498-514]	1871.87
[E].AQNTEAARLSKELAQARRAE.[A]	2xBenArg-43 [R17(97.8); R18(97.8)]	A6NC98	A6NC98 [757-776]	2127.07
[D].AQPTQPTPAPGTPPQVDSTRADGAMRRRVFVVGTE.[A]	4xBenArg-43 [R20(100); R26(100); R27(100); R28(100)]	Q9H7N4	Q9H7N4 [324-358]	3518.66
[D].AQQWLHRNRFSQFCRLFASFSGADLLKMSRD.[D]	1xCarbamidomethyl [C14]; 4xBenArg-43 [R7(100); R9(100); R15(100); R30(100)]	Q9NZI6	Q9NZI6 [314-344]	3600.66
[E].AQRAARAEASPRRE.[P]	3xBenArg-43 [R3(100); R6(100); R]	C9J069	C9J069 [120-133]	1439.68
[D].AQRAKNGAGEALEISSE.[I]	1xBenArg-43 [R3(100)]	Q13753	Q13753 [1004-1020]	1687.81
[E].AQTAGPVTPASISGRFQPLPE.[A]	1xBenArg-43 [R15(100)]	O95613	O95613 [2360-2380]	2081.05
[E].AQVNFTGYVDEHASPRIPID.[D]	1xBenArg-43 [R16(100)]	Q9BYE9	Q9BYE9 [368-387]	2186.04
[E].ARAAAGGRWVSGAAVARHIRD.[A]	4xBenArg-43 [R2(100); R8(100); R17(100); R20(100)]	Q02846	Q02846 [364-384]	1975.95
[E].ARAAPRGAAGRPLSPPAAQPPQKPPPSYFAIVRDKE.[P]	4xBenArg-43 [R2(100); R6(100); R11(100); R33(100)]	O15399	O15399 [980-1015]	3592.83
[E].ARAAVRAAYEAFCRWRE.[V]	1xCarbamidomethyl [C13]; 2xBenArg-43 [R2(100); R]	P51649	P51649 [98-114]	1996.93
[E].ARAAVRAAYEAFCRWREVSAKE.[R]	1xCarbamidomethyl [C13]; 2xBenArg-43 [R]	P51649	P51649 [98-119]	2511.21
[D].ARAAWMPACLGRKAAPE.[E]	1xCarbamidomethyl [C9]; 1xBenArg-43 [R]; 1xOxidation [M6(100)]	Q9NYQ7	Q9NYQ7 [2778-2794]	1828.88
[D].ARAHPSSGGSSRRFARLAATTFISQGIPVYLFSD.[I]	2xBenArg-43 [R16(97.8); R]	Q96G03	Q96G03 [107-140]	3537.78
[E].ARAPASVLPAATPRQSLGHPPPE.[P]	1xBenArg-43 [R2(100)]	P13861	P13861 [43-65]	2277.2
[E].ARASPGTPGTPE.[L]	1xBenArg-43 [R2(100)]	O75112	O75112 [126-137]	1097.51
[E].ARASPGTPGTPELRPTFSPAFSRPSAFSSLAEASD.[P]	2xBenArg-43 [R2(99.8); R14(99.8)]	O75112	O75112 [126-160]	3476.65
[E].AREAARSPDKPGGSPSASRRKGRASE.[H]	3xBenArg-43 [R6(93.4); R20(96.7); R23(96.7)]	Q9Y3T9	Q9Y3T9 [43-68]	2552.23
[E].AREKMMAAKRADGAAPAGE.[G]	1xBenArg-43 [R2(100)]; 1xOxidation [M6(98.6)]	Q9GIP4	Q9GIP4 [22-40]	1903.9
[E].ARESAVGQMGWSGGLSLRD.[M]	1xBenArg-43 [R18(97.9)]	Q9C0C2	Q9C0C2 [1184-1202]	1933.91
[D].ARFQLPAFPWFPHVIQPKPE.[I]	1xBenArg-43 [R2(100)]	Q8TAX0	Q8TAX0 [82-101]	2362.24
[E].ARGAPCRRRRGTLPREHHRFLDLSFK.[-]	1xCarbamidomethyl [C6]; 4xBenArg-43 [R15(94); R19(94); R]	C9JJ37	C9JJ37 [266-291]	3017.52
[E].ARGGALAE.[D]	1xBenArg-43 [R2(100)]	Q2KJY2	Q2KJY2 [1831-1838]	701.346
[E].ARGGGSPTSKTQTLPSRGPRGGGAGE.[Q]	1xBenArg-43 [R]	Q8TDC3	Q8TDC3 [465-490]	2396.19
[D].ARGGNPE.[L]	1xBenArg-43 [R2(100)]	O95749	O95749 [277-283]	657.284
[E].ARGLRAE.[L]	2xBenArg-43 [R2(100); R5(100)]	Q8TF21	Q8TF21 [829-835]	686.335
[D].ARGQRVPFGALFRE.[R]	3xBenArg-43 [R2(100); R5(100); R13(100)]	Q7RTV5	Q7RTV5 [42-55]	1474.72
[D].ARGTLPGRVPADQSPAGSGAYE.[D]	1xBenArg-43 [R2(99.9)]	Q99952	Q99952 [406-427]	2114.01
[E].ARKQSSSLGEQVQTLRGE.[V]	2xBenArg-43 [R2(100); R16(100)]	Q5TZA2	Q5TZA2 [1780-1797]	1887.93
[E].ARLAESRRWRPE.[R]	2xBenArg-43 [R]	Q96N21	Q96N21 [436-447]	1440.72
[E].ARLARRNPIFE.[F]	1xBenArg-43 [R]	Q8N2Y8	Q8N2Y8 [921-931]	1299.72
[E].ARLGAWAGE.[G]	1xBenArg-43 [R2(100)]	Q8WZA9	Q8WZA9 [558-566]	887.426
[E].ARLGGSPFGPAGTGKTE.[S]	1xBenArg-43 [R2(100)]	Q14204	Q14204 [1898-1914]	1559.77
[D].ARLGLCARSNDAVPAAPGE.[G]	1xCarbamidomethyl [C6]; 2xBenArg-43 [R2(100); R8(100)]	O75096	O75096 [1702-1720]	1838.86
[E].ARIGMGATLDIQRQQRME.[L]	2xBenArg-43 [R2(100); R]	Q8NBM4	Q8NBM4 [231-248]	1987.96
[E].ARLRDEE.[R]	2xBenArg-43 [R2(100); R4(100)]	Q8NC56	Q8NC56 [42-48]	802.346
[E].ARLRELRQQNEILWRE.[V]	2xBenArg-43 [R]	Q9ULV5	Q9ULV5 [155-170]	2024.06
[E].ARLVLE.[V]	1xBenArg-43 [R2(100)]	Q9BYK8	Q9BYK8 [463-468]	657.382
[D].ARPAMAATSFILMTTFPNKELADE.[S]	1xBenArg-43 [R2(100)]	Q9UNZ2	Q9UNZ2 [328-351]	2582.25
[E].ARPAPGLGPGAYNNTALFEE.[S]	1xBenArg-43 [R2(100)]	Q9NYQ7	Q9NYQ7 [2796-2815]	2001.96
[E].ARPARARGEIGGLSLSPSPE.[R]	3xBenArg-43 [R2(100); R5(100); R7(100)]	Q96GP6	Q96GP6 [636-655]	1891.93
[E].ARPETRAQPSSPLEGQAE.[G]	2xBenArg-43 [R2(100); R6(100)]	Q2TAZ0	Q2TAZ0 [1620-1637]	1837.84
[E].ARPRKDNRRPDLE.[I]	1xBenArg-43 [R2(98.7)]	Q86US8	Q86US8 [38-50]	1579.83
[E].ARPVRFLDNFSSGRRGATSAE.[A]	2xBenArg-43 [R2(96.4); R]	Q9HAB8	Q9HAB8 [51-71]	2208.07
[E].ARRAAAASAAEAGIATTGTE.[D]	2xBenArg-43 [R2(100); R3(100)]	P55036	P55036 [235-254]	1759.83
[D].ARRGGMLGEPE.[P]	2xBenArg-43 [R2(100); R3(100)]	O60308	O60308 [408-418]	1086.48
[D].ARRLGGQAVGTRDQASQLLAGTE.[A]	3xBenArg-43 [R2(100); R3(100); R12(100)]	O15230	O15230 [2247-2269]	2226.09
[E].ARRREPQAPRQPSLMGPE.[S]	3xBenArg-43 [R2(100); R3(100); R4(98.7)]	Q9UPU9	Q9UPU9 [427-444]	1946.93
[E].ARRRGTRKQMFRPGKEE.[T]	2xBenArg-43 [R2(99); R]; 1xOxidation [M10(100)]	Q9H987	Q9H987 [627-643]	2033.03
[E].ARSAGLARQALQVEMEQLQSD.[W]	2xBenArg-43 [R2(100); R8(100)]; 1xOxidation [M15(100)]	H7BZ55	H7BZ55 [816-836]	2231.05
[E].ARSGDVRKGKPHRSQKENRHE.[V]	2xBenArg-43 [R2(97.6); R13(95.4)]	Q8NDH2	Q8NDH2 [5478-5498]	2386.2
[D].ARSTLSQVEPGNDRNGLD.[F]	2xBenArg-43 [R2(100); R14(100)]	Q9UKI9	Q9UKI9 [23-40]	1842.84
[E].ARTPADRGPSPAPAPAASPQPGSRGPRDGLGPE.[P]	3xBenArg-43 [R2(99.7); R7(99.7); R24(95.6)]	Q8IX07	Q8IX07 [892-924]	3061.45
[E].ARTRATTYYLADRRYD.[M]	2xBenArg-43 [R2(100); R4(100)]	Q8TF46	Q8TF46 [522-537]	1905.9
[E].ARTSLSAHCRGPLATGLHPD.[L]	1xCarbamidomethyl [C9]; 2xBenArg-43 [R2(100); R10(100)]	Q8NBF1	Q8NBF1 [4-23]	2030.96
[E].ARVFNE.[T]	1xBenArg-43 [R2(100)]	Q9Y678	Q9Y678 [31-36]	692.325
[D].ARVMPGSGALQGQSVSVWE.[L]	1xBenArg-43 [R2(100)]	P58107	P58107 [4573-4591]	1915.92
[E].ARVQYEGFRPGMYVRIE.[I]	3xBenArg-43 [R2(100); R9(100); R15(100)]; 1xOxidation [M12(100)]	Q14692	Q14692 [873-889]	1957.89
[D].ARVRLDRSKIRSVGKPALE.[R]	3xBenArg-43 [R2(98.8); R11(98.8); R]	Q9NY33	Q9NY33 [601-619]	2022.12
[D].ARVTPGSGALQGQSVSVWE.[L]	1xBenArg-43 [R2(100)]	P58107	P58107 [2438-2456]; [2974-2992]; [3505-3523]; [4039-4057]	1885.93
[E].ASAAPHAMRHIQEHYGGTATFYLSQAAD.[G]	1xBenArg-43 [R9(100)]	P51570	P51570 [358-385]	2958.35
[E].ASAAVRSGARSVGGAEAPALE.[P]	2xBenArg-43 [R6(100); R10(100)]	Q6ZQN5	Q6ZQN5 [201-221]	1840.89
[E].ASAAVRSGARSVGGAEAPALEPPSAACLD.[L]	1xCarbamidomethyl [C27]; 2xBenArg-43 [R6(100); R10(100)]	Q6ZQN5	Q6ZQN5 [201-229]	2652.25
[E].ASAPGEAGRPLNSTSKAQGPE.[S]	1xBenArg-43 [R9(100)]	Q9UPX8	Q9UPX8 [1163-1183]	1981.95
[E].ASAPGRGRQSVSTKSRSSKE.[L]	3xBenArg-43 [R6(100); R8(100); R16(100)]	Q9P202	Q9P202 [773-792]	1946.93
[E].ASAPRMVQTHRAVRALCD.[H]	1xCarbamidomethyl [C17]; 3xBenArg-43 [R5(100); R11(100); R14(100)]; 1xOxidation [M6(100)]	Q9BVN2	Q9BVN2 [837-854]	1925.87
[D].ASATPGVGTADSPAAPTDSRD.[D]	1xBenArg-43 [R20(100)]	Q7Z2Z1	Q7Z2Z1 [1402-1422]	1900.84
[E].ASEVAQSNRGRGRSRPRGGTSQSDISTLPTVPSSPD.[L]	3xBenArg-43 [R]	Q58WW2	Q58WW2 [356-391]	3581.69
[D].ASGGCGGSRRGAGPGVGARAE.[S]	1xCarbamidomethyl [C5]; 1xBenArg-43 [R]	Q6IEE7	Q6IEE7 [241-261]	1843.85
[E].ASGGGYRLGARERALSPGLE.[E]	2xBenArg-43 [R11(98.6); R]	O15417	O15417 [1842-1861]	1930.95
[E].ASGGSLAAPARTPTQEPRE.[Q]	1xBenArg-43 [R]	Q8IY17	Q8IY17 [453-471]	1852.9
[D].ASGRAAAEGWRKMEAPPD.[G]	2xBenArg-43 [R4(100); R11(100)]	Q5T5Y3	Q5T5Y3 [4-21]	1813.81
[E].ASGRGRLGPSRRCSRGRALE.[P]	1xCarbamidomethyl [C13]; 2xBenArg-43 [R]	O95153	O95153 [1464-1483]	2113.07
[E].ASGRRGSPRARKASRSQSE.[T]	4xBenArg-43 [R4(99.2); R5(99.2); R9(99.2); R]	Q96B18	Q96B18 [409-427]	1871.87
[E].ASGSCPLRPGELRGGGGGGQGAE.[G]	1xCarbamidomethyl [C5]; 1xBenArg-43 [R8(96.2)]	Q8TER5	Q8TER5 [344-366]	2083.95
[E].ASGVSPSSLPRSSPEAVVRE.[W]	1xBenArg-43 [R11(97)]	Q8IWN7	Q8IWN7 [940-959]	1968.99
[E].ASKSPRGGVAGSGEASLPPE.[G]	1xBenArg-43 [R6(100)]	Q9P0K8	Q9P0K8 [169-188]	1810.88
[E].ASICALRQEMARQKSGNE.[K]	1xCarbamidomethyl [C4]; 1xBenArg-43 [R7(100)]; 1xOxidation [M10(100)]	O15381	O15381 [800-817]	2021.94
[D].ASLMAMRRRIEGLTPE.[E]	3xBenArg-43 [R7(100); R8(100); R9(100)]; 1xOxidation [M]	O75449	O75449 [428-443]	1717.8
[D].ASLMGLYVDMNATTVTVQSPRQGLLQRWE.[V]	2xBenArg-43 [R21(100); R27(100)]; 1xOxidation [M]	Q8N9H9	Q8N9H9 [54-82]	3194.54
[E].ASPAHTSRGGLVISPE.[S]	1xBenArg-43 [R8(100)]	Q6JQN1	Q6JQN1 [642-657]	1535.77
[E].ASPGAAPDLRRTWKGGHE.[L]	2xBenArg-43 [R10(100); R11(100)]	Q9ULT6	Q9ULT6 [689-706]	1819.86
[E].ASQAHVRVSPGQAAPAMARPRRSRHGPASSSSSSE.[G]	2xBenArg-43 [R19(92.9); R]	Q96HA7	Q96HA7 [711-745]	3484.67
[D].ASQFRELFASLTPWACGSHTPLLAGRMFRLLD.[E]	1xCarbamidomethyl [C16]; 3xBenArg-43 [R5(100); R26(100); R29(100)]	Q66K14	Q66K14 [861-892]	3519.7
[E].ASQRLQGHPEKYGKGE.[P]	1xBenArg-43 [R4(100)]	Q9UKL3	Q9UKL3 [280-295]	1741.85
[E].ASRAAAPAEGPPGGIQPE.[A]	1xBenArg-43 [R3(100)]	Q6UB99	Q6UB99 [2296-2313]	1632.79
[E].ASRAAAPAEGPPGGIQPEAAE.[P]	1xBenArg-43 [R3(100)]	Q6UB99	Q6UB99 [2296-2316]	1903.9
[D].ASRGQSGSRSASRKTYDKE.[Q]	1xBenArg-43 [R]	P20930	P20930 [2179-2197]	2027.97
[E].ASRGRGWTGAAAGAGGATAAPPSGNQNGAEGDQINASKNE.[E]	1xBenArg-43 [R]	Q99729	Q99729 [26-65]	3681.69
[E].ASRNLSTPPLRCSSRGQSITSHHSSGPLELSAQE.[T]	1xCarbamidomethyl [C12]; 3xBenArg-43 [R3(100); R11(100); R15(100)]	A6NKB5	A6NKB5 [133-166]	3518.63
[E].ASSFFQRDRPARHPQE.[Q]	2xBenArg-43 [R7(100); R9(100)]	Q16378	Q16378 [115-130]	1842.84
[D].ASSGRCTYRGVELLGYSE.[A]	1xCarbamidomethyl [C6]; 1xBenArg-43 [R]	A0A1B0GUU1	A0A1B0GUU1 [464-481]	1961.89
[E].ASSIINEQDRARWRGSCSSGNSQRRSPPATKRD.[S]	1xCarbamidomethyl [C17]; 3xBenArg-43 [R25(97.8); R32(100); R]	Q9UGI0	Q9UGI0 [191-223]	3601.67
[D].ASVSSPQAGSSLKHSTTLTNRQRGNEVSALPATLD.[S]	1xBenArg-43 [R]	O14593	O14593 [56-90]	3537.78
[E].ATAENRTHSLKSPRYLPE.[E]	2xBenArg-43 [R6(100); R14(100)]	Q12879	Q12879 [1037-1054]	1983.97
[E].ATAREKD.[L]	1xBenArg-43 [R4(100)]	O60524	O60524 [1039-1045]	747.352
[E].ATDALGHLLNSDLHHLGVGRGNCE.[E]	1xCarbamidomethyl [C23]; 1xBenArg-43 [R20(100)]	Q5JR59	Q5JR59 [356-379]	2513.18
[E].ATFVKEITYRASNIKAPGE.[Q]	1xBenArg-43 [R10(100)]	Q9Y5B9	Q9Y5B9 [592-610]	2052.06
[E].ATGADAGRLCPPPRSRAPHKD.[R]	1xCarbamidomethyl [C10]; 2xBenArg-43 [R14(96.7); R16(96.7)]	O60393	O60393 [150-170]	2144.02
[E].ATGADAGRLCPPPRSRAPHKDRTLARSRPQTQGE.[D]	1xCarbamidomethyl [C10]; 4xBenArg-43 [R]	O60393	O60393 [150-183]	3538.7
[E].ATGSTGGIRATRTEAPGGTSGE.[F]	1xBenArg-43 [R]	Q7Z5P9	Q7Z5P9 [6535-6556]	1990.93
[E].ATLTMDQVSSLPALRVNPFRD.[R]	2xBenArg-43 [R15(100); R20(100)]; 1xOxidation [M5(100)]	A0PJX0	A0PJX0 [48-68]	2261.1
[D].ATNVAAAFEEAVRRVLATE.[D]	2xBenArg-43 [R13(100); R14(100)]	P51151	P51151 [158-176]	1931.96
[E].ATPAFRLADSRTNPAGRFSTQEE.[I]	2xBenArg-43 [R]	Q02297	Q02297 [601-623]	2436.13
[E].ATPRASKGAQAGTQVE.[E]	1xBenArg-43 [R4(100)]	P04920	P04920 [182-197]	1528.76
[E].ATPRASKGAQAGTQVEEAE.[A]	1xBenArg-43 [R4(100)]	P04920	P04920 [182-200]	1857.88
[E].ATRTRYSLATGVIASLQQQVD.[F]	1xBenArg-43 [R5(98.1)]	Q2M243	Q2M243 [431-451]	2235.16
[E].ATTSIGGSASTRGGIATEATGSTRGVRTTGSE.[A]	1xBenArg-43 [R]	Q7Z5P9	Q7Z5P9 [6265-6296]	2954.43
[E].ATVREPAASGDVQGTRMLFE.[T]	1xBenArg-43 [R4(100)]	Q702N8	Q702N8 [177-196]	2092
[D].ATVYQVRATNQGGSVSGTASLEVE.[V]	1xBenArg-43 [R7(100)]	Q8WZ42	Q8WZ42 [31924-31947]	2381.15
[D].AVAAPPGGTERRPNGLGPE.[R]	2xBenArg-43 [R11(100); R12(100)]	P08913	P08913 [253-271]	1759.85
[E].AVARQTTFLGSPGPRHE.[R]	1xBenArg-43 [R4(100)]	Q9H0X9	Q9H0X9 [737-753]	1780.9
[E].AVDRGESAPTLSTSPSPSSPSPTSPSPTLGRRRPE.[I]	1xBenArg-43 [R33(88.3)]	Q9H330	Q9H330 [307-341]	3518.74
[E].AVEAPAAARGSGSETVPKAE.[A]	1xBenArg-43 [R9(100)]	Q8N5A5	Q8N5A5 [89-108]	1854.91
[D].AVPMSLSYEELVRRNVE.[L]	1xBenArg-43 [R]	Q6IBW4	Q6IBW4 [460-476]	1948.97
[E].AVQQPRGQGTPPSGPGVVRAGVLGAAGDRARPPE.[D]	3xBenArg-43 [R6(99.9); R]	Q9UMN6	Q9UMN6 [2074-2107]	3176.6
[E].AVRARTGEQAPSSPPRRVQARMLSASTMLVQWE.[P]	3xBenArg-43 [R]	P10586	P10586 [403-435]	3537.75
[E].AVRRFQRANALPASGELDAATLAAMNRPRCGVPD.[M]	1xCarbamidomethyl [C30]; 3xBenArg-43 [R7(85.3); R]	Q8N119	Q8N119 [88-121]	3522.71
[E].AVRRGLEQLQSAWAGLRE.[A]	2xBenArg-43 [R3(98.7); R]	Q9H254	Q9H254 [1591-1608]	1954
[E].AVRRLQAEGNATGAFLIRVSEKPSAD.[Y]	3xBenArg-43 [R3(100); R4(100); R18(100)]	Q13882	Q13882 [88-113]	2627.32
[E].AVRRMPPGAEAGSVVLD.[D]	1xBenArg-43 [R3(96.6)]	Q32MK0	Q32MK0 [472-488]	1681.86
[E].AVSRKQGAQFKE.[Y]	1xBenArg-43 [R4(100)]	P52948	P52948 [854-865]	1305.68
[D].AVTSLPAMHHSQPMPRSYFITTGASETDIAVTGID.[I]	1xBenArg-43 [R16(100)]; 1xOxidation [M14(90.5)]	Q9Y6V0	Q9Y6V0 [3126-3160]	3674.74
[D].AWGPGNSARDVLRARAPREE.[Q]	1xBenArg-43 [R]	O15354	O15354 [56-75]	2165.08
[E].AWRFPNSSLLSSPYYYSSTSRPSAPPTTATAFD.[H]	1xBenArg-43 [R]	Q06710	Q06710 [416-448]	3582.67
[E].AWRFSNPALLSSPYYYSAAPRGSAPAAAAAAYDRH.[-]	3xBenArg-43 [R3(100); R21(100); R34(100)]	Q02962	Q02962 [383-417]	3597.66
[E].AWRRQATADRDPAGLQHVQPAGQD.[F]	2xBenArg-43 [R]	O60496	O60496 [367-390]	2558.2
[E].AYIKKSFPDMHAHMRRHSAPTTPRGVAMLTSD.[P]	2xBenArg-43 [R15(93.2); R16(99)]; 1xOxidation [M]	O60391	O60391 [704-735]	3539.69
[D].AYMVVSGLPGRNGQRHAPE.[I]	1xBenArg-43 [R11(97)]	P20594	P20594 [911-929]	1995.97
[D].CAARAPVRAEAVRRMPPGAE.[A]	1xCarbamidomethyl [C1]; 3xBenArg-43 [R4(99.9); R8(97.5); R13(97.5)]	Q32MK0	Q32MK0 [462-481]	2035.96
[E].CGRGFIVESVLRNHLSTHSGE.[K]	1xCarbamidomethyl [C1]; 1xBenArg-43 [R12(94.2)]	Q86UQ0	Q86UQ0 [281-301]	2312.11
[E].CKVYGSPPISVSWFHEGNEISSGRKYQTTLTD.[N]	1xCarbamidomethyl [C1]; 1xBenArg-43 [R24(100)]	Q8WZ42	Q8WZ42 [8630-8661]	3600.7
[D].CLGKQAEALRPFGEAPRE.[L]	1xCarbamidomethyl [C1]; 1xBenArg-43 [R10(98.8)]	P35052	P35052 [191-208]	1985.97
[E].CLVSMSSRAVVHGPREGPESRPE.[G]	1xCarbamidomethyl [C1]; 1xBenArg-43 [R]; 1xOxidation [M5(100)]	Q9Y2Y9	Q9Y2Y9 [14-36]	2510.18
[E].CVSVAPVTVETPPEPGATAFRLD.[T]	1xCarbamidomethyl [C1]; 1xBenArg-43 [R21(100)]	Q99704	Q99704 [70-92]	2370.15
[D].CVVLMAAAGHFAGAIFQGRE.[V]	1xCarbamidomethyl [C1]; 1xBenArg-43 [R19(100)]; 1xOxidation [M5(100)]	Q9H8Y5	Q9H8Y5 [207-226]	2077.98
[D].DAAFQPQVPAPPQPRPPGHE.[E]	1xBenArg-43 [R15(100)]	Q5VV41	Q5VV41 [47-66]	2093.01
[E].DAFAVNINTGSVMVKSPMNRELVATYE.[V]	1xBenArg-43 [R20(100)]; 2xOxidation [M13(100); M18(100)]	Q9H251	Q9H251 [2229-2255]	2945.39
[E].DAGKSPARNRSASITNLSLDRSGSPMVPSYE.[T]	3xBenArg-43 [R8(100); R10(100); R21(100)]	Q9Y2I7	Q9Y2I7 [295-325]	3134.45
[E].DAGLVCTGPAPRLRLADGPHGCAGRLE.[V]	2xCarbamidomethyl [C6; C22]; 3xBenArg-43 [R12(100); R14(100); R25(100)]	A1L4H1	A1L4H1 [292-318]	2687.24
[D].DAGPGSWKPPPPPQSTKPSFSAMRRAEATWHIAE.[E]	2xBenArg-43 [R24(100); R25(100)]; 1xOxidation [M23(100)]	Q8ND23	Q8ND23 [1196-1229]	3617.7
[E].DAGTGGLRQQE.[E]	1xBenArg-43 [R8(100)]	Q6NYC8	Q6NYC8 [407-417]	1088.49
[E].DALGRTSNQLRSFQE.[T]	2xBenArg-43 [R5(100); R11(100)]	A1IGU5	A1IGU5 [462-476]	1635.75
[E].DAPGRQGSAGRRRSWWKRDSGD.[S]	3xBenArg-43 [R]	Q8IVF2	Q8IVF2 [73-94]	2372.06
[E].DAPVRCRPE.[P]	1xCarbamidomethyl [C6]; 1xBenArg-43 [R7(100)]	Q53EQ6	Q53EQ6 [376-384]	1056.48
[E].DEVPKASGAPPAGLGSARE.[T]	1xBenArg-43 [R18(100)]	Q8N3D4	Q8N3D4 [322-340]	1765.86
[D].DFLRRTQAVVSGRRSRPRERD.[R]	4xBenArg-43 [R4(99); R5(99.6); R13(88.3); R14(88.3)]	Q96MU7	Q96MU7 [662-682]	2385.18
[D].DFRQPRYSSGGNFETPSKRAPAKGRAGRSKRTE.[Q]	4xBenArg-43 [R6(96.1); R19(96.5); R25(93.3); R28(93.3)]	Q16625	Q16625 [362-394]	3522.69
[E].DFRRRPTAATCLQHPWLQPHNGSYSKIPLD.[T]	1xCarbamidomethyl [C11]; 1xBenArg-43 [R]	O60229	O60229 [2922-2951]	3518.74
[D].DGAARAPGSTWAIARGYLHKE.[F]	1xBenArg-43 [R5(96)]	Q71RH2	Q71RH2 [109-129]	2184.08
[D].DGAPAGVREVMRAPPSGRE.[R]	1xBenArg-43 [R18(97.8)]	Q12802	Q12802 [1206-1224]	1908.92
[D].DGCLLKQESRGRRLSPQTGTPGTTAVSSNRNPE.[D]	1xCarbamidomethyl [C3]; 2xBenArg-43 [R]	Q8N7P7	Q8N7P7 [183-215]	3483.68
[D].DGCLLKQGPRGRRLSPQTGTPRTTAVSSNRNPE.[D]	1xCarbamidomethyl [C3]; 2xBenArg-43 [R]	Q8N7P7	Q8N7P7 [251-283]	3520.76
[E].DGRKPRQSYNSRETLHE.[Y]	3xBenArg-43 [R3(100); R6(100); R12(100)]	Q9UKZ4	Q9UKZ4 [32-48]	1943.86
[E].DGSVLRGQPFGAAVSTAGEVVFQTGMVGYPE.[A]	1xBenArg-43 [R6(100)]	P27708	P27708 [8-38]	3083.47
[D].DGVSSFVQIRGSVPLFWE.[Q]	1xBenArg-43 [R10(100)]	O15056	O15056 [243-260]	1979.97
[D].DKENQAPKRTGPHLRFE.[I]	2xBenArg-43 [R9(100); R15(100)]	Q9UMN6	Q9UMN6 [2401-2417]	1936.94
[E].DKPRAQLPDCAPATHATPGAPAD.[T]	1xCarbamidomethyl [C10]; 1xBenArg-43 [R4(100)]	P55199	P55199 [464-486]	2314.08
[D].DKRRAIESME.[Q]	2xBenArg-43 [R3(100); R4(100)]	P12270	P12270 [1021-1030]	1148.51
[E].DLAATRTQRPSGFRE.[A]	2xBenArg-43 [R6(99.1); R]	Q6NXR0	Q6NXR0 [173-187]	1618.77
[E].DLAATRTQRPSGFREAAVLQE.[I]	1xBenArg-43 [R14(97.1)]	Q6NXR0	Q6NXR0 [173-193]	2273.15
[D].DLAGFYRSE.[Y]	1xBenArg-43 [R7(100)]	P15144	P15144 [189-197]	1014.44
[E].DLAGPSAGAAARPAAPPPQPRE.[P]	1xBenArg-43 [R12(100)]	Q5T8R8	Q5T8R8 [55-76]	2054.03
[D].DLARPAE.[V]	1xBenArg-43 [R4(100)]	A6NGB7	A6NGB7 [194-200]	728.346
[E].DLASRLQYSRRRVGELE.[R]	4xBenArg-43 [R5(100); R10(100); R11(100); R12(100)]	Q08379	Q08379 [253-269]	1875.89
[D].DLERIE.[A]	1xBenArg-43 [R4(100)]	Q9BQI7	Q9BQI7 [725-730]	731.346
[E].DLGDPARPRSYPITPLGSAE.[A]	2xBenArg-43 [R7(100); R9(100)]	Q96JP2	Q96JP2 [718-737]	2025.97
[E].DLGFSGRAPAE.[R]	1xBenArg-43 [R7(100)]	O15354	O15354 [407-417]	1076.49
[E].DLKERYYHICAKLANVRAVPGTD.[L]	1xCarbamidomethyl [C10]; 1xBenArg-43 [R]	Q9NPF5	Q9NPF5 [190-212]	2646.33
[E].DLKGARGNLTKNQEIKSKTYQVMRE.[C]	1xBenArg-43 [R6(99.8)]	Q8IVN3	Q8IVN3 [22-46]	2864.49
[E].DLNLRPDPE.[P]	1xBenArg-43 [R5(100)]	Q10713	Q10713 [194-202]	1025.48
[D].DINPAPANMEGGGGSVAVAGLGARGSGAAAATVRE.[L]	2xBenArg-43 [R24(100); R34(100)]	Q9UP83	Q9UP83 [24-58]	3065.45
[D].DLPLSTPSSPRTTENPTLE.[R]	1xBenArg-43 [R11(100)]	Q68DK2	Q68DK2 [1267-1285]	2011.97
[E].DLPTRQREGLASHPGPE.[D]	1xBenArg-43 [R5(98.3)]	O15015	O15015 [165-181]	1816.88
[E].DLQPYKYAGYPMLIRTITME.[T]	1xBenArg-43 [R15(100)]	O75165	O75165 [1386-1405]	2360.16
[D].DLRFIWQSGDPVQLE.[K]	1xBenArg-43 [R3(100)]	P48167	P48167 [210-224]	1759.85
[E].DLRRLSRPLECSCFRTSIWD.[E]	2xCarbamidomethyl [C11; C13]; 3xBenArg-43 [R15(99.9); R]	Q5VZM2	Q5VZM2 [208-227]	2438.1
[D].DIRSRLQAGADLHAPLD.[H]	1xBenArg-43 [R3(98.1)]	Q96I34	Q96I34 [214-230]	1804.92
[D].DLRSVRSGCITQNRQDLAE.[R]	1xCarbamidomethyl [C9]; 2xBenArg-43 [R]	O75677	O75677 [143-161]	2131.99
[E].DLRVYEKTHSVWPFLVQRKPD.[F]	2xBenArg-43 [R3(100); R18(100)]	Q96EF0	Q96EF0 [449-469]	2527.29
[E].DLSFKKGERFQIINNTE.[G]	1xBenArg-43 [R9(100)]	P07947	P07947 [109-125]	1996
[E].DLSRSQVRCYVHIMKE.[G]	1xCarbamidomethyl [C9]; 2xBenArg-43 [R4(100); R8(100)]; 1xOxidation [M14(100)]	Q9NR50	Q9NR50 [292-307]	1950.89
[E].DISSDIFRRRYATPASALAGE.[S]	2xBenArg-43 [R]	A6NM62	A6NM62 [474-494]	2210.06
[E].DLSSPAGAAAFAAKMPRYRGAALAREE.[I]	1xBenArg-43 [R]; 1xOxidation [M15(100)]	Q8TDY4	Q8TDY4 [17-43]	2750.36
[E].DLSSSGWNSWVFGILNISRD.[E]	1xBenArg-43 [R19(100)]	A4D1N5	A4D1N5 [97-116]	2210.04
[D].DLTSVTNHGYRVQVENPE.[R]	1xBenArg-43 [R11(100)]	Q9UPQ4	Q9UPQ4 [320-337]	2014.94
[D].DITTRRE.[P]	2xBenArg-43 [R5(100); R6(100)]	Q9Y6V0	Q9Y6V0 [1502-1508]	804.362
[E].DLVFTQGSHFMANKRCQLPDGSFRRQRKGYE.[E]	1xCarbamidomethyl [C16]; 3xBenArg-43 [R15(100); R24(100); R25(99.9)]	O75643	O75643 [413-443]	3599.67
[D].DLWSSRGSGGWGVYRSPSFGAGE.[G]	1xBenArg-43 [R6(97.1)]	Q96PE2	Q96PE2 [403-425]	2372.06
[E].DMPGLVGGSSRRRGGGSPE.[K]	1xBenArg-43 [R]	O95153	O95153 [1395-1413]	1828.86
[E].DNIREMLMARRAQ.[-]	2xBenArg-43 [R]	O60925	O60925 [110-122]	1517.71
[E].DPGAGSASAGGSRLAAAAAAEAAAPGD.[R]	1xBenArg-43 [R13(100)]	Q8N8E1	Q8N8E1 [61-87]	2197
[E].DPLIYQHRMLRSGQGDALASGPVE.[T]	1xBenArg-43 [R]	P42345	P42345 [1228-1251]	2567.26
[E].DPIMGTITSGSRKKPWPDSPGD.[Q]	1xBenArg-43 [R12(100)]; 1xOxidation [M4(100)]	O15389	O15389 [480-501]	2315.09
[D].DPPHTKPTENRNSSRD.[K]	1xBenArg-43 [R]	Q9UBK2	Q9UBK2 [219-234]	1807.82
[D].DPRGIFMFHVTRGAGE.[V]	1xBenArg-43 [R3(96.7)]; 1xOxidation [M7(100)]	Q8WXG9	Q8WXG9 [3908-3923]	1762.82
[E].DPRVTRAKYFIRDE.[F]	2xBenArg-43 [R12(99.2); R]	Q5JWF2	Q5JWF2 [974-987]	1679.83
[E].DPSGAREPRARPRE.[R]	2xBenArg-43 [R9(96.9); R11(96.9)]	Q96A59	Q96A59 [3-16]	1507.71
[E].DPVSSRRED.[P]	1xBenArg-43 [R]	Q7Z2K8	Q7Z2K8 [457-465]	1017.45
[E].DQVGGFLCKCPPGFLGTRCGKNVDE.[C]	3xCarbamidomethyl [C8; C10; C19]; 1xBenArg-43 [R18(100)]	Q4LDE5	Q4LDE5 [1324-1348]	2768.25
[D].DRDGTGLAAAAAAGPFPAPLNGSSQMPGNPPRLPFND.[P]	2xBenArg-43 [R2(100); R32(100)]	Q96RP8	Q96RP8 [171-207]	3561.66
[E].DRMRRAHSGHPGSPRGSLSRHPSSQLAGPGVEGGE.[G]	1xBenArg-43 [R15(96.8)]	Q7Z6L0	Q7Z6L0 [226-260]	3576.72
[E].DRPALQEPPWSLGCTGLKAAMQIQRVVIPVPTLGHRNPWVARD.[S]	1xCarbamidomethyl [C14]; 2xBenArg-43 [R]	Q96JL9	Q96JL9 [127-169]	4744.45
[E].DSLMRSQRTSNREQPE.[K]	1xBenArg-43 [R8(96.2)]; 1xOxidation [M4(100)]	Q6ZVF9	Q6ZVF9 [153-168]	1906.86
[E].DSVTPPPSSPWPTPPAGAMSTKQEARRD.[E]	1xBenArg-43 [R]; 1xOxidation [M19(100)]	Q9BQI9	Q9BQI9 [33-60]	2936.37
[E].DTLLTTMLRNGAPLTRLPSD.[K]	1xBenArg-43 [R]	Q68DC2	Q68DC2 [533-552]	2142.11
[E].DTIMNVPGFFLVRRENPE.[Y]	2xBenArg-43 [R13(100); R14(100)]	Q9NQG6	Q9NQG6 [222-239]	2047.97
[D].DTISDWNLRKCSAAALD.[V]	1xCarbamidomethyl [C11]; 1xBenArg-43 [R9(100)]	Q92973	Q92973 [376-392]	1892.87
[D].DTISPYSRMKRHQKGE.[M]	1xBenArg-43 [R11(97.8)]	O15121	O15121 [304-319]	1889.92
[E].DTRGRRRHKTESVRTPGGAE.[R]	3xBenArg-43 [R5(96); R6(96); R7(96)]	Q5T011	Q5T011 [2472-2491]	2137.03
[E].DTRSSRSGHLAKETRVSPE.[E]	1xBenArg-43 [R]	Q9NS28	Q9NS28 [60-78]	2070.02
[D].DVAALRWPGPSQQPD.[P]	1xBenArg-43 [R6(100)]	A0A096LP49	A0A096LP49 [57-71]	1593.75
[E].DVGTTPFSYKALRRGGAD.[T]	2xBenArg-43 [R13(100); R14(100)]	P14543	P14543 [307-324]	1824.86
[E].DVGTTPFSYKALRRGGADTYSVPSVLSPRRAATE.[R]	2xBenArg-43 [R]	P14543	P14543 [307-340]	3539.77
[D].DVPALADRVRHSMLTVFRE.[I]	2xBenArg-43 [R8(100); R10(98.4)]	Q99943	Q99943 [246-264]	2126.06
[E].DVRGRSPPE.[R]	1xBenArg-43 [R5(99.5)]	Q9Y4B5	Q9Y4B5 [301-309]	969.464
[E].DVVSKNQGDSARKQPGSSTSSSSHLAKPSSSRLCD.[T]	1xCarbamidomethyl [C34]; 1xBenArg-43 [R12(94.6)]	Q5W0B1	Q5W0B1 [288-322]	3617.71
[E].EAAHRKATDHPHPSTPATARQQIAMSAIVRSPE.[H]	1xBenArg-43 [R20(99.8)]	O14578	O14578 [1292-1324]	3518.76
[E].EAGPVRTAGLVATEPARGQCE.[D]	1xCarbamidomethyl [C20]; 1xBenArg-43 [R6(100)]	O75808	O75808 [104-124]	2126.02
[D].EAGRPPPE.[-]	1xBenArg-43 [R4(100)]	Q9NX00	Q9NX00 [181-188]	809.368
[E].EAGSPAPGPCPRSNAMLAVKHGVLYVYGGMFEAGD.[R]	1xCarbamidomethyl [C10]; 1xBenArg-43 [R12(100)]	Q8TBB5	Q8TBB5 [421-455]	3562.64
[E].EAGVRE.[A]	1xBenArg-43 [R5(100)]	Q6IQ20	Q6IQ20 [117-122]	617.278
[E].EAGVREAGLRVTWLGHATVMVE.[M]	2xBenArg-43 [R5(100); R10(100)]; 1xOxidation [M20(100)]	Q6IQ20	Q6IQ20 [117-138]	2311.13
[D].EAHSIGAVGPTGRGVTEFFGLD.[P]	1xBenArg-43 [R13(100)]	Q9NUV7	Q9NUV7 [337-358]	2174.04
[E].EAKGRFRVNFVDPAASSSAE.[D]	1xBenArg-43 [R]	P55011	P55011 [134-153]	2095.01
[E].EAKKHSGRQQQQRAESTATRPGPE.[K]	1xBenArg-43 [R]	Q86VL8	Q86VL8 [500-523]	2634.3
[E].EAKQHGGSKRPSDSSRPKE.[H]	1xBenArg-43 [R10(97.7)]	Q13573	Q13573 [507-525]	2037.99
[E].EAKRSSSKEVAPAGSAGPAAGQGPGVRVRD.[I]	1xBenArg-43 [R]	Q6ZVC0	Q6ZVC0 [19-48]	2849.45
[D].EALSGLGGGASGSGGSFASPGRLFPGAPPTAAAGSMMKKD.[A]	1xBenArg-43 [R22(100)]; 1xOxidation [M]	P17535	P17535 [9-48]	3622.72
[D].EAMRRLQERMGRLRSGRGLD.[G]	2xBenArg-43 [R4(84.9); R]; 1xOxidation [M3(87.7)]	Q8IZ83	Q8IZ83 [318-337]	2317.15
[D].EAPFHHSGSRKSLYGLE.[G]	1xBenArg-43 [R10(100)]	Q9UKN7	Q9UKN7 [211-227]	1871.89
[E].EAPGARPQLQDAWRGPRE.[P]	1xBenArg-43 [R]	P58107	P58107 [2580-2597]; [3116-3133]; [3647-3664]; [4181-4198]; [4717-4734]	1990.97
[D].EAPVFTQQQYSRLGLRE.[T]	1xBenArg-43 [R]	Q9H251	Q9H251 [1204-1220]	1978.99
[E].EARPQSCLVGSATGRPGGE.[G]	1xCarbamidomethyl [C7]; 1xBenArg-43 [R3(98.1)]	Q9NQU5	Q9NQU5 [226-244]	1885.87
[E].EARRAAAASAAEAGIATTGTE.[D]	2xBenArg-43 [R3(100); R4(100)]	P55036	P55036 [234-254]	1888.88
[E].EASGVSPSSLPRSSPEAVVRE.[W]	2xBenArg-43 [R12(100); R20(100)]	Q8IWN7	Q8IWN7 [939-959]	2054.98
[E].EASVKMLPTYVRSTPEGSE.[V]	1xBenArg-43 [R12(100)]; 1xOxidation [M6(100)]	P35557	P35557 [52-70]	2053.96
[E].EATASAQRIRRDLQE.[L]	2xBenArg-43 [R10(100); R11(100)]	Q9P253	Q9P253 [825-839]	1657.8
[E].EAVARAPE.[D]	1xBenArg-43 [R5(100)]	O95279	O95279 [375-382]	799.383
[E].EAVGRSSGSSPAMETRGRGTSQLAE.[G]	1xBenArg-43 [R]; 1xOxidation [M13(100)]	Q6P0Q8	Q6P0Q8 [987-1011]	2494.15
[E].EAVSSPEVIFVAVFRE.[H]	1xBenArg-43 [R15(100)]	Q658P3	Q658P3 [79-94]	1735.88
[E].ECKPCLKQTCMKFYARVCRSGSGLVGRQLEE.[F]	4xCarbamidomethyl [C2; C5; C10; C18]; 2xBenArg-43 [R16(93.9); R19(93.9)]; 1xOxidation [M11(100)]	P10909	P10909 [112-142]	3677.69
[E].EDKRRARFKRSNSVTAGVQAD.[L]	3xBenArg-43 [R]	O95886	O95886 [664-684]	2262.1
[E].EDLPGAQLPAAGGRGNVPNE.[K]	1xBenArg-43 [R14(100)]	P28290	P28290 [57-76]	1918.91
[D].EDVGLGPPAPRTRPSMFPE.[E]	1xBenArg-43 [R]	Q9UPX8	Q9UPX8 [1110-1128]	2009.96
[D].EEALVPYSKPSFPSPGGHSSSGTASSKGSTGPRKTE.[V]	1xBenArg-43 [R33(100)]	Q9HCK4	Q9HCK4 [1312-1347]	3561.7
[E].EECALLRRARGPPPGAE.[E]	1xCarbamidomethyl [C3]; 2xBenArg-43 [R]	Q9BWT7	Q9BWT7 [246-262]	1792.85
[E].EEKASNIVMLRMLPQAATE.[D]	1xBenArg-43 [R11(100)]; 1xOxidation [M12(98.8)]	P98175	P98175 [124-142]	2104.03
[D].EEIIRGQVFFRQRVSSE.[C]	2xBenArg-43 [R5(100); R11(100)]	P11309	P11309 [246-262]	1993.99
[E].EERPGTSPPPAPGRSAASVE.[N]	1xBenArg-43 [R14(100)]	Q68DQ2	Q68DQ2 [33-52]	1948.92
[D].EEVARVGPE.[K]	1xBenArg-43 [R5(100)]	Q96J65	Q96J65 [99-107]	942.441
[E].EEVLSTYRFPCRVNRTGRLMD.[I]	1xCarbamidomethyl [C11]; 2xBenArg-43 [R8(97.6); R]	Q9BWT7	Q9BWT7 [63-83]	2513.18
[E].EFLANARALEAVASVTPTGPVPD.[P]	1xBenArg-43 [R7(100)]	Q99501	Q99501 [524-546]	2282.16
[D].EFSRIPRTISSPAATQASVPD.[D]	2xBenArg-43 [R4(100); R7(100)]	Q9Y2P0	Q9Y2P0 [56-76]	2144.04
[D].EGAEPQRRRRGWRGVNGGLE.[P]	4xBenArg-43 [R9(99.3); R10(99.3); R13(100); R]	Q13507	Q13507 [29-48]	2107.97
[truncated: 2,787 more rows]
